# Supplementary material for: Crystal structure of bis­[bis­(1,4,7-tri­aza­cyclo­nonane-κ3 N,N′,N′′)chromium(III)] tris­(tetra­chlorido­zincate) monohydrate from synchrotron X-ray data
Source: Acta Crystallogr E Crystallogr Commun. 2019 Mar 7;75(Pt 4):428–31. doi: 10.1107/S2056989019003086 (PMC6509691; doi:10.1107/S2056989019003086)
Supplement: Supplementary file 1 [file e-75-00428-sup1.cif]

##############################################################################
#                                                                            #
# This CIF contains the data in a paper accepted for publication in          #
# Acta Crystallographica Section E. It conforms to the requirements of       #
# Notes for Authors for Acta Crystallographica Section E, and has been       #
# peer reviewed under the auspices of the IUCr Commission on Journals.       #
#                                                                            #
# Full details of the Crystallographic Information File format               #
# are given in the paper "The Crystallographic Information File (CIF):       #
# a New Standard Archive File for Crystallography" by S. R. Hall, F. H.      #
# Allen and I. D. Brown [Acta Cryst. (1991), A47, 655-685].                  #
#                                                                            #
# The current version of the core CIF dictionary is obtainable from          #
# ftp://ftp.iucr.org/pub/cif_core.dic.                                       #
#                                                                            #
# Software is freely available for graphical display of the structure(s)     #
# in this CIF. For information consult the CIF software page                 #
# http://www.iucr.org/resources/cif/software.                                #
#                                                                            #
# This file may be used for bona fide research purposes within the           #
# scientific community so long as proper attribution is given to the journal # 
# article from which it was obtained.                                        #
#                                                                            #
##############################################################################
data_I
_database_code_depnum_ccdc_archive 'CCDC 1900397'
_audit_creation_method     'SHELXL-2018/3'
_journal_date_recd_electronic     2019-02-25
_journal_date_accepted     2019-02-28
_journal_name_full     'Acta Crystallographica, Section E'
_journal_year     2019
_journal_volume     75
_journal_issue      4
_journal_page_first     428
_journal_page_last     431
_journal_paper_category     GM
_journal_paper_doi     10.1107/S2056989019003086
_journal_coeditor_code     SJ5569
_publ_contact_author_name     'Jong-Ha Choi'
_publ_contact_author_address
;
Department of Chemistry, Andong National University,
Andong 36729, Republic of Korea
;
_publ_contact_author_email     jhchoi@anu.ac.kr
_publ_contact_author_fax     '82 54 820 5452'
_publ_contact_author_phone     '+82-54-820-5458'
_publ_section_title
;\
Crystal structure of
bis[bis(1,4,7-triazacyclononane-\k^3^<i>N</i>,<i>N</i>',<i>N</i>'')\
chromium(III)] tris(tetrachloridozincate) monohydrate from synchrotron X-ray
data
;
_publ_section_title_footnote     .
loop_
    _publ_author_name
    _publ_author_footnote
    _publ_author_address
    'Moon, Dohyun' .
;
Pohang Accelerator Laboratory, POSTECH, Pohang 37673, Republic of Korea
;
    'Choi, Jong-Ha' .
;
Department of Chemistry, Andong National University, Andong 36729,
Republic of Korea
;
_publ_section_synopsis
;
Each Cr^III^ cation in the title compound is coordinated by the six N atoms
from two 1,4,7-triazacyclononane (tacn) ligands, displaying a distorted
octahedral environment. The crystal packing is stabilized by extensive
hydrogen-bonding interactions involving the N---H groups of the tacn ligands,
O---H groups or O atoms of the water molecules and Cl atoms of the
[ZnCl~4~]^2-^ anions.
;
_chemical_name_systematic
;\
Bis[bis(1,4,7-triazacyclononane-\k^3^<i>N</i>,<i>N</i>',<i>N</i>'')\
chromium(III)] tris(tetrachloridozincate) monohydrate
;
_chemical_name_common     ?
_chemical_formula_moiety     '2(C12 H30 N6 Cr 3+), 3(Zn Cl4 2-), H2 O'
_chemical_formula_sum     'C24 H62 Cl12 Cr2 N12 O Zn3'
_chemical_formula_iupac     '[Cr (C6 H15 N3)2]2 [Zn Cl4]3, H2 O'
_chemical_formula_weight     1260.36
_chemical_melting_point     ?
_space_group_crystal_system     orthorhombic
_space_group_name_H-M_alt     'P b c a'
_space_group_name_Hall     '-P 2ac 2ab'
loop_
    _space_group_symop_operation_xyz
    'x, y, z'
    '-x+1/2, -y, z+1/2'
    '-x, y+1/2, -z+1/2'
    'x+1/2, -y+1/2, -z'
    '-x, -y, -z'
    'x-1/2, y, -z-1/2'
    'x, -y-1/2, z-1/2'
    '-x-1/2, y-1/2, z'
_cell_length_a     17.281(4)
_cell_length_b     16.753(3)
_cell_length_c     33.405(7)
_cell_angle_alpha     90
_cell_angle_beta     90
_cell_angle_gamma     90
_cell_volume     9671(3)
_cell_formula_units_Z     8
_cell_measurement_reflns_used     295495
_cell_measurement_theta_min     0.361
_cell_measurement_theta_max     33.547
_cell_measurement_temperature     100(2)
_exptl_crystal_description     'plate'
_exptl_crystal_colour     'yellow'
_exptl_crystal_size_max     0.150
_exptl_crystal_size_mid     0.100
_exptl_crystal_size_min     0.080
_exptl_crystal_density_diffrn     1.731
_exptl_crystal_density_meas     ?
_exptl_crystal_density_method     ?
_exptl_crystal_F_000     5120
_exptl_absorpt_coefficient_mu     1.857
_exptl_absorpt_correction_type     empirical
_exptl_absorpt_process_details
;
(<i>HKL3000sm SCALEPACK</i>; Otwinowski et al., 1997)
;
_exptl_absorpt_correction_T_min     0.768
_exptl_absorpt_correction_T_max     1.000
_diffrn_ambient_temperature     100(2)
_diffrn_source     'PLSII 2D bending magnet'
_diffrn_radiation_type     synchrotron
_diffrn_radiation_wavelength     0.62998
_diffrn_measurement_device_type     'ADSC Q210 CCD area detector'
_diffrn_measurement_method     'omega scan'
_diffrn_detector_area_resol_mean     ?
_diffrn_reflns_number     95478
_diffrn_reflns_av_R_equivalents     0.0501
_diffrn_reflns_av_unetI/netI     0.0239
_diffrn_reflns_theta_min     1.595
_diffrn_reflns_theta_max     25.999
_diffrn_reflns_theta_full     22.209
_diffrn_measured_fraction_theta_max     0.998
_diffrn_measured_fraction_theta_full     0.996
_diffrn_reflns_limit_h_min     -24
_diffrn_reflns_limit_h_max     24
_diffrn_reflns_limit_k_min     -23
_diffrn_reflns_limit_k_max     23
_diffrn_reflns_limit_l_min     -46
_diffrn_reflns_limit_l_max     46
_refine_special_details     ?
_reflns_number_total     13601
_reflns_number_gt     12445
_reflns_threshold_expression     'I > 2\s(I)'
_refine_ls_structure_factor_coef     Fsqd
_refine_ls_matrix_type     full
_refine_ls_R_factor_all     0.0280
_refine_ls_R_factor_gt     0.0251
_refine_ls_wR_factor_gt     0.0694
_refine_ls_wR_factor_ref     0.0706
_refine_ls_goodness_of_fit_ref     1.057
_refine_ls_restrained_S_all     1.057
_refine_ls_number_reflns     13601
_refine_ls_number_parameters     493
_refine_ls_number_restraints     3
_refine_ls_hydrogen_treatment     mixed
_refine_ls_weighting_scheme     calc
_refine_ls_weighting_details
              'w=1/[\s^2^(Fo^2^)+(0.0409P)^2^+5.1100P] where P=(Fo^2^+2Fc^2^)/3'
_atom_sites_solution_hydrogens     mixed
_atom_sites_solution_primary     ?
_atom_sites_solution_secondary     ?
_refine_ls_shift/su_max     0.006
_refine_ls_shift/su_mean     0.000
_refine_diff_density_max     1.013
_refine_diff_density_min     -0.959
_refine_ls_extinction_method     none
_refine_ls_extinction_coef     .
loop_
    _atom_type_symbol
    _atom_type_description
    _atom_type_scat_dispersion_real
    _atom_type_scat_dispersion_imag
    _atom_type_scat_source
    'C' 'C' 0.0020 0.0010
                         'International Tables Vol C Tables 4.2.6.8 and 6.1.1.4'
    'H' 'H' 0.0000 0.0000
                         'International Tables Vol C Tables 4.2.6.8 and 6.1.1.4'
    'N' 'N' 0.0050 0.0020
                         'International Tables Vol C Tables 4.2.6.8 and 6.1.1.4'
    'O' 'O' 0.0090 0.0050
                         'International Tables Vol C Tables 4.2.6.8 and 6.1.1.4'
    'Cl' 'Cl' 0.1230 0.1260
                         'International Tables Vol C Tables 4.2.6.8 and 6.1.1.4'
    'Cr' 'Cr' 0.2900 0.5016
                         'International Tables Vol C Tables 4.2.6.8 and 6.1.1.4'
    'Zn' 'Zn' 0.3260 1.1613
                         'International Tables Vol C Tables 4.2.6.8 and 6.1.1.4'
_computing_data_collection
;
<i>PAL BL2D-SMDC</i> (Shin <i>et al.</i>,  2016)
;
_computing_cell_refinement
;
<i>HKL3000sm</i> (Otwinowski & Minor, 1997)
;
_computing_data_reduction
;
<i>HKL3000sm</i> (Otwinowski & Minor, 1997)
;
_computing_structure_solution
;
<i>SHELXT2018</i> (Sheldrick, 2015a)
;
_computing_structure_refinement
;
<i>SHELXL2018</i> (Sheldrick, 2015b)
;
_computing_molecular_graphics
;
<i>DIAMOND</i> (Putz & Brandenburg, 2014)
;
_computing_publication_material
;
<i>publCIF</i> (Westrip, 2010)
;
loop_
    _atom_site_type_symbol
    _atom_site_label
    _atom_site_fract_x
    _atom_site_fract_y
    _atom_site_fract_z
    _atom_site_U_iso_or_equiv
    _atom_site_adp_type
    _atom_site_calc_flag
    _atom_site_occupancy
    _atom_site_disorder_assembly
    _atom_site_disorder_group
    Cr Cr1A 0.82954(2) 0.48430(2) 0.74710(2) 0.00703(4) Uani d 1 . .
    N N1A 0.73238(6) 0.48954(7) 0.78330(3) 0.0113(2) Uani d 1 . .
    H H1A 0.687279 0.506644 0.766621 0.014 Uiso calc 1 . .
    N N2A 0.87599(6) 0.55581(6) 0.79209(3) 0.0112(2) Uani d 1 . .
    H H2A 0.915224 0.592659 0.780136 0.013 Uiso calc 1 . .
    N N3A 0.86016(7) 0.39319(6) 0.78636(3) 0.0116(2) Uani d 1 . .
    H H3A 0.874864 0.344914 0.770486 0.014 Uiso calc 1 . .
    N N4A 0.79614(7) 0.57390(6) 0.70780(3) 0.01109(19) Uani d 1 . .
    H H4A 0.764457 0.614134 0.722638 0.013 Uiso calc 1 . .
    N N5A 0.78444(7) 0.41078(7) 0.70289(3) 0.0131(2) Uani d 1 . .
    H H5A 0.761936 0.362150 0.715765 0.016 Uiso calc 1 . .
    N N6A 0.92602(6) 0.48125(7) 0.70986(3) 0.0126(2) Uani d 1 . .
    H H6A 0.973683 0.486302 0.726647 0.015 Uiso calc 1 . .
    C C1A 0.74241(8) 0.54831(8) 0.81699(4) 0.0149(2) Uani d 1 . .
    H H1A1 0.752269 0.519256 0.842286 0.018 Uiso calc 1 . .
    H H1A2 0.694404 0.579882 0.820294 0.018 Uiso calc 1 . .
    C C2A 0.80979(8) 0.60390(8) 0.80808(4) 0.0152(2) Uani d 1 . .
    H H2A1 0.793951 0.644436 0.788136 0.018 Uiso calc 1 . .
    H H2A2 0.825747 0.631907 0.832836 0.018 Uiso calc 1 . .
    C C3A 0.91411(8) 0.50600(8) 0.82401(4) 0.0153(2) Uani d 1 . .
    H H3A1 0.880148 0.503350 0.847837 0.018 Uiso calc 1 . .
    H H3A2 0.963528 0.531163 0.832107 0.018 Uiso calc 1 . .
    C C4A 0.92954(8) 0.42221(9) 0.80863(4) 0.0161(3) Uani d 1 . .
    H H4A1 0.975126 0.422542 0.790678 0.019 Uiso calc 1 . .
    H H4A2 0.940669 0.386092 0.831365 0.019 Uiso calc 1 . .
    C C5A 0.79365(8) 0.37205(8) 0.81358(4) 0.0141(2) Uani d 1 . .
    H H5A1 0.803434 0.393743 0.840678 0.017 Uiso calc 1 . .
    H H5A2 0.789349 0.313284 0.815748 0.017 Uiso calc 1 . .
    C C6A 0.71858(8) 0.40602(8) 0.79736(4) 0.0147(2) Uani d 1 . .
    H H6A1 0.699861 0.372786 0.774846 0.018 Uiso calc 1 . .
    H H6A2 0.678589 0.405796 0.818579 0.018 Uiso calc 1 . .
    C C7A 0.74887(8) 0.54068(8) 0.67381(4) 0.0159(2) Uani d 1 . .
    H H7A1 0.780731 0.539014 0.649191 0.019 Uiso calc 1 . .
    H H7A2 0.703905 0.575871 0.668727 0.019 Uiso calc 1 . .
    C C8A 0.72081(8) 0.45739(9) 0.68380(4) 0.0171(3) Uani d 1 . .
    H H8A1 0.676127 0.460616 0.702275 0.021 Uiso calc 1 . .
    H H8A2 0.703626 0.430144 0.659046 0.021 Uiso calc 1 . .
    C C9A 0.84575(9) 0.38539(8) 0.67355(4) 0.0170(3) Uani d 1 . .
    H H9A1 0.839435 0.415422 0.648233 0.020 Uiso calc 1 . .
    H H9A2 0.839895 0.327834 0.667553 0.020 Uiso calc 1 . .
    C C10A 0.92552(9) 0.40078(8) 0.69058(4) 0.0173(3) Uani d 1 . .
    H H10C 0.938524 0.359294 0.710587 0.021 Uiso calc 1 . .
    H H10D 0.964601 0.398797 0.668937 0.021 Uiso calc 1 . .
    C C11A 0.92473(8) 0.54815(8) 0.67986(4) 0.0150(2) Uani d 1 . .
    H H11A 0.908068 0.527532 0.653463 0.018 Uiso calc 1 . .
    H H11B 0.977349 0.570786 0.676931 0.018 Uiso calc 1 . .
    C C12A 0.86932(9) 0.61256(8) 0.69379(4) 0.0149(2) Uani d 1 . .
    H H12C 0.892906 0.643434 0.715918 0.018 Uiso calc 1 . .
    H H12D 0.858029 0.649697 0.671493 0.018 Uiso calc 1 . .
    Cr Cr2B 0.37785(2) 0.24725(2) 0.50148(2) 0.00596(4) Uani d 1 . .
    N N1B 0.30089(6) 0.15782(6) 0.51771(3) 0.00828(18) Uani d 1 . .
    H H1B 0.262173 0.150115 0.495797 0.010 Uiso calc 1 . .
    N N2B 0.45967(6) 0.16291(7) 0.51723(3) 0.01044(19) Uani d 1 . .
    H H2B 0.505894 0.169844 0.499566 0.013 Uiso calc 1 . .
    N N3B 0.37847(6) 0.26919(7) 0.56267(3) 0.00966(19) Uani d 1 . .
    H H3B 0.365415 0.326551 0.567453 0.012 Uiso calc 1 . .
    N N4B 0.45940(6) 0.33063(7) 0.48468(3) 0.01023(19) Uani d 1 . .
    H H4B 0.506540 0.322634 0.501568 0.012 Uiso calc 1 . .
    N N5B 0.30051(6) 0.33765(6) 0.48693(3) 0.00844(18) Uani d 1 . .
    H H5B 0.262920 0.344899 0.509396 0.010 Uiso calc 1 . .
    N N6B 0.37491(6) 0.22685(7) 0.43992(3) 0.00947(19) Uani d 1 . .
    H H6B 0.360772 0.169847 0.434887 0.011 Uiso calc 1 . .
    C C1B 0.34251(7) 0.08032(7) 0.52523(4) 0.0118(2) Uani d 1 . .
    H H1B1 0.313751 0.036070 0.512406 0.014 Uiso calc 1 . .
    H H1B2 0.344478 0.069835 0.554383 0.014 Uiso calc 1 . .
    C C2B 0.42428(8) 0.08337(8) 0.50860(4) 0.0136(2) Uani d 1 . .
    H H2B1 0.455922 0.040725 0.520962 0.016 Uiso calc 1 . .
    H H2B2 0.423093 0.074245 0.479324 0.016 Uiso calc 1 . .
    C C3B 0.48497(8) 0.17292(8) 0.56018(4) 0.0137(2) Uani d 1 . .
    H H3B1 0.541986 0.168265 0.561918 0.016 Uiso calc 1 . .
    H H3B2 0.461894 0.130150 0.576784 0.016 Uiso calc 1 . .
    C C4B 0.45967(7) 0.25416(8) 0.57609(4) 0.0130(2) Uani d 1 . .
    H H4B1 0.462384 0.254683 0.605687 0.016 Uiso calc 1 . .
    H H4B2 0.494325 0.296402 0.565691 0.016 Uiso calc 1 . .
    C C5B 0.32037(7) 0.21759(8) 0.58400(4) 0.0116(2) Uani d 1 . .
    H H5B1 0.294559 0.248872 0.605307 0.014 Uiso calc 1 . .
    H H5B2 0.347052 0.171820 0.596692 0.014 Uiso calc 1 . .
    C C6B 0.26045(7) 0.18728(8) 0.55445(4) 0.0103(2) Uani d 1 . .
    H H6B1 0.230193 0.143422 0.566681 0.012 Uiso calc 1 . .
    H H6B2 0.224320 0.230879 0.547310 0.012 Uiso calc 1 . .
    C C7B 0.42574(8) 0.41035(8) 0.49455(4) 0.0132(2) Uani d 1 . .
    H H7B1 0.456972 0.452904 0.481828 0.016 Uiso calc 1 . .
    H H7B2 0.426943 0.418697 0.523886 0.016 Uiso calc 1 . .
    C C8B 0.34263(7) 0.41501(7) 0.47962(4) 0.0118(2) Uani d 1 . .
    H H8B1 0.315365 0.458898 0.493589 0.014 Uiso calc 1 . .
    H H8B2 0.342533 0.427027 0.450607 0.014 Uiso calc 1 . .
    C C9B 0.25820(7) 0.30974(8) 0.45055(4) 0.0111(2) Uani d 1 . .
    H H9B1 0.227682 0.354205 0.439070 0.013 Uiso calc 1 . .
    H H9B2 0.222138 0.266153 0.457783 0.013 Uiso calc 1 . .
    C C10B 0.31657(7) 0.28003(8) 0.42001(4) 0.0118(2) Uani d 1 . .
    H H10A 0.289480 0.250080 0.398651 0.014 Uiso calc 1 . .
    H H10B 0.343222 0.326058 0.407548 0.014 Uiso calc 1 . .
    C C11B 0.45521(7) 0.24149(8) 0.42513(4) 0.0124(2) Uani d 1 . .
    H H11C 0.455822 0.242191 0.395500 0.015 Uiso calc 1 . .
    H H11D 0.490099 0.198424 0.434418 0.015 Uiso calc 1 . .
    C C12B 0.48249(8) 0.32173(8) 0.44140(4) 0.0130(2) Uani d 1 . .
    H H12A 0.539462 0.325548 0.438979 0.016 Uiso calc 1 . .
    H H12B 0.459285 0.365434 0.425469 0.016 Uiso calc 1 . .
    Zn Zn1C 0.07329(2) 0.67835(2) 0.74676(2) 0.01331(4) Uani d 1 . .
    Cl Cl1C 0.19073(2) 0.72564(2) 0.76712(2) 0.01642(7) Uani d 1 . .
    Cl Cl2C -0.02687(2) 0.72432(2) 0.78306(2) 0.02366(8) Uani d 1 . .
    Cl Cl3C 0.06377(3) 0.71107(2) 0.68204(2) 0.02680(9) Uani d 1 . .
    Cl Cl4C 0.07302(2) 0.54414(2) 0.75772(2) 0.01610(7) Uani d 1 . .
    Zn Zn2D 0.65175(2) 0.39591(2) 0.58225(2) 0.01018(4) Uani d 1 . .
    Cl Cl1D 0.57342(2) 0.49024(2) 0.60669(2) 0.02659(9) Uani d 1 . .
    Cl Cl2D 0.62528(2) 0.36622(2) 0.51676(2) 0.01529(6) Uani d 1 . .
    Cl Cl3D 0.64207(2) 0.28477(2) 0.62022(2) 0.01465(6) Uani d 1 . .
    Cl Cl4D 0.77816(2) 0.43965(2) 0.57568(2) 0.01200(6) Uani d 1 . .
    Zn Zn3E 0.65313(2) 0.10971(2) 0.41217(2) 0.00947(4) Uani d 1 . .
    Cl Cl1E 0.62418(2) 0.13302(2) 0.47869(2) 0.01281(6) Uani d 1 . .
    Cl Cl2E 0.64032(2) 0.22326(2) 0.37751(2) 0.01410(6) Uani d 1 . .
    Cl Cl3E 0.57773(2) 0.01372(2) 0.38615(2) 0.02218(8) Uani d 1 . .
    Cl Cl4E 0.78037(2) 0.06714(2) 0.41790(2) 0.01168(6) Uani d 1 . .
    O O1W 0.62401(9) 0.32554(8) 0.71692(4) 0.0364(3) Uani d 1 . .
    H H1OW 0.5882(13) 0.2988(15) 0.7337(6) 0.055 Uiso d 1 . .
    H H2OW 0.6101(14) 0.3130(15) 0.6899(3) 0.055 Uiso d 1 . .
loop_
    _atom_site_aniso_label
    _atom_site_aniso_U_11
    _atom_site_aniso_U_22
    _atom_site_aniso_U_33
    _atom_site_aniso_U_12
    _atom_site_aniso_U_13
    _atom_site_aniso_U_23
    Cr1A 0.00877(10) 0.00634(9) 0.00597(9) 0.00020(7) 0.00093(6) 0.00002(6)
    N1A 0.0098(5) 0.0151(5) 0.0089(5) 0.0009(4) 0.0007(4) -0.0011(4)
    N2A 0.0135(5) 0.0105(5) 0.0097(5) -0.0015(4) -0.0022(4) 0.0003(4)
    N3A 0.0149(5) 0.0089(5) 0.0110(5) 0.0010(4) 0.0036(4) 0.0025(4)
    N4A 0.0155(5) 0.0095(4) 0.0083(4) 0.0034(4) 0.0001(4) -0.0006(4)
    N5A 0.0183(5) 0.0110(5) 0.0101(5) -0.0032(4) 0.0027(4) -0.0027(4)
    N6A 0.0128(5) 0.0115(5) 0.0134(5) 0.0017(4) 0.0041(4) 0.0023(4)
    C1A 0.0173(6) 0.0166(6) 0.0107(5) 0.0043(5) 0.0018(5) -0.0042(5)
    C2A 0.0230(7) 0.0109(5) 0.0117(6) 0.0031(5) -0.0009(5) -0.0039(4)
    C3A 0.0154(6) 0.0177(6) 0.0128(6) -0.0013(5) -0.0054(5) 0.0037(5)
    C4A 0.0134(6) 0.0174(6) 0.0174(6) 0.0024(5) -0.0020(5) 0.0075(5)
    C5A 0.0178(6) 0.0129(5) 0.0115(5) -0.0023(5) 0.0044(5) 0.0030(4)
    C6A 0.0141(6) 0.0174(6) 0.0126(6) -0.0050(5) 0.0030(5) 0.0006(5)
    C7A 0.0186(6) 0.0189(6) 0.0104(5) 0.0028(5) -0.0037(5) -0.0008(5)
    C8A 0.0166(6) 0.0227(7) 0.0120(6) -0.0034(5) -0.0017(5) -0.0036(5)
    C9A 0.0284(7) 0.0103(5) 0.0124(6) 0.0005(5) 0.0074(5) -0.0030(4)
    C10A 0.0231(7) 0.0117(6) 0.0171(6) 0.0074(5) 0.0089(5) 0.0015(5)
    C11A 0.0180(6) 0.0119(6) 0.0152(6) -0.0019(5) 0.0062(5) 0.0038(5)
    C12A 0.0237(7) 0.0076(5) 0.0134(6) -0.0016(5) 0.0017(5) 0.0023(4)
    Cr2B 0.00346(9) 0.00755(9) 0.00689(9) 0.00014(6) 0.00000(6) 0.00075(6)
    N1B 0.0063(4) 0.0082(4) 0.0103(4) 0.0000(4) 0.0001(4) 0.0014(3)
    N2B 0.0066(5) 0.0135(5) 0.0112(5) 0.0028(4) 0.0004(4) 0.0017(4)
    N3B 0.0070(5) 0.0129(5) 0.0090(5) -0.0008(4) -0.0002(4) -0.0006(4)
    N4B 0.0062(4) 0.0137(5) 0.0107(5) -0.0031(4) -0.0007(4) 0.0018(4)
    N5B 0.0063(4) 0.0089(4) 0.0101(4) 0.0007(4) 0.0005(4) 0.0011(4)
    N6B 0.0075(5) 0.0118(5) 0.0091(4) 0.0003(4) 0.0003(4) -0.0012(4)
    C1B 0.0117(6) 0.0086(5) 0.0151(6) 0.0019(4) -0.0007(4) 0.0020(4)
    C2B 0.0128(6) 0.0106(5) 0.0173(6) 0.0048(5) 0.0017(5) 0.0002(5)
    C3B 0.0085(5) 0.0204(6) 0.0121(5) 0.0021(5) -0.0017(4) 0.0036(5)
    C4B 0.0078(5) 0.0199(6) 0.0112(5) -0.0031(5) -0.0022(4) 0.0015(5)
    C5B 0.0085(5) 0.0169(6) 0.0093(5) -0.0017(4) 0.0019(4) 0.0014(4)
    C6B 0.0055(5) 0.0139(5) 0.0116(5) -0.0002(4) 0.0019(4) 0.0008(4)
    C7B 0.0137(6) 0.0107(5) 0.0153(6) -0.0050(5) -0.0002(5) -0.0006(4)
    C8B 0.0123(6) 0.0082(5) 0.0151(6) -0.0011(4) 0.0010(4) 0.0021(4)
    C9B 0.0058(5) 0.0152(5) 0.0121(5) 0.0004(4) -0.0019(4) 0.0008(4)
    C10B 0.0086(5) 0.0168(6) 0.0100(5) 0.0015(4) -0.0016(4) 0.0009(4)
    C11B 0.0077(5) 0.0176(6) 0.0119(5) 0.0019(5) 0.0029(4) 0.0001(4)
    C12B 0.0089(5) 0.0185(6) 0.0116(5) -0.0023(4) 0.0019(4) 0.0021(4)
    Zn1C 0.01218(8) 0.00967(8) 0.01807(8) 0.00023(6) 0.00177(5) 0.00160(5)
    Cl1C 0.01393(14) 0.00883(13) 0.02650(17) 0.00090(10) -0.00337(12)
                                                                     0.00088(11)
    Cl2C 0.01734(16) 0.01496(15) 0.0387(2) -0.00191(12) 0.00984(14) -0.00832(14)
    Cl3C 0.0391(2) 0.02137(17) 0.01994(17) -0.01329(15) -0.00752(15) 0.00866(13)
    Cl4C 0.01283(15) 0.01041(14) 0.02507(16) 0.00074(11) 0.00208(12) 0.00425(11)
    Zn2D 0.00835(7) 0.01209(7) 0.01009(7) 0.00124(5) 0.00181(5) 0.00072(5)
    Cl1D 0.0306(2) 0.02487(18) 0.02429(18) 0.01727(15) 0.01784(15) 0.01057(14)
    Cl2D 0.00648(13) 0.02672(17) 0.01266(14) -0.00212(11) -0.00121(10)
                                                                    -0.00219(11)
    Cl3D 0.01435(14) 0.01330(14) 0.01629(14) -0.00026(11) 0.00357(11)
                                                                     0.00350(11)
    Cl4D 0.01005(13) 0.01445(13) 0.01150(13) -0.00155(10) 0.00138(10)
                                                                    -0.00169(10)
    Zn3E 0.00872(7) 0.01067(7) 0.00903(7) -0.00129(5) -0.00122(5) 0.00038(5)
    Cl1E 0.00677(13) 0.02058(15) 0.01107(13) 0.00090(11) 0.00149(10)
                                                                    -0.00140(11)
    Cl2E 0.01364(13) 0.01323(13) 0.01543(14) 0.00019(11) -0.00224(11)
                                                                     0.00407(10)
    Cl3E 0.02649(18) 0.01875(16) 0.02131(16) -0.01179(13) -0.01415(14)
                                                                     0.00553(12)
    Cl4E 0.00968(13) 0.01421(13) 0.01113(12) 0.00120(10) 0.00010(10)
                                                                    -0.00091(10)
    O1W 0.0434(8) 0.0350(7) 0.0307(7) -0.0181(6) -0.0078(6) -0.0003(6)
_geom_special_details
;
 All esds (except the esd in the dihedral angle between two l.s. planes)
 are estimated using the full covariance matrix.  The cell esds are taken
 into account individually in the estimation of esds in distances, angles
 and torsion angles; correlations between esds in cell parameters are only
 used when they are defined by crystal symmetry.  An approximate (isotropic)
 treatment of cell esds is used for estimating esds involving l.s. planes.
;
loop_
    _geom_bond_atom_site_label_1
    _geom_bond_atom_site_label_2
    _geom_bond_site_symmetry_2
    _geom_bond_distance
    _geom_bond_publ_flag
    Cr1A N1A . 2.0709(11) ?
    Cr1A N5A . 2.0750(11) ?
    Cr1A N4A . 2.0761(11) ?
    Cr1A N6A . 2.0807(11) ?
    Cr1A N3A . 2.0808(11) ?
    Cr1A N2A . 2.0828(11) ?
    N1A C6A . 1.4951(17) ?
    N1A C1A . 1.5053(17) ?
    N1A H1A . 1.0000 ?
    N2A C2A . 1.4977(17) ?
    N2A C3A . 1.5058(17) ?
    N2A H2A . 1.0000 ?
    N3A C4A . 1.4923(18) ?
    N3A C5A . 1.5076(17) ?
    N3A H3A . 1.0000 ?
    N4A C12A . 1.4958(18) ?
    N4A C7A . 1.5053(17) ?
    N4A H4A . 1.0000 ?
    N5A C8A . 1.4919(18) ?
    N5A C9A . 1.5048(17) ?
    N5A H5A . 1.0000 ?
    N6A C10A . 1.4942(18) ?
    N6A C11A . 1.5036(17) ?
    N6A H6A . 1.0000 ?
    C1A C2A . 1.520(2) ?
    C1A H1A1 . 0.9900 ?
    C1A H1A2 . 0.9900 ?
    C2A H2A1 . 0.9900 ?
    C2A H2A2 . 0.9900 ?
    C3A C4A . 1.518(2) ?
    C3A H3A1 . 0.9900 ?
    C3A H3A2 . 0.9900 ?
    C4A H4A1 . 0.9900 ?
    C4A H4A2 . 0.9900 ?
    C5A C6A . 1.5168(19) ?
    C5A H5A1 . 0.9900 ?
    C5A H5A2 . 0.9900 ?
    C6A H6A1 . 0.9900 ?
    C6A H6A2 . 0.9900 ?
    C7A C8A . 1.514(2) ?
    C7A H7A1 . 0.9900 ?
    C7A H7A2 . 0.9900 ?
    C8A H8A1 . 0.9900 ?
    C8A H8A2 . 0.9900 ?
    C9A C10A . 1.513(2) ?
    C9A H9A1 . 0.9900 ?
    C9A H9A2 . 0.9900 ?
    C10A H10C . 0.9900 ?
    C10A H10D . 0.9900 ?
    C11A C12A . 1.5159(19) ?
    C11A H11A . 0.9900 ?
    C11A H11B . 0.9900 ?
    C12A H12C . 0.9900 ?
    C12A H12D . 0.9900 ?
    Cr2B N4B . 2.0621(11) ?
    Cr2B N2B . 2.0670(11) ?
    Cr2B N1B . 2.0755(11) ?
    Cr2B N3B . 2.0772(12) ?
    Cr2B N5B . 2.0776(11) ?
    Cr2B N6B . 2.0851(11) ?
    N1B C6B . 1.4962(16) ?
    N1B C1B . 1.5053(16) ?
    N1B H1B . 1.0000 ?
    N2B C2B . 1.4942(17) ?
    N2B C3B . 1.5092(17) ?
    N2B H2B . 1.0000 ?
    N3B C4B . 1.4943(16) ?
    N3B C5B . 1.5043(16) ?
    N3B H3B . 1.0000 ?
    N4B C7B . 1.4936(17) ?
    N4B C12B . 1.5070(17) ?
    N4B H4B . 1.0000 ?
    N5B C9B . 1.4933(16) ?
    N5B C8B . 1.5064(16) ?
    N5B H5B . 1.0000 ?
    N6B C11B . 1.4933(16) ?
    N6B C10B . 1.5008(16) ?
    N6B H6B . 1.0000 ?
    C1B C2B . 1.5193(18) ?
    C1B H1B1 . 0.9900 ?
    C1B H1B2 . 0.9900 ?
    C2B H2B1 . 0.9900 ?
    C2B H2B2 . 0.9900 ?
    C3B C4B . 1.525(2) ?
    C3B H3B1 . 0.9900 ?
    C3B H3B2 . 0.9900 ?
    C4B H4B1 . 0.9900 ?
    C4B H4B2 . 0.9900 ?
    C5B C6B . 1.5181(18) ?
    C5B H5B1 . 0.9900 ?
    C5B H5B2 . 0.9900 ?
    C6B H6B1 . 0.9900 ?
    C6B H6B2 . 0.9900 ?
    C7B C8B . 1.5224(19) ?
    C7B H7B1 . 0.9900 ?
    C7B H7B2 . 0.9900 ?
    C8B H8B1 . 0.9900 ?
    C8B H8B2 . 0.9900 ?
    C9B C10B . 1.5184(18) ?
    C9B H9B1 . 0.9900 ?
    C9B H9B2 . 0.9900 ?
    C10B H10A . 0.9900 ?
    C10B H10B . 0.9900 ?
    C11B C12B . 1.5247(19) ?
    C11B H11C . 0.9900 ?
    C11B H11D . 0.9900 ?
    C12B H12A . 0.9900 ?
    C12B H12B . 0.9900 ?
    Zn1C Cl3C . 2.2365(6) ?
    Zn1C Cl2C . 2.2492(5) ?
    Zn1C Cl4C . 2.2780(6) ?
    Zn1C Cl1C . 2.2825(5) ?
    Zn2D Cl1D . 2.2353(5) ?
    Zn2D Cl3D . 2.2592(5) ?
    Zn2D Cl2D . 2.2896(6) ?
    Zn2D Cl4D . 2.3145(5) ?
    Zn3E Cl2E . 2.2379(5) ?
    Zn3E Cl3E . 2.2447(5) ?
    Zn3E Cl1E . 2.3112(6) ?
    Zn3E Cl4E . 2.3195(5) ?
    O1W H1OW . 0.947(9) ?
    O1W H2OW . 0.956(9) ?
loop_
    _geom_angle_atom_site_label_1
    _geom_angle_atom_site_label_2
    _geom_angle_atom_site_label_3
    _geom_angle_site_symmetry_1
    _geom_angle_site_symmetry_3
    _geom_angle
    _geom_angle_publ_flag
    N1A Cr1A N5A . . 97.83(5) ?
    N1A Cr1A N4A . . 96.50(5) ?
    N5A Cr1A N4A . . 82.79(5) ?
    N1A Cr1A N6A . . 178.59(5) ?
    N5A Cr1A N6A . . 82.00(5) ?
    N4A Cr1A N6A . . 82.09(5) ?
    N1A Cr1A N3A . . 82.49(4) ?
    N5A Cr1A N3A . . 96.24(5) ?
    N4A Cr1A N3A . . 178.51(5) ?
    N6A Cr1A N3A . . 98.92(5) ?
    N1A Cr1A N2A . . 82.35(5) ?
    N5A Cr1A N2A . . 178.68(5) ?
    N4A Cr1A N2A . . 98.49(5) ?
    N6A Cr1A N2A . . 97.85(5) ?
    N3A Cr1A N2A . . 82.48(5) ?
    C6A N1A C1A . . 113.31(10) ?
    C6A N1A Cr1A . . 105.85(8) ?
    C1A N1A Cr1A . . 111.77(8) ?
    C6A N1A H1A . . 108.6 ?
    C1A N1A H1A . . 108.6 ?
    Cr1A N1A H1A . . 108.6 ?
    C2A N2A C3A . . 112.31(10) ?
    C2A N2A Cr1A . . 105.80(8) ?
    C3A N2A Cr1A . . 111.14(8) ?
    C2A N2A H2A . . 109.2 ?
    C3A N2A H2A . . 109.2 ?
    Cr1A N2A H2A . . 109.2 ?
    C4A N3A C5A . . 112.86(11) ?
    C4A N3A Cr1A . . 106.23(8) ?
    C5A N3A Cr1A . . 111.01(8) ?
    C4A N3A H3A . . 108.9 ?
    C5A N3A H3A . . 108.9 ?
    Cr1A N3A H3A . . 108.9 ?
    C12A N4A C7A . . 112.51(10) ?
    C12A N4A Cr1A . . 106.01(8) ?
    C7A N4A Cr1A . . 111.14(8) ?
    C12A N4A H4A . . 109.0 ?
    C7A N4A H4A . . 109.0 ?
    Cr1A N4A H4A . . 109.0 ?
    C8A N5A C9A . . 112.86(11) ?
    C8A N5A Cr1A . . 105.70(8) ?
    C9A N5A Cr1A . . 111.53(9) ?
    C8A N5A H5A . . 108.9 ?
    C9A N5A H5A . . 108.9 ?
    Cr1A N5A H5A . . 108.9 ?
    C10A N6A C11A . . 112.65(11) ?
    C10A N6A Cr1A . . 105.97(8) ?
    C11A N6A Cr1A . . 111.62(8) ?
    C10A N6A H6A . . 108.8 ?
    C11A N6A H6A . . 108.8 ?
    Cr1A N6A H6A . . 108.8 ?
    N1A C1A C2A . . 110.02(10) ?
    N1A C1A H1A1 . . 109.7 ?
    C2A C1A H1A1 . . 109.7 ?
    N1A C1A H1A2 . . 109.7 ?
    C2A C1A H1A2 . . 109.7 ?
    H1A1 C1A H1A2 . . 108.2 ?
    N2A C2A C1A . . 108.99(10) ?
    N2A C2A H2A1 . . 109.9 ?
    C1A C2A H2A1 . . 109.9 ?
    N2A C2A H2A2 . . 109.9 ?
    C1A C2A H2A2 . . 109.9 ?
    H2A1 C2A H2A2 . . 108.3 ?
    N2A C3A C4A . . 110.46(11) ?
    N2A C3A H3A1 . . 109.6 ?
    C4A C3A H3A1 . . 109.6 ?
    N2A C3A H3A2 . . 109.6 ?
    C4A C3A H3A2 . . 109.6 ?
    H3A1 C3A H3A2 . . 108.1 ?
    N3A C4A C3A . . 109.19(11) ?
    N3A C4A H4A1 . . 109.8 ?
    C3A C4A H4A1 . . 109.8 ?
    N3A C4A H4A2 . . 109.8 ?
    C3A C4A H4A2 . . 109.8 ?
    H4A1 C4A H4A2 . . 108.3 ?
    N3A C5A C6A . . 110.40(10) ?
    N3A C5A H5A1 . . 109.6 ?
    C6A C5A H5A1 . . 109.6 ?
    N3A C5A H5A2 . . 109.6 ?
    C6A C5A H5A2 . . 109.6 ?
    H5A1 C5A H5A2 . . 108.1 ?
    N1A C6A C5A . . 109.08(11) ?
    N1A C6A H6A1 . . 109.9 ?
    C5A C6A H6A1 . . 109.9 ?
    N1A C6A H6A2 . . 109.9 ?
    C5A C6A H6A2 . . 109.9 ?
    H6A1 C6A H6A2 . . 108.3 ?
    N4A C7A C8A . . 110.37(11) ?
    N4A C7A H7A1 . . 109.6 ?
    C8A C7A H7A1 . . 109.6 ?
    N4A C7A H7A2 . . 109.6 ?
    C8A C7A H7A2 . . 109.6 ?
    H7A1 C7A H7A2 . . 108.1 ?
    N5A C8A C7A . . 109.90(11) ?
    N5A C8A H8A1 . . 109.7 ?
    C7A C8A H8A1 . . 109.7 ?
    N5A C8A H8A2 . . 109.7 ?
    C7A C8A H8A2 . . 109.7 ?
    H8A1 C8A H8A2 . . 108.2 ?
    N5A C9A C10A . . 110.38(11) ?
    N5A C9A H9A1 . . 109.6 ?
    C10A C9A H9A1 . . 109.6 ?
    N5A C9A H9A2 . . 109.6 ?
    C10A C9A H9A2 . . 109.6 ?
    H9A1 C9A H9A2 . . 108.1 ?
    N6A C10A C9A . . 108.73(11) ?
    N6A C10A H10C . . 109.9 ?
    C9A C10A H10C . . 109.9 ?
    N6A C10A H10D . . 109.9 ?
    C9A C10A H10D . . 109.9 ?
    H10C C10A H10D . . 108.3 ?
    N6A C11A C12A . . 109.59(10) ?
    N6A C11A H11A . . 109.8 ?
    C12A C11A H11A . . 109.8 ?
    N6A C11A H11B . . 109.8 ?
    C12A C11A H11B . . 109.8 ?
    H11A C11A H11B . . 108.2 ?
    N4A C12A C11A . . 108.78(10) ?
    N4A C12A H12C . . 109.9 ?
    C11A C12A H12C . . 109.9 ?
    N4A C12A H12D . . 109.9 ?
    C11A C12A H12D . . 109.9 ?
    H12C C12A H12D . . 108.3 ?
    N4B Cr2B N2B . . 93.72(5) ?
    N4B Cr2B N1B . . 176.42(4) ?
    N2B Cr2B N1B . . 83.01(5) ?
    N4B Cr2B N3B . . 98.30(4) ?
    N2B Cr2B N3B . . 82.34(4) ?
    N1B Cr2B N3B . . 82.76(4) ?
    N4B Cr2B N5B . . 83.23(5) ?
    N2B Cr2B N5B . . 176.31(4) ?
    N1B Cr2B N5B . . 100.08(5) ?
    N3B Cr2B N5B . . 96.00(4) ?
    N4B Cr2B N6B . . 81.91(4) ?
    N2B Cr2B N6B . . 98.96(4) ?
    N1B Cr2B N6B . . 97.11(4) ?
    N3B Cr2B N6B . . 178.66(4) ?
    N5B Cr2B N6B . . 82.71(4) ?
    C6B N1B C1B . . 111.76(10) ?
    C6B N1B Cr2B . . 105.99(7) ?
    C1B N1B Cr2B . . 111.10(8) ?
    C6B N1B H1B . . 109.3 ?
    C1B N1B H1B . . 109.3 ?
    Cr2B N1B H1B . . 109.3 ?
    C2B N2B C3B . . 113.66(10) ?
    C2B N2B Cr2B . . 106.28(8) ?
    C3B N2B Cr2B . . 111.36(8) ?
    C2B N2B H2B . . 108.5 ?
    C3B N2B H2B . . 108.5 ?
    Cr2B N2B H2B . . 108.5 ?
    C4B N3B C5B . . 112.82(10) ?
    C4B N3B Cr2B . . 105.67(8) ?
    C5B N3B Cr2B . . 111.16(8) ?
    C4B N3B H3B . . 109.0 ?
    C5B N3B H3B . . 109.0 ?
    Cr2B N3B H3B . . 109.0 ?
    C7B N4B C12B . . 113.80(10) ?
    C7B N4B Cr2B . . 106.23(8) ?
    C12B N4B Cr2B . . 112.02(8) ?
    C7B N4B H4B . . 108.2 ?
    C12B N4B H4B . . 108.2 ?
    Cr2B N4B H4B . . 108.2 ?
    C9B N5B C8B . . 111.97(10) ?
    C9B N5B Cr2B . . 106.09(8) ?
    C8B N5B Cr2B . . 110.75(8) ?
    C9B N5B H5B . . 109.3 ?
    C8B N5B H5B . . 109.3 ?
    Cr2B N5B H5B . . 109.3 ?
    C11B N6B C10B . . 112.35(10) ?
    C11B N6B Cr2B . . 106.06(8) ?
    C10B N6B Cr2B . . 110.86(8) ?
    C11B N6B H6B . . 109.2 ?
    C10B N6B H6B . . 109.2 ?
    Cr2B N6B H6B . . 109.2 ?
    N1B C1B C2B . . 110.75(10) ?
    N1B C1B H1B1 . . 109.5 ?
    C2B C1B H1B1 . . 109.5 ?
    N1B C1B H1B2 . . 109.5 ?
    C2B C1B H1B2 . . 109.5 ?
    H1B1 C1B H1B2 . . 108.1 ?
    N2B C2B C1B . . 109.88(10) ?
    N2B C2B H2B1 . . 109.7 ?
    C1B C2B H2B1 . . 109.7 ?
    N2B C2B H2B2 . . 109.7 ?
    C1B C2B H2B2 . . 109.7 ?
    H2B1 C2B H2B2 . . 108.2 ?
    N2B C3B C4B . . 110.32(10) ?
    N2B C3B H3B1 . . 109.6 ?
    C4B C3B H3B1 . . 109.6 ?
    N2B C3B H3B2 . . 109.6 ?
    C4B C3B H3B2 . . 109.6 ?
    H3B1 C3B H3B2 . . 108.1 ?
    N3B C4B C3B . . 108.37(10) ?
    N3B C4B H4B1 . . 110.0 ?
    C3B C4B H4B1 . . 110.0 ?
    N3B C4B H4B2 . . 110.0 ?
    C3B C4B H4B2 . . 110.0 ?
    H4B1 C4B H4B2 . . 108.4 ?
    N3B C5B C6B . . 109.85(10) ?
    N3B C5B H5B1 . . 109.7 ?
    C6B C5B H5B1 . . 109.7 ?
    N3B C5B H5B2 . . 109.7 ?
    C6B C5B H5B2 . . 109.7 ?
    H5B1 C5B H5B2 . . 108.2 ?
    N1B C6B C5B . . 108.97(10) ?
    N1B C6B H6B1 . . 109.9 ?
    C5B C6B H6B1 . . 109.9 ?
    N1B C6B H6B2 . . 109.9 ?
    C5B C6B H6B2 . . 109.9 ?
    H6B1 C6B H6B2 . . 108.3 ?
    N4B C7B C8B . . 109.93(10) ?
    N4B C7B H7B1 . . 109.7 ?
    C8B C7B H7B1 . . 109.7 ?
    N4B C7B H7B2 . . 109.7 ?
    C8B C7B H7B2 . . 109.7 ?
    H7B1 C7B H7B2 . . 108.2 ?
    N5B C8B C7B . . 111.02(10) ?
    N5B C8B H8B1 . . 109.4 ?
    C7B C8B H8B1 . . 109.4 ?
    N5B C8B H8B2 . . 109.4 ?
    C7B C8B H8B2 . . 109.4 ?
    H8B1 C8B H8B2 . . 108.0 ?
    N5B C9B C10B . . 108.91(10) ?
    N5B C9B H9B1 . . 109.9 ?
    C10B C9B H9B1 . . 109.9 ?
    N5B C9B H9B2 . . 109.9 ?
    C10B C9B H9B2 . . 109.9 ?
    H9B1 C9B H9B2 . . 108.3 ?
    N6B C10B C9B . . 110.07(10) ?
    N6B C10B H10A . . 109.6 ?
    C9B C10B H10A . . 109.6 ?
    N6B C10B H10B . . 109.6 ?
    C9B C10B H10B . . 109.6 ?
    H10A C10B H10B . . 108.2 ?
    N6B C11B C12B . . 108.31(10) ?
    N6B C11B H11C . . 110.0 ?
    C12B C11B H11C . . 110.0 ?
    N6B C11B H11D . . 110.0 ?
    C12B C11B H11D . . 110.0 ?
    H11C C11B H11D . . 108.4 ?
    N4B C12B C11B . . 110.32(10) ?
    N4B C12B H12A . . 109.6 ?
    C11B C12B H12A . . 109.6 ?
    N4B C12B H12B . . 109.6 ?
    C11B C12B H12B . . 109.6 ?
    H12A C12B H12B . . 108.1 ?
    Cl3C Zn1C Cl2C . . 112.37(2) ?
    Cl3C Zn1C Cl4C . . 113.395(16) ?
    Cl2C Zn1C Cl4C . . 104.464(16) ?
    Cl3C Zn1C Cl1C . . 105.567(16) ?
    Cl2C Zn1C Cl1C . . 113.879(19) ?
    Cl4C Zn1C Cl1C . . 107.248(14) ?
    Cl1D Zn2D Cl3D . . 109.431(19) ?
    Cl1D Zn2D Cl2D . . 112.432(17) ?
    Cl3D Zn2D Cl2D . . 110.039(18) ?
    Cl1D Zn2D Cl4D . . 112.48(2) ?
    Cl3D Zn2D Cl4D . . 112.585(14) ?
    Cl2D Zn2D Cl4D . . 99.600(13) ?
    Cl2E Zn3E Cl3E . . 110.568(18) ?
    Cl2E Zn3E Cl1E . . 109.412(16) ?
    Cl3E Zn3E Cl1E . . 111.573(16) ?
    Cl2E Zn3E Cl4E . . 113.441(14) ?
    Cl3E Zn3E Cl4E . . 111.220(19) ?
    Cl1E Zn3E Cl4E . . 100.238(13) ?
    H1OW O1W H2OW . . 106.9(17) ?
loop_
    _geom_torsion_atom_site_label_1
    _geom_torsion_atom_site_label_2
    _geom_torsion_atom_site_label_3
    _geom_torsion_atom_site_label_4
    _geom_torsion_site_symmetry_1
    _geom_torsion_site_symmetry_2
    _geom_torsion_site_symmetry_3
    _geom_torsion_site_symmetry_4
    _geom_torsion
    _geom_torsion_publ_flag
    C6A N1A C1A C2A . . . . 136.07(11) ?
    Cr1A N1A C1A C2A . . . . 16.58(13) ?
    C3A N2A C2A C1A . . . . -72.26(13) ?
    Cr1A N2A C2A C1A . . . . 49.17(11) ?
    N1A C1A C2A N2A . . . . -43.73(14) ?
    C2A N2A C3A C4A . . . . 135.60(12) ?
    Cr1A N2A C3A C4A . . . . 17.29(13) ?
    C5A N3A C4A C3A . . . . -73.41(13) ?
    Cr1A N3A C4A C3A . . . . 48.46(12) ?
    N2A C3A C4A N3A . . . . -43.79(14) ?
    C4A N3A C5A C6A . . . . 134.71(11) ?
    Cr1A N3A C5A C6A . . . . 15.58(13) ?
    C1A N1A C6A C5A . . . . -73.30(13) ?
    Cr1A N1A C6A C5A . . . . 49.53(11) ?
    N3A C5A C6A N1A . . . . -43.29(14) ?
    C12A N4A C7A C8A . . . . 134.34(12) ?
    Cr1A N4A C7A C8A . . . . 15.63(13) ?
    C9A N5A C8A C7A . . . . -73.87(13) ?
    Cr1A N5A C8A C7A . . . . 48.28(12) ?
    N4A C7A C8A N5A . . . . -42.73(15) ?
    C8A N5A C9A C10A . . . . 134.71(12) ?
    Cr1A N5A C9A C10A . . . . 15.90(13) ?
    C11A N6A C10A C9A . . . . -72.64(13) ?
    Cr1A N6A C10A C9A . . . . 49.68(12) ?
    N5A C9A C10A N6A . . . . -43.54(14) ?
    C10A N6A C11A C12A . . . . 137.57(12) ?
    Cr1A N6A C11A C12A . . . . 18.49(13) ?
    C7A N4A C12A C11A . . . . -71.67(13) ?
    Cr1A N4A C12A C11A . . . . 50.00(11) ?
    N6A C11A C12A N4A . . . . -45.37(14) ?
    C6B N1B C1B C2B . . . . -132.97(11) ?
    Cr2B N1B C1B C2B . . . . -14.81(13) ?
    C3B N2B C2B C1B . . . . 75.82(13) ?
    Cr2B N2B C2B C1B . . . . -47.02(12) ?
    N1B C1B C2B N2B . . . . 41.19(14) ?
    C2B N2B C3B C4B . . . . -134.90(11) ?
    Cr2B N2B C3B C4B . . . . -14.90(12) ?
    C5B N3B C4B C3B . . . . 71.42(13) ?
    Cr2B N3B C4B C3B . . . . -50.24(11) ?
    N2B C3B C4B N3B . . . . 43.29(14) ?
    C4B N3B C5B C6B . . . . -138.31(11) ?
    Cr2B N3B C5B C6B . . . . -19.81(12) ?
    C1B N1B C6B C5B . . . . 72.33(13) ?
    Cr2B N1B C6B C5B . . . . -48.85(11) ?
    N3B C5B C6B N1B . . . . 45.71(13) ?
    C12B N4B C7B C8B . . . . 76.77(13) ?
    Cr2B N4B C7B C8B . . . . -46.95(11) ?
    C9B N5B C8B C7B . . . . -131.91(11) ?
    Cr2B N5B C8B C7B . . . . -13.72(12) ?
    N4B C7B C8B N5B . . . . 40.46(14) ?
    C8B N5B C9B C10B . . . . 72.14(13) ?
    Cr2B N5B C9B C10B . . . . -48.78(11) ?
    C11B N6B C10B C9B . . . . -138.96(11) ?
    Cr2B N6B C10B C9B . . . . -20.48(12) ?
    N5B C9B C10B N6B . . . . 46.21(13) ?
    C10B N6B C11B C12B . . . . 71.60(13) ?
    Cr2B N6B C11B C12B . . . . -49.67(11) ?
    C7B N4B C12B C11B . . . . -134.99(11) ?
    Cr2B N4B C12B C11B . . . . -14.47(13) ?
    N6B C11B C12B N4B . . . . 42.52(14) ?
loop_
    _geom_hbond_atom_site_label_D
    _geom_hbond_atom_site_label_H
    _geom_hbond_atom_site_label_A
    _geom_hbond_site_symmetry_A
    _geom_hbond_distance_DH
    _geom_hbond_distance_HA
    _geom_hbond_distance_DA
    _geom_hbond_angle_DHA
    _geom_hbond_publ_flag
    N5A H5A O1W . 1.00 2.46 3.1535(19) 125.9 yes
    N2B H2B Cl1E . 1.00 2.25 3.1608(12) 151.4 yes
    N4B H4B Cl2D . 1.00 2.24 3.1179(12) 146.3 yes
    O1W H2OW Cl3D . 0.956(9) 2.440(14) 3.3163(16) 152(2) yes
    N1A H1A Cl4C 6_657 1.00 2.23 3.2091(13) 167.4 yes
    N4A H4A Cl1C 6_657 1.00 2.29 3.2377(12) 158.4 yes
    N2A H2A Cl2C 1_655 1.00 2.42 3.2981(13) 145.6 yes
    N6A H6A Cl4C 1_655 1.00 2.23 3.1811(13) 158.9 yes
    N3A H3A Cl1C 3_646 1.00 2.62 3.4416(13) 139.6 yes
    N5A H5A Cl1C 3_646 1.00 2.50 3.2875(13) 135.9 yes
    N1B H1B Cl2D 4_456 1.00 2.42 3.2707(12) 142.8 yes
    N3B H3B Cl4E 4_456 1.00 2.36 3.2884(12) 154.0 yes
    N5B H5B Cl1E 4_456 1.00 2.46 3.2932(12) 140.6 yes
    N6B H6B Cl4D 4_456 1.00 2.35 3.2935(12) 156.7 yes
    O1W H1OW Cl2C 8_655 0.947(9) 2.324(11) 3.2520(15) 166(2) yes
_shelx_space_group_comment
;
The symmetry employed for this shelxl refinement is uniquely defined
by the following loop, which should always be used as a source of
symmetry information in preference to the above space-group names.
They are only intended as comments.
;
_shelx_estimated_absorpt_T_min     0.768
_shelx_estimated_absorpt_T_max     0.866
_shelx_hkl_file
;
   0   0  -7   -0.05    0.32
   0   0   7   -0.20    0.25
   0   0   8   87.87    2.36
   0   0  -9    0.13    0.29
   0   0   9    2.24    0.48
   0   0 -14   18.71    0.83
   0   0  14   17.71    0.75
   0   0 -16 2829.56   63.05
   0   0  16 2761.72   60.93
   0   0 -17   -0.63    0.56
   0   0  17   -1.36    0.81
   0   0 -18 2052.96   46.00
   0   0  18 1860.79   41.42
   0   0 -19   -0.77    0.48
   0   0  19    0.09    0.47
   0   0 -20  371.12    9.23
   0   0  20  370.85   13.00
   0   0 -21    0.19    0.47
   0   0  21    0.15    0.63
   0   0 -22  525.20   13.03
   0   0  22  562.94   13.28
   0   0 -23   -0.48    0.65
   0   0  23   -0.16    0.62
   0   0 -24 2364.23   53.37
   0   0  24 2306.70   51.60
   0   0 -25   -0.36    0.87
   0   0  25    0.19    0.73
   0   0 -26  135.69    3.82
   0   0  26  133.92    3.59
   0   0 -27    0.04    0.72
   0   0  27   -0.20    0.79
   0   0 -28   11.25    0.97
   0   0 -29   -0.90    0.72
   0   0  29   -0.79    0.86
   0   0 -30 5353.92  118.48
   0   0  30 5755.76  128.05
   0   0 -31   -0.69    0.72
   0   0  31   -1.09    0.77
   0   0 -32    3.31    0.95
   0   0  32    3.64    0.99
   0   0 -33    0.70    0.94
   0   0  33   -0.58    0.88
   0   0 -34   99.24    3.23
   0   0  34   99.45    3.18
   0   0 -35    1.60    1.25
   0   0  35   -0.18    0.94
   0   0 -36  563.05   14.05
   0   0  36  588.96   14.57
   0   0 -37   -0.26    1.08
   0   0  37    1.09    1.14
   0   0 -38   64.05    2.73
   0   0  38   65.78    2.60
   0   0 -39    0.90    1.00
   0   0  39   -0.82    1.06
   0   0 -40    1.96    1.27
   0   0  40    2.93    1.61
   0   0 -41    0.00    1.33
   0   0  41    0.13    1.23
   0   0 -42  139.58    4.53
   0   0  42  142.04    4.61
   0   0 -43    0.98    1.82
   0   0  43   -0.11    1.49
   0   0 -44   21.57    1.78
   0   0  44   17.83    1.77
   0   0 -45    1.04    1.70
   0   0  45    1.35    1.87
   0   0 -46   13.05    2.09
   0   0  46   10.87    1.88
   0   0 -47   -0.08    1.69
   0   0  47    0.46    1.75
   0   0 -48  616.44   15.70
   0   0  48  675.49   17.45
   0   0 -49   -0.11    2.28
   0   0  49   -1.43    2.02
   0   0 -50  152.98    5.50
   0   0  50  159.00    5.38
   0   0 -51   -0.27    2.51
   0   0  51    1.17    2.56
   0   0 -52   93.61    4.46
   0   0  52   96.35    4.47
   0   0 -53   -1.27    2.38
   0   0  53    0.32    2.45
   1   0  53    0.80    2.77
  -1   0 -53   -3.28    2.73
   1   0  52   15.27    2.31
  -1   0 -52   17.15    2.82
   1   0  51   -0.11    2.52
  -1   0 -51    1.27    2.51
   1   0  50   65.08    3.27
  -1   0 -50   64.96    3.61
   1   0  49   -1.22    1.90
  -1   0 -49   -0.96    1.86
   1   0  48  163.45    5.85
  -1   0 -48  151.35    5.63
   1   0  47    0.75    1.88
  -1   0 -47    0.74    1.92
   1   0  46   32.76    2.19
  -1   0 -46   28.91    2.12
   1   0  45    1.56    2.11
  -1   0 -45   -1.22    2.08
   1   0  44    1.92    1.45
  -1   0 -44    2.47    1.36
   1   0  43   -0.22    1.39
  -1   0 -43   -0.55    1.37
   1   0  42  116.81    3.96
  -1   0 -42  120.28    3.94
   1   0  41   -0.15    1.14
  -1   0 -41   -1.09    1.16
   1   0  40    5.22    1.41
  -1   0 -40    4.49    1.39
   1   0  39    0.37    1.28
  -1   0 -39    1.20    1.18
   1   0  38  117.14    4.83
  -1   0 -38  118.71    3.94
   1   0  37   -0.11    0.99
  -1   0 -37    0.86    0.97
   1   0  36  104.62    3.28
  -1   0 -36  109.03    3.55
   1   0  35   -0.21    0.97
  -1   0 -35    0.20    0.91
   1   0  34   66.97    2.42
  -1   0 -34   68.11    2.43
   1   0  33   -0.20    1.15
  -1   0 -33    0.66    0.93
   1   0  32  137.76    3.96
  -1   0 -32  133.07    4.08
   1   0  31   -0.09    0.80
  -1   0 -31    0.22    0.88
   1   0  30  749.10   17.77
  -1   0 -30  740.55   18.56
   1   0  29    0.38    0.98
  -1   0 -29   -0.27    1.02
   1   0  28    1.62    0.65
  -1   0 -28    1.85    0.67
   1   0  27    0.56    0.74
  -1   0 -27    0.50    0.81
   1   0  26   15.75    1.12
  -1   0 -26   14.93    1.03
   1   0  25    0.02    0.65
  -1   0 -25    0.59    0.64
   1   0  24  428.76   10.38
  -1   0 -24  425.44   10.74
   1   0  23    0.19    0.67
  -1   0 -23    0.15    0.64
   1   0  22   30.67    1.87
  -1   0 -22   30.06    1.34
   1   0  21   -0.35    0.50
  -1   0 -21    0.19    0.50
   1   0  20   22.58    1.04
  -1   0 -20   21.40    1.05
   1   0  19    0.04    0.50
  -1   0 -19   -0.37    0.55
   1   0  18  339.79    8.31
  -1   0 -18  314.25    8.32
   1   0  17    0.46    0.59
  -1   0 -17    0.43    0.50
   1   0  16   57.81    1.78
  -1   0 -16   59.00    1.77
   1   0  15   -0.07    0.37
  -1   0 -15    0.19    0.39
   1   0  14   61.50    1.83
  -1   0 -14   61.77    2.02
   1   0  13    0.21    0.39
  -1   0 -13    0.12    0.49
   1   0  12  722.96   16.98
  -1   0 -12  703.19   16.56
   1   0  11   -0.29    0.36
  -1   0 -11   -0.40    0.49
   1   0  10    3.09    0.47
  -1   0 -10    2.52    0.39
   1   0   9    0.02    0.27
  -1   0  -9    0.31    0.27
   1   0   8   20.11    0.77
  -1   0  -8   21.41    1.22
   1   0   7    0.09    0.22
  -1   0  -7    0.42    0.32
   1   0   6   74.59    2.06
  -1   0  -6   76.94    3.04
   1   0   5   -0.34    0.30
  -1   0  -3    0.24    0.18
  -1   0   2    0.46    0.12
   1   0  -3    0.22    0.12
  -1   0   3    0.23    0.12
   1   0  -4    0.93    0.16
  -1   0   4    0.76    0.13
   1   0  -5   -0.04    0.14
  -1   0   5    0.08    0.13
   1   0  -6   71.02    2.16
  -1   0   6   71.95    1.96
   1   0  -7    0.07    0.19
  -1   0   7    0.16    0.20
   1   0  -8   18.74    0.74
  -1   0   8   20.32    0.69
   1   0  -9    0.03    0.21
  -1   0   9    0.13    0.23
   1   0 -10    2.92    0.33
  -1   0  10    2.34    0.42
   1   0 -11   -0.14    0.28
  -1   0  11   -0.12    0.36
   1   0 -12  702.49   16.32
  -1   0  12  693.11   16.10
   1   0 -13   -0.50    0.51
  -1   0  13   -0.81    0.71
   1   0 -14   67.97    2.13
  -1   0  14   61.78    1.84
   1   0 -15   -0.30    0.48
  -1   0  15   -0.15    0.50
   1   0 -16   58.57    1.90
  -1   0  16   58.66    2.73
   1   0 -17   -0.14    0.42
  -1   0  17   -0.01    0.40
   1   0 -18  309.17    8.30
  -1   0  18  301.15    7.65
   1   0 -19    0.11    0.41
  -1   0  19    0.21    0.54
   1   0 -20   21.26    0.96
  -1   0  20   21.65    0.87
   1   0 -21   -0.33    0.69
  -1   0  21    0.26    0.70
   1   0 -22   31.23    1.37
  -1   0  22   30.69    1.20
   1   0 -23    0.32    0.53
  -1   0  23    0.02    0.51
   1   0 -24  428.56   10.62
  -1   0  24  432.23   10.46
   1   0 -25    0.10    0.62
  -1   0  25   -0.52    0.72
   1   0 -26   15.70    1.02
  -1   0  26   19.78    1.52
   1   0 -27    0.09    0.62
  -1   0  27   -0.21    0.58
   1   0 -28    2.09    0.75
  -1   0  28    1.52    0.91
   1   0 -29    0.42    0.90
  -1   0  29    0.02    0.79
   1   0 -30  796.60   19.45
  -1   0  30  748.49   17.95
   1   0 -31   -0.64    0.67
  -1   0  31   -0.38    0.72
   1   0 -32  160.32    4.94
  -1   0  32  147.53    4.25
   1   0 -33    0.51    0.86
  -1   0  33    0.23    0.80
   1   0 -34   68.40    2.55
  -1   0  34   72.07    2.55
   1   0 -35    0.24    1.04
  -1   0  35    0.38    0.98
   1   0 -36  107.15    3.38
  -1   0  36  108.44    3.49
   1   0 -37    0.14    0.95
  -1   0  37    0.65    1.02
   1   0 -38  121.23    3.90
  -1   0  38  131.32    4.22
   1   0 -39    0.28    1.22
  -1   0  39    0.26    1.05
   1   0 -40    5.27    1.13
  -1   0  40    3.85    1.20
   1   0 -41    1.78    1.67
  -1   0  41    0.82    1.69
   1   0 -42  123.43    3.83
  -1   0  42  117.50    3.63
   1   0 -43   -0.97    1.53
  -1   0  43    2.31    1.68
   1   0 -44    1.74    1.66
  -1   0  44    1.17    1.59
   1   0 -45    0.89    1.82
  -1   0  45    0.44    1.58
   1   0 -46   27.54    2.31
  -1   0  46   30.23    2.37
   1   0 -47   -0.75    1.61
  -1   0  47   -0.66    1.76
   1   0 -48  153.56    5.07
  -1   0  48  159.10    5.65
   1   0 -49    1.12    1.87
  -1   0  49    0.36    1.85
   1   0 -50   65.79    3.31
  -1   0  50   68.75    3.39
   1   0 -51    1.45    3.12
  -1   0  51   -1.70    2.95
   1   0 -52   13.38    2.48
  -1   0  52   14.68    2.48
   1   0 -53   -2.38    2.41
  -1   0  53   -2.29    2.32
   2   0  53    2.44    2.85
  -2   0 -53   -0.15    2.62
   2   0  52    1.49    2.68
  -2   0 -52    3.96    2.62
   2   0  51    0.48    2.32
  -2   0 -51    3.42    2.58
   2   0  50    0.96    2.04
  -2   0 -50    0.05    1.97
   2   0  49   -0.28    2.35
  -2   0 -49   -1.39    2.69
   2   0  48   47.50    3.12
  -2   0 -48   47.13    2.99
   2   0  47    0.82    1.76
  -2   0 -47    0.23    1.77
   2   0  46   14.95    2.07
  -2   0 -46   13.75    2.11
   2   0  45   -0.50    1.94
  -2   0 -45   -0.07    1.74
   2   0  44    5.04    1.58
  -2   0 -44    8.38    1.80
   2   0  43    1.32    1.32
  -2   0 -43   -0.41    1.40
   2   0  42   13.74    2.06
  -2   0 -42    9.45    1.95
   2   0  41   -0.10    1.59
  -2   0 -41   -1.02    1.32
   2   0  40   18.94    1.62
  -2   0 -40   20.19    1.83
   2   0  39   -0.36    1.07
  -2   0 -39    0.59    1.11
   2   0  38   31.53    1.84
  -2   0 -38   33.03    1.96
   2   0  37    0.14    0.98
  -2   0 -37   -0.04    0.94
   2   0  36   16.30    1.28
  -2   0 -36   15.82    1.45
   2   0  35    0.73    0.87
  -2   0 -35   -0.09    0.97
   2   0  34   74.54    2.59
  -2   0 -34   67.60    2.70
   2   0  33    0.94    0.87
  -2   0 -33   -0.88    0.87
   2   0  32  212.27    5.60
  -2   0 -32  231.55    6.59
   2   0  31   -0.28    0.77
  -2   0 -31    0.34    0.85
  -2   0 -30   63.43    2.29
   2   0  29    0.49    0.72
  -2   0 -29    0.17    0.67
   2   0  28  552.99   13.74
  -2   0 -28  560.48   13.81
   2   0  27   -0.32    0.73
  -2   0 -27    0.78    0.77
   2   0  26  249.13    6.38
  -2   0 -26  258.26    6.77
   2   0  25    0.25    0.75
  -2   0 -25   -0.25    0.66
   2   0  24  551.06   13.21
  -2   0 -24  576.41   14.14
   2   0  23    0.69    0.56
  -2   0 -23    0.34    0.52
   2   0  22  293.40    7.38
  -2   0 -22  293.46    7.24
   2   0  21    0.09    0.55
  -2   0 -21   -0.28    0.63
   2   0  20  314.53   11.79
  -2   0 -20  325.67    8.46
   2   0  19    1.04    0.50
  -2   0 -19   -0.02    0.49
   2   0  18  954.26   22.35
  -2   0 -18  940.53   21.89
   2   0  17    0.40    0.48
  -2   0 -17    0.07    0.45
   2   0  16  389.98    9.53
  -2   0 -16  390.18    9.72
   2   0  15   -0.23    0.41
  -2   0 -15   -0.77    0.43
   2   0  14  494.57   11.53
  -2   0 -14  512.63   12.84
   2   0  13   -0.15    0.43
  -2   0 -13    0.16    0.53
   2   0  12  218.14    5.49
  -2   0 -12  207.45    7.39
   2   0  11   -0.31    0.40
  -2   0 -11   -0.37    0.41
   2   0  10  118.50    3.15
  -2   0 -10  123.29    5.24
   2   0   9    0.69    0.30
  -2   0  -7    0.64    0.47
  -2   0  -6  343.79    8.32
   2   0   5   -0.12    0.45
  -2   0  -5    0.03    0.19
   2   0   4  285.15    9.79
   2   0   3    0.16    0.16
  -2   0  -3    0.11    0.17
   2   0   2   83.14    2.35
  -2   0  -2   85.93    2.25
   2   0   1    0.19    0.15
  -2   0  -1    0.05    0.10
   2   0  -1    0.16    0.09
  -2   0   1    0.13    0.10
   2   0  -2   79.65    2.20
  -2   0   2   84.38    2.17
   2   0  -3   -0.01    0.11
  -2   0   3    0.06    0.11
   2   0  -4  251.67    6.21
  -2   0   4  261.64    6.28
   2   0  -5    0.12    0.16
  -2   0   5    0.38    0.15
   2   0  -6  308.97    7.65
  -2   0   6  314.75    7.45
   2   0  -7    0.46    0.19
  -2   0   7    0.09    0.18
   2   0  -8 1362.89   30.33
  -2   0   8 1470.53   32.49
   2   0  -9    0.47    0.27
  -2   0   9    0.54    0.27
   2   0 -10  117.72    3.11
  -2   0  10  121.41    3.14
   2   0 -11   -0.12    0.36
  -2   0  11    0.28    0.37
   2   0 -12  223.23    5.93
  -2   0  12  223.95    5.50
   2   0 -13    0.31    0.31
  -2   0  13    0.10    0.31
   2   0 -14  536.27   13.17
  -2   0  14  571.41   13.54
   2   0 -15   -0.03    0.33
  -2   0  15    0.03    0.36
   2   0 -16  390.65    9.51
  -2   0  16  404.89    9.88
   2   0 -17   -0.41    0.47
  -2   0  17   -0.35    0.49
   2   0 -18  964.48   22.72
  -2   0  18  962.66   22.18
   2   0 -19   -0.28    0.43
  -2   0  19   -0.54    0.45
   2   0 -20  336.92    8.66
  -2   0  20  340.51    8.28
   2   0 -21   -0.25    0.49
  -2   0  21   -0.08    0.44
   2   0 -22  294.78    7.30
  -2   0  22  309.36    7.68
   2   0 -23   -0.24    0.61
  -2   0  23    0.27    0.64
   2   0 -24  569.05   13.81
  -2   0  24  557.99   13.27
   2   0 -25    0.61    0.75
  -2   0  25   -0.50    0.64
   2   0 -26  268.32    7.16
  -2   0  26  248.18    6.44
   2   0 -27    0.24    0.63
  -2   0  27   -0.53    0.74
   2   0 -28  565.27   13.73
  -2   0  28  572.50   13.72
   2   0 -29    0.87    0.76
  -2   0  29    0.18    1.14
  -2   0  30   47.13    2.40
   2   0 -31   -0.56    0.85
  -2   0  31   -0.50    0.80
   2   0 -32  213.10    5.61
  -2   0  32  217.07    6.13
   2   0 -33   -0.11    0.80
  -2   0  33    0.62    0.79
   2   0 -34   77.25    2.79
  -2   0  34   78.88    2.74
   2   0 -35   -0.11    1.00
  -2   0  35   -0.84    0.92
   2   0 -36   17.02    1.41
  -2   0  36   19.19    1.38
   2   0 -37    0.13    0.91
  -2   0  37   -0.24    0.90
   2   0 -38   38.55    1.92
  -2   0  38   35.75    2.08
   2   0 -39   -0.07    1.16
  -2   0  39   -0.21    1.13
   2   0 -40   19.49    1.62
  -2   0  40   17.77    1.69
   2   0 -41   -1.03    1.11
  -2   0  41    0.25    1.13
   2   0 -42   13.59    1.61
  -2   0  42   13.69    1.98
   2   0 -43   -0.34    1.52
  -2   0  43   -1.49    1.42
   2   0 -44    7.37    1.68
  -2   0  44    6.51    1.78
   2   0 -45    0.42    1.54
  -2   0  45    0.30    1.50
   2   0 -46   10.89    1.94
  -2   0  46   14.10    2.38
   2   0 -47   -0.73    2.37
  -2   0  47    0.45    1.67
   2   0 -48   45.74    2.66
  -2   0  48   43.28    2.62
   2   0 -49    1.82    2.16
  -2   0  49    0.36    2.25
   2   0 -50   -0.67    2.33
  -2   0  50    0.16    2.21
   2   0 -51   -0.78    2.41
  -2   0  51    1.32    2.78
   2   0 -52    3.13    2.29
  -2   0  52    2.70    2.52
   2   0 -53   -0.26    2.47
  -2   0  53   -1.77    2.60
   2   0 -54   23.73    5.68
  -2   0  54   23.19    3.83
   3   0  52    9.32    2.66
  -3   0 -52    9.26    2.76
   3   0  51   -0.62    2.12
  -3   0 -51    1.90    2.83
   3   0  50    2.80    3.75
  -3   0 -50    2.12    2.99
   3   0  49    0.99    2.53
  -3   0 -49    0.29    2.23
   3   0  48    2.19    1.89
  -3   0 -48    3.53    1.88
   3   0  47   -1.41    1.64
  -3   0 -47    1.30    1.78
   3   0  46  249.41    6.91
  -3   0 -46  251.49    6.81
   3   0  45   -1.01    2.28
  -3   0 -45    0.73    2.24
   3   0  44   51.89    2.54
  -3   0 -44   55.66    2.49
   3   0  43    0.48    1.57
  -3   0 -43   -0.62    1.50
   3   0  42    0.52    1.63
  -3   0 -42    0.42    1.46
   3   0  41    1.77    1.86
  -3   0 -41   -0.48    1.36
   3   0  40   29.39    1.76
  -3   0 -40   28.55    1.72
   3   0  39    0.31    1.15
  -3   0 -39   -0.95    1.06
   3   0  38   46.65    2.30
  -3   0 -38   43.60    2.24
   3   0  37    1.22    1.20
  -3   0 -37    0.20    1.15
   3   0  36   24.42    1.60
  -3   0 -36   29.01    1.87
   3   0  35    0.22    0.95
  -3   0 -35    0.00    0.92
   3   0  34   72.46    2.48
  -3   0 -34   69.87    2.59
   3   0  33   -0.01    1.04
  -3   0 -33    0.05    0.96
   3   0  32   34.82    1.78
  -3   0 -32   35.15    1.61
   3   0  31    0.85    0.87
  -3   0 -31    0.38    0.99
   3   0  30   35.47    1.55
  -3   0 -30   34.96    1.62
   3   0  29    0.39    0.75
  -3   0 -29    0.72    0.77
   3   0  28   18.34    1.36
  -3   0 -28   16.34    1.23
   3   0  27   -0.04    0.77
  -3   0 -27    0.46    0.74
   3   0  26    1.03    0.81
  -3   0 -26    1.06    0.71
   3   0  25   -0.11    0.64
  -3   0 -25    0.16    0.59
   3   0  24   13.21    0.95
  -3   0 -24   13.10    1.06
   3   0  23   -0.08    0.67
  -3   0 -23   -0.16    0.72
   3   0  22   48.14    1.67
  -3   0 -22   46.17    1.70
   3   0  21   -0.17    0.52
  -3   0 -21    0.03    0.50
   3   0  20    0.43    0.48
  -3   0 -20    1.28    0.51
   3   0  19   -0.35    0.57
  -3   0 -19    0.48    0.48
  -3   0 -18  193.96    5.38
   3   0  17   -0.18    0.44
  -3   0 -17    0.66    0.47
   3   0  16   52.15    1.73
  -3   0 -16   68.80    2.91
   3   0  15   -0.27    0.41
  -3   0 -15    0.30    0.55
   3   0  14    4.42    0.51
  -3   0 -14    4.11    0.68
   3   0  13    0.33    0.38
  -3   0 -11    0.13    0.47
   3   0  10   -1.41    0.53
  -3   0 -10   14.26    0.66
   3   0   9   -0.68    0.70
  -3   0  -9   -0.07    0.32
   3   0   8   90.75    3.46
  -3   0  -8   88.18    2.49
   3   0   7    0.34    0.53
  -3   0  -7   -0.30    0.38
   3   0   6   26.14    0.94
  -3   0  -6   23.07    0.79
   3   0   5    0.19    0.27
  -3   0  -5    0.09    0.23
   3   0   4   75.47    2.17
  -3   0  -4   76.56    2.16
   3   0   3    0.11    0.21
  -3   0  -3    0.21    0.20
   3   0   2   59.50    1.80
  -3   0  -2   58.67    1.62
   3   0   1    0.00    0.20
  -3   0  -1    0.06    0.21
   3   0   0    0.10    0.14
  -3   0   0    0.02    0.11
   3   0  -1    0.08    0.11
  -3   0   1    0.11    0.11
   3   0  -2   54.37    1.54
  -3   0   2   58.01    2.19
   3   0  -3    0.09    0.18
  -3   0   3    0.02    0.14
   3   0  -4   73.68    1.99
  -3   0   4   72.49    1.85
   3   0  -5    0.24    0.22
  -3   0   5    0.17    0.20
   3   0  -6   26.20    0.86
  -3   0   6   25.32    0.85
   3   0  -7   -0.16    0.21
  -3   0   7   -0.17    0.26
   3   0  -8   85.64    2.36
  -3   0   8   94.87    2.44
   3   0  -9    0.18    0.26
  -3   0   9   -0.07    0.32
   3   0 -10   13.80    0.59
  -3   0  10   13.66    0.66
   3   0 -11   -0.11    0.27
  -3   0  11    0.39    0.25
   3   0 -12    0.66    0.39
  -3   0  12    1.04    0.32
   3   0 -13    0.13    0.31
  -3   0  13   -0.15    0.29
   3   0 -14    3.76    0.36
  -3   0  14    4.58    0.42
   3   0 -15    0.15    0.34
  -3   0  15    0.39    0.39
   3   0 -16   60.74    2.01
  -3   0  16   62.38    1.87
   3   0 -17   -0.17    0.37
  -3   0  17   -0.04    0.38
   3   0 -18  219.08    5.77
  -3   0  18  213.09    5.38
   3   0 -19    0.15    0.46
  -3   0  19   -0.29    0.52
   3   0 -20    0.61    0.40
  -3   0  20    0.07    0.43
   3   0 -21   -0.01    0.44
  -3   0  21    0.70    0.47
   3   0 -22   51.09    1.69
  -3   0  22   48.85    1.66
   3   0 -23   -0.14    0.58
  -3   0  23    0.41    0.56
   3   0 -24   13.87    0.96
  -3   0  24   13.16    0.86
   3   0 -25   -0.44    0.81
  -3   0  25   -0.10    0.55
   3   0 -26    1.28    0.83
  -3   0  26   -0.18    0.83
   3   0 -27   -0.67    0.88
  -3   0  27   -0.52    0.88
   3   0 -28   19.89    1.21
  -3   0  28   17.94    1.13
   3   0 -29    0.27    0.78
  -3   0  29   -0.18    0.70
   3   0 -30   34.87    1.47
  -3   0  30   35.34    1.62
   3   0 -31   -0.41    0.72
  -3   0  31   -0.49    0.94
   3   0 -32   36.58    1.62
  -3   0  32   36.50    2.05
   3   0 -33   -0.80    0.86
  -3   0  33   -0.38    0.96
   3   0 -34   73.50    2.40
  -3   0  34   78.06    3.01
   3   0 -35   -0.07    0.98
  -3   0  35    0.13    0.95
   3   0 -36   29.92    1.88
  -3   0  36   25.39    2.28
   3   0 -37    0.01    0.92
  -3   0  37   -0.08    0.97
   3   0 -38   50.34    2.38
  -3   0  38   51.49    2.09
   3   0 -39    0.77    1.03
  -3   0  39    0.05    1.10
   3   0 -40   28.81    1.81
  -3   0  40   31.92    1.88
   3   0 -41   -1.38    1.64
  -3   0  41    0.49    1.43
   3   0 -42   -1.30    1.17
  -3   0  42   -0.04    1.22
   3   0 -43    0.26    1.49
  -3   0  43    1.46    1.65
   3   0 -44   55.69    2.41
  -3   0  44   53.71    2.65
   3   0 -45   -1.36    2.16
  -3   0  45   -0.66    2.07
   3   0 -46  265.05    6.98
  -3   0  46  263.78    6.96
   3   0 -47    1.44    1.85
  -3   0  47   -0.15    2.03
   3   0 -48    2.07    1.84
  -3   0  48    1.61    1.89
   3   0 -49    2.02    2.22
  -3   0  49    2.00    2.65
   3   0 -50    2.61    2.36
  -3   0  50    2.11    2.03
   3   0 -51    0.71    2.17
  -3   0  51    2.69    2.35
   3   0 -52    9.65    2.79
  -3   0  52   12.19    3.03
   3   0 -53   -0.93    2.76
  -3   0  53    2.06    2.85
   3   0 -54   31.59    4.10
  -3   0  54   23.32    4.71
   4   0  52   20.19    2.67
  -4   0 -52   22.21    3.05
   4   0  51    3.97    3.33
  -4   0 -51   -1.41    3.23
   4   0  50   35.64    2.85
  -4   0 -50   32.51    2.67
   4   0  49    0.07    2.12
  -4   0 -49    0.02    2.41
   4   0  48  360.43    9.57
  -4   0 -48  371.70    9.87
   4   0  47   -0.30    2.21
  -4   0 -47    0.41    2.56
   4   0  46  211.07    6.40
  -4   0 -46  223.88    6.55
   4   0  45   -1.00    1.91
  -4   0 -45   -0.42    1.90
   4   0  44  142.88    4.36
  -4   0 -44  137.78    4.41
   4   0  43    0.74    2.13
  -4   0 -43    0.89    2.08
   4   0  42   18.74    1.99
  -4   0 -42   18.40    1.87
   4   0  41    0.00    1.44
  -4   0 -41    0.29    1.38
   4   0  40   -0.33    1.16
  -4   0 -40   -0.01    1.11
   4   0  39    1.21    1.17
  -4   0 -39    0.44    1.05
   4   0  38   82.29    3.11
  -4   0 -38   83.05    3.01
   4   0  37   -0.82    1.26
  -4   0 -37   -0.45    1.13
   4   0  36  202.59    5.97
  -4   0 -36  186.33    5.35
   4   0  35   -0.08    0.93
  -4   0 -35    0.01    1.01
   4   0  34  423.44   10.55
  -4   0 -34  437.87   11.97
   4   0  33   -0.76    0.99
  -4   0 -33   -0.45    1.25
   4   0  32  250.66    6.67
  -4   0 -32  272.93    7.40
   4   0  31   -0.19    0.98
  -4   0 -31    0.20    0.91
   4   0  30  342.81    9.40
  -4   0 -30  347.56    9.38
   4   0  29   -0.56    0.93
  -4   0 -29    0.38    0.91
   4   0  28  220.48    5.94
  -4   0 -28  225.23    6.18
   4   0  27    0.58    0.69
  -4   0 -27    0.36    0.71
   4   0  26    4.35    0.77
  -4   0 -26    4.19    0.79
   4   0  25    0.28    0.69
  -4   0 -25    0.59    0.66
   4   0  24  850.37   20.13
  -4   0 -24  870.73   20.76
   4   0  23    0.14    0.68
  -4   0 -23    0.09    0.75
   4   0  22   47.07    1.81
  -4   0 -22   47.06    1.79
   4   0  21    0.13    0.60
  -4   0 -21    1.33    0.72
   4   0  20    0.37    0.67
  -4   0 -20    0.53    0.58
   4   0  19    0.21    0.66
  -4   0 -19   -0.42    0.59
   4   0  18  311.83    7.62
   4   0  17    0.44    0.54
  -4   0 -15    0.47    0.97
   4   0  14   -1.42    0.83
  -4   0 -14  125.75    4.59
   4   0  13    0.52    0.69
  -4   0 -13    0.17    0.41
   4   0  12  840.07   27.56
  -4   0 -12  790.72   18.17
   4   0  11    0.64    0.55
  -4   0 -11    0.41    0.38
   4   0  10 1033.06   24.37
  -4   0 -10 1048.69   23.78
   4   0   9   -0.18    0.31
  -4   0  -9    0.25    0.33
   4   0   7    0.05    0.32
  -4   0  -7    0.10    0.31
   4   0   6   10.65    0.54
  -4   0  -6   10.91    0.51
   4   0   5    0.43    0.29
  -4   0  -5    0.03    0.25
   4   0   4   61.38    1.77
   4   0   3    0.13    0.22
  -4   0  -3    0.31    0.21
   4   0   2  790.35   26.05
  -4   0  -2  851.18   19.18
   4   0   1    0.61    0.19
  -4   0  -1    0.26    0.24
   4   0  -1    0.76    0.25
  -4   0   1    1.36    0.29
   4   0  -2  809.36   18.60
  -4   0   2  810.82   18.25
   4   0  -3    0.24    0.18
  -4   0   3   -0.06    0.20
   4   0  -4   53.23    1.56
  -4   0   4   53.80    1.42
   4   0  -5    0.09    0.24
  -4   0   5    0.22    0.18
   4   0  -6   10.64    0.47
  -4   0   6    9.50    0.40
   4   0  -7    0.04    0.23
  -4   0   7   -0.16    0.25
   4   0  -9    0.25    0.28
  -4   0   9    0.05    0.25
   4   0 -10 1080.93   24.60
  -4   0  10 1176.99   26.20
   4   0 -11    0.35    0.28
  -4   0  11    0.29    0.25
   4   0 -12  777.43   18.19
  -4   0  12  778.17   17.83
   4   0 -13    0.25    0.30
  -4   0  13    0.48    0.29
   4   0 -14  133.00    3.72
  -4   0  14  136.44    3.79
   4   0 -15    0.59    0.46
  -4   0  15    0.27    0.34
   4   0 -16  219.19    5.57
  -4   0  16  214.37    5.47
   4   0 -17   -0.12    0.56
  -4   0  17    0.36    0.52
   4   0 -18  313.60    7.71
  -4   0  18  322.74    7.75
   4   0 -19    0.42    0.43
  -4   0  19    0.15    0.42
   4   0 -20    0.19    0.49
  -4   0  20   -0.10    0.51
   4   0 -21    0.20    0.54
  -4   0  21    0.29    0.66
   4   0 -22   49.87    1.66
  -4   0  22   49.02    1.58
   4   0 -23   -0.26    0.54
  -4   0  23    0.12    0.51
   4   0 -24  914.79   21.23
  -4   0  24  865.86   20.07
   4   0 -25   -0.42    0.53
  -4   0  25    0.64    0.81
   4   0 -26    3.98    0.69
  -4   0  26    3.70    0.78
   4   0 -27    0.46    0.63
  -4   0  27    0.47    0.73
   4   0 -28  231.25    5.80
  -4   0  28  235.45    6.26
   4   0 -29   -0.24    0.72
  -4   0  29    0.17    0.68
   4   0 -30  377.83    9.13
  -4   0  30  368.76    9.32
   4   0 -31    0.41    0.87
  -4   0  31   -0.39    0.72
   4   0 -32  265.95    7.34
  -4   0  32  286.59    7.76
   4   0 -33    0.27    0.84
  -4   0  33   -0.03    0.78
   4   0 -34  446.42   10.95
  -4   0  34  435.82   14.45
   4   0 -35   -0.75    1.25
  -4   0  35    0.13    1.08
   4   0 -36  216.20    5.96
  -4   0  36  198.57    5.65
   4   0 -37    0.61    1.18
  -4   0  37   -0.15    1.14
   4   0 -38   86.77    3.09
  -4   0  38   87.14    3.07
   4   0 -39   -0.55    1.16
  -4   0  39   -0.90    1.26
   4   0 -40   -0.86    1.13
  -4   0  40    0.09    1.12
   4   0 -41    2.08    1.35
  -4   0  41   -0.23    1.67
   4   0 -42   18.10    1.81
  -4   0  42   22.38    1.85
   4   0 -43    1.29    1.88
  -4   0  43   -0.28    1.46
   4   0 -44  148.41    4.51
  -4   0  44  145.77    4.46
   4   0 -45    1.86    1.53
  -4   0  45   -1.39    1.55
   4   0 -46  234.65    6.56
  -4   0  46  235.78    6.88
   4   0 -47    0.20    1.67
  -4   0  47    2.26    1.88
   4   0 -48  411.83   11.03
  -4   0  48  385.29   11.14
   4   0 -49    2.33    2.14
  -4   0  49    0.76    1.94
   4   0 -50   31.94    2.78
  -4   0  50   32.21    2.95
   4   0 -51    1.96    2.18
  -4   0  51   -0.23    2.13
   4   0 -52   21.05    2.71
  -4   0  52   20.15    3.37
   4   0 -53    0.11    3.06
  -4   0  53   -1.71    2.50
   4   0 -54   28.42    3.54
  -4   0  54   25.78    3.07
   5   0  51    0.12    2.56
  -5   0 -51   -0.21    2.47
   5   0  50    5.38    2.28
  -5   0 -50    3.14    2.57
   5   0  49    1.92    2.43
  -5   0 -49    3.19    2.38
   5   0  48  359.55   10.19
  -5   0 -48  373.00   10.21
   5   0  47   -0.50    1.83
  -5   0 -47   -0.86    1.90
   5   0  46   21.89    2.31
  -5   0 -46   21.71    2.35
   5   0  45    0.93    1.68
  -5   0 -45    0.06    1.93
   5   0  44  130.72    4.89
  -5   0 -44  119.34    4.32
   5   0  43    0.67    1.50
  -5   0 -43   -0.25    1.47
   5   0  42   53.28    2.52
  -5   0 -42   52.52    2.33
   5   0  41    0.23    1.47
  -5   0 -41   -0.74    1.48
   5   0  40   -0.59    1.21
  -5   0 -40    0.25    1.15
   5   0  39    0.77    1.71
  -5   0 -39    0.98    1.32
   5   0  38  115.92    3.73
  -5   0 -38  121.60    4.13
   5   0  37   -0.09    1.10
  -5   0 -37   -0.68    1.06
   5   0  36  139.27    4.17
  -5   0 -36  140.45    4.06
   5   0  35   -1.10    1.09
  -5   0 -35   -0.40    1.24
   5   0  34   23.21    1.46
  -5   0 -34   23.39    1.58
   5   0  33   -0.52    0.91
  -5   0 -33    0.19    1.03
   5   0  32  147.21    4.32
  -5   0 -32  154.50    5.15
   5   0  31   -0.57    1.18
  -5   0 -31   -0.43    1.18
   5   0  30  108.97    3.21
  -5   0 -30  110.82    3.50
   5   0  29    0.88    0.94
  -5   0 -29   -0.76    0.92
   5   0  28  317.32    8.37
  -5   0 -28  323.93    8.23
   5   0  27    0.40    0.82
  -5   0 -27    1.08    0.76
   5   0  26    0.07    0.82
  -5   0 -26    0.55    0.68
   5   0  25   -0.33    0.77
  -5   0 -25    0.57    0.72
   5   0  24   61.98    2.06
  -5   0 -24   56.15    2.22
   5   0  23   -0.16    0.79
  -5   0 -23   -0.99    0.77
   5   0  22   21.13    1.13
   5   0  21   -0.01    0.59
  -5   0 -21    0.48    0.96
   5   0  20   11.32    1.31
   5   0  18   42.38    5.43
  -5   0 -18  629.62   14.96
   5   0  17   -0.84    0.57
  -5   0 -17    0.39    0.60
   5   0  16   25.40    1.43
  -5   0 -16   30.23    1.57
   5   0  15    1.10    0.96
  -5   0 -15   -0.16    0.54
   5   0  14    1.62    0.52
  -5   0 -14    1.33    0.56
   5   0  13   -0.11    0.53
  -5   0 -13   -0.58    0.56
   5   0  12   52.86    1.84
  -5   0 -12   55.97    2.37
   5   0  11    0.40    0.45
  -5   0 -11   -0.72    0.43
   5   0  10   10.76    0.62
  -5   0 -10   11.81    0.68
   5   0   9   -0.04    0.39
  -5   0  -9    0.03    0.37
   5   0   8    8.12    0.48
  -5   0  -8    7.33    0.56
   5   0   7   -0.21    0.29
  -5   0  -7    0.15    0.31
   5   0   6  180.44    4.66
  -5   0  -6  177.22    4.43
   5   0   5   -0.05    0.30
  -5   0  -5    0.34    0.32
   5   0   4  310.44    7.47
  -5   0  -4  311.15    7.60
   5   0   3    0.41    0.36
  -5   0  -3    0.30    0.24
   5   0   2   80.97    3.22
  -5   0  -2   77.90    2.15
   5   0   1    0.05    0.21
  -5   0  -1    0.07    0.31
   5   0   0   -0.02    0.19
  -5   0   0   -0.10    0.28
   5   0  -1    0.18    0.18
  -5   0   1    0.07    0.19
   5   0  -2   73.41    1.97
  -5   0   2   78.54    2.03
   5   0  -3    0.08    0.18
  -5   0   3    0.04    0.18
   5   0  -4  304.50   10.61
  -5   0   4  301.18    7.09
   5   0  -5   -0.17    0.28
  -5   0   5   -0.05    0.25
   5   0  -6  166.41    5.93
   5   0  -7   -0.09    0.20
  -5   0   7    0.09    0.20
   5   0  -8    9.47    0.49
  -5   0   8   10.47    0.45
   5   0  -9    0.30    0.29
  -5   0   9    0.17    0.33
   5   0 -10   11.79    0.51
  -5   0  10   11.13    0.49
   5   0 -11   -0.03    0.26
  -5   0  11   -0.10    0.26
   5   0 -12   54.37    1.79
  -5   0  12   56.42    1.70
   5   0 -13   -0.02    0.34
  -5   0  13    0.15    0.33
   5   0 -14    0.93    0.41
  -5   0  14    1.17    0.34
   5   0 -15    0.42    0.39
  -5   0  15   -0.15    0.47
   5   0 -16   31.24    1.08
  -5   0  16   30.63    1.07
   5   0 -17    0.23    0.38
  -5   0  17   -0.02    0.36
   5   0 -18  639.40   15.12
  -5   0  18  637.07   14.80
   5   0 -19   -0.01    0.43
  -5   0  19    0.01    0.40
   5   0 -20    9.03    0.84
  -5   0  20    9.41    0.69
   5   0 -21    0.26    0.53
  -5   0  21    0.60    0.55
   5   0 -22   24.02    0.95
  -5   0  22   24.47    1.06
   5   0 -23   -0.41    0.51
  -5   0  23    0.04    0.46
   5   0 -24   69.26    2.30
  -5   0  24   72.36    2.45
   5   0 -25    0.53    0.61
  -5   0  25    0.45    0.58
   5   0 -26    0.95    0.58
  -5   0  26    1.31    0.59
   5   0 -27    0.34    0.67
  -5   0  27    0.46    0.60
   5   0 -28  369.95    9.19
  -5   0  28  355.82    8.90
   5   0 -29    0.48    0.76
  -5   0  29   -0.24    0.69
   5   0 -30  127.98    3.50
  -5   0  30  124.75    3.56
   5   0 -31   -1.01    0.73
  -5   0  31    0.24    0.76
   5   0 -32  156.51    4.09
  -5   0  32  158.12    4.22
   5   0 -33    0.41    0.94
  -5   0  33   -0.16    0.77
   5   0 -34   23.39    1.40
  -5   0  34   23.07    1.44
   5   0 -35    0.15    1.03
  -5   0  35    0.11    1.09
   5   0 -36  150.98    4.39
  -5   0  36  149.44    4.34
   5   0 -37    0.83    1.17
  -5   0  37    0.94    1.06
   5   0 -38  134.12    4.23
  -5   0  38  139.03    4.56
   5   0 -39   -0.34    1.18
  -5   0  39    1.43    1.49
   5   0 -40   -0.38    1.26
  -5   0  40    0.40    1.23
   5   0 -41   -0.29    1.65
  -5   0  41   -0.62    1.48
   5   0 -42   52.48    2.39
  -5   0  42   54.08    2.61
   5   0 -43    0.18    1.41
  -5   0  43    0.57    1.42
   5   0 -44  132.09    4.45
  -5   0  44  124.62    4.10
   5   0 -45    0.04    1.55
  -5   0  45   -0.69    1.79
   5   0 -46   24.22    2.59
  -5   0  46   22.69    2.18
   5   0 -47   -0.62    2.16
  -5   0  47    2.52    2.49
   5   0 -48  409.89   10.28
  -5   0  48  409.69   10.28
   5   0 -49   -0.48    2.19
  -5   0  49   -1.23    2.32
   5   0 -50    5.94    2.05
  -5   0  50    4.50    2.15
   5   0 -51    0.47    2.76
  -5   0  51    0.92    2.63
   5   0 -52    8.04    2.75
  -5   0  52    5.51    2.80
   5   0 -53   -2.80    4.02
  -5   0  53   -0.08    3.49
   5   0 -54   61.43    4.39
  -5   0  54   54.81    3.34
   6   0  51   -1.18    2.54
  -6   0 -51   -0.86    2.98
   6   0  50    0.33    2.09
  -6   0 -50    1.40    2.28
   6   0  49   -0.66    2.21
  -6   0 -49   -0.26    2.62
   6   0  48  187.07    6.27
  -6   0 -48  189.79    6.18
   6   0  47    2.39    2.76
  -6   0 -47   -1.64    2.82
   6   0  46   20.31    2.60
  -6   0 -46   15.22    2.41
   6   0  45    1.04    1.74
  -6   0 -45    0.19    1.77
   6   0  44   25.25    2.35
  -6   0 -44   18.79    2.41
   6   0  43   -0.15    1.53
  -6   0 -43    1.92    1.59
   6   0  42   13.24    2.29
  -6   0 -42   18.26    3.43
   6   0  41    0.42    1.66
  -6   0 -41   -0.27    1.65
   6   0  40   29.55    2.02
  -6   0 -40   35.87    2.17
   6   0  39   -0.58    1.34
  -6   0 -39   -0.13    1.21
   6   0  38  115.73    3.84
  -6   0 -38  106.45    3.88
   6   0  37   -0.04    1.05
  -6   0 -37   -0.02    1.05
   6   0  36   60.80    2.43
  -6   0 -36   63.39    2.53
   6   0  35   -1.14    1.13
  -6   0 -35   -0.02    1.43
   6   0  34  165.79    5.03
  -6   0 -34  164.34    5.23
   6   0  33    0.37    1.15
  -6   0 -33    0.27    1.10
   6   0  32   46.18    2.09
  -6   0 -32   46.98    2.09
   6   0  31    0.85    1.09
  -6   0 -31   -0.51    1.00
   6   0  30   73.02    2.52
  -6   0 -30   67.40    2.51
   6   0  29   -1.11    1.15
  -6   0 -29    1.14    0.84
   6   0  28 1478.11   35.14
   6   0  27    0.57    1.03
  -6   0 -27   -1.51    1.07
   6   0  26    1.84    1.09
  -6   0 -26   -1.19    1.08
   6   0  25    0.45    1.01
   6   0  24  522.62   17.42
   6   0  22  174.60    8.78
  -6   0 -22  210.95    5.66
   6   0  21   -0.64    0.57
  -6   0 -21   -0.79    0.71
  -6   0 -20  549.24   13.18
   6   0  19   -0.93    0.83
  -6   0 -19   -0.46    0.58
   6   0  18  769.17   19.22
  -6   0 -18  770.49   18.14
   6   0  17    0.20    0.60
  -6   0 -17   -0.74    0.72
   6   0  16 1342.57   31.34
  -6   0 -16 1391.32   44.06
   6   0  15   -0.15    0.62
  -6   0 -15    0.14    0.72
   6   0  14 1260.13   29.88
  -6   0 -14 1376.13   30.93
   6   0  13   -0.21    0.50
  -6   0 -13   -0.54    0.48
   6   0  12  144.80    3.95
  -6   0 -12  141.16    3.95
   6   0  11   -0.05    0.57
  -6   0 -11   -0.09    0.57
   6   0  10   43.33    1.32
  -6   0 -10   45.28    1.40
   6   0   9    0.01    0.35
  -6   0  -9    0.37    0.37
   6   0   8   26.09    0.95
  -6   0  -8   27.25    0.97
   6   0   7   -0.02    0.31
  -6   0  -7    0.29    0.31
   6   0   6 1272.58   29.36
  -6   0  -6 1240.01   27.72
   6   0   5    0.18    0.36
  -6   0  -5    0.38    0.36
   6   0   4  362.34   12.22
  -6   0  -4  402.80    9.37
   6   0   3    0.54    0.54
  -6   0  -3    0.42    0.33
   6   0   2 1058.31   23.69
  -6   0  -2 1285.42   28.62
   6   0   1    0.01    0.25
  -6   0  -1    0.28    0.55
   6   0   0    7.92    0.47
  -6   0   0    7.88    0.69
   6   0  -1    0.30    0.24
  -6   0   1    0.47    0.27
   6   0  -2 1133.47   26.00
  -6   0   2 1107.66   25.50
   6   0  -3    0.18    0.29
  -6   0   3    0.18    0.28
   6   0  -4  372.03    9.40
  -6   0   4  351.46    8.34
   6   0  -5    0.74    0.32
  -6   0   5    0.35    0.33
   6   0  -6 1199.44   27.06
  -6   0   6 1185.37   26.75
   6   0  -7    0.49    0.31
  -6   0   7    0.32    0.31
   6   0  -8   24.16    0.86
  -6   0   8   25.34    0.87
   6   0  -9    0.16    0.29
  -6   0   9    0.15    0.29
   6   0 -10   43.19    1.34
  -6   0  10   43.90    1.35
   6   0 -11   -0.04    0.39
  -6   0  11    0.45    0.32
   6   0 -12  136.93    3.51
  -6   0  12  137.64    3.59
   6   0 -13    0.13    0.42
  -6   0  13    0.11    0.42
   6   0 -14 1337.93   30.90
  -6   0  14 1307.05   30.15
   6   0 -15   -0.02    0.50
  -6   0  15    0.40    0.40
   6   0 -16 1386.95   30.84
  -6   0  16 1379.06   30.81
   6   0 -17    0.26    0.40
  -6   0  17   -0.35    0.46
   6   0 -18  779.19   17.72
  -6   0  18  768.72   17.84
   6   0 -19    0.47    0.52
  -6   0  19    0.08    0.42
   6   0 -20  580.44   13.31
  -6   0  20  575.27   14.04
   6   0 -21    0.10    0.46
  -6   0  21    0.15    0.44
   6   0 -22  230.22    6.19
  -6   0  22  227.58    6.13
   6   0 -23   -0.14    0.61
  -6   0  23    0.43    0.49
   6   0 -24  528.12   12.40
  -6   0  24  505.29   12.12
   6   0 -25    0.20    0.57
  -6   0  25    0.43    0.58
   6   0 -26    0.76    0.86
  -6   0  26   -0.32    0.78
   6   0 -27    0.07    0.71
  -6   0  27    0.59    0.75
   6   0 -28 1596.04   36.22
  -6   0  28 1562.51   35.68
   6   0 -29   -0.75    0.81
  -6   0  29    0.22    0.70
   6   0 -30   69.52    2.43
  -6   0  30   68.71    2.31
   6   0 -31    0.69    0.78
  -6   0  31    0.85    0.74
   6   0 -32   50.90    1.87
  -6   0  32   45.90    1.79
   6   0 -33    0.15    0.78
  -6   0  33    0.73    0.84
   6   0 -34  188.48    5.04
  -6   0  34  182.84    4.98
   6   0 -35   -0.46    0.88
  -6   0  35    0.31    0.90
   6   0 -36   69.65    2.58
  -6   0  36   66.22    2.48
   6   0 -37   -0.70    1.15
  -6   0  37    0.09    1.21
   6   0 -38  116.00    3.65
  -6   0  38  121.45    3.86
   6   0 -39    0.10    1.01
  -6   0  39    1.51    1.04
   6   0 -40   33.68    1.86
  -6   0  40   35.91    1.86
   6   0 -41    0.08    1.38
  -6   0  41    0.18    1.47
   6   0 -42   17.22    1.79
  -6   0  42   16.25    1.83
   6   0 -43    0.69    1.35
  -6   0  43    0.30    1.50
   6   0 -44   24.08    2.41
  -6   0  44   26.11    2.47
   6   0 -45    0.28    2.24
  -6   0  45    1.48    2.26
   6   0 -46   21.38    2.32
  -6   0  46   19.41    2.18
   6   0 -47   -1.01    2.56
  -6   0  47   -1.96    2.16
   6   0 -48  210.31    6.03
  -6   0  48  219.43    6.54
   6   0 -49    0.75    2.05
  -6   0  49    0.43    2.04
   6   0 -50    1.66    2.43
  -6   0  50    1.26    2.54
   6   0 -51    0.50    2.37
  -6   0  51    0.31    2.25
   6   0 -52   -2.39    3.25
  -6   0  52    1.20    3.29
   6   0 -53    0.38    3.49
  -6   0  53    0.17    3.01
   6   0 -54   97.95    5.65
  -6   0  54   97.96    5.53
   7   0  50   44.91    4.20
  -7   0 -50   38.27    3.87
   7   0  49    1.26    2.33
  -7   0 -49   -0.76    2.24
   7   0  48   20.11    2.70
  -7   0 -48   21.48    2.43
   7   0  47   -2.21    2.08
  -7   0 -47   -0.13    2.34
   7   0  46    3.59    1.99
  -7   0 -46    2.41    2.15
   7   0  45   -1.85    2.52
  -7   0 -45   -0.99    2.72
   7   0  44    6.39    2.21
  -7   0 -44    2.48    1.94
   7   0  43   -0.13    1.58
  -7   0 -43   -0.53    1.54
   7   0  42   40.67    2.54
  -7   0 -42   38.62    2.56
   7   0  41    1.02    1.35
  -7   0 -41   -0.11    1.36
   7   0  40   35.74    2.13
  -7   0 -40   37.98    2.21
   7   0  39   -0.01    1.33
  -7   0 -39    0.21    1.47
   7   0  38    1.48    1.69
  -7   0 -38    1.63    2.42
   7   0  37    0.23    1.40
  -7   0 -37   -0.54    2.35
   7   0  36    0.62    1.36
  -7   0 -36    2.02    1.82
   7   0  35   -0.13    1.04
  -7   0 -35   -0.03    1.45
   7   0  34    0.70    1.13
  -7   0 -34    1.88    1.52
   7   0  33    0.03    1.11
  -7   0 -33    0.57    1.59
   7   0  32   17.44    1.44
  -7   0 -32   18.87    2.20
   7   0  31    0.38    0.92
  -7   0 -31   -1.40    0.91
   7   0  30   77.88    2.57
   7   0  29   -0.50    0.87
  -7   0 -29    0.90    0.83
   7   0  28   37.63    2.44
   7   0  26  118.11    5.77
  -7   0 -26  106.55    3.40
   7   0  25   -0.93    1.11
  -7   0 -25    1.42    1.57
  -7   0 -24  191.90    7.66
   7   0  23    0.26    0.67
  -7   0 -23    0.05    0.87
   7   0  22   26.67    1.40
  -7   0 -22   24.24    1.63
   7   0  21    0.64    0.71
  -7   0 -21    0.38    0.93
   7   0  20    1.89    0.74
  -7   0 -20    2.48    0.77
   7   0  19   -0.29    0.65
  -7   0 -19   -0.51    1.18
   7   0  18  149.81    4.22
  -7   0 -18  149.58    3.94
   7   0  17    0.09    0.52
  -7   0 -17    1.01    0.56
   7   0  16   18.50    1.15
  -7   0 -16   16.82    1.04
   7   0  15   -0.10    0.59
  -7   0 -15    0.28    0.59
   7   0  14   47.12    1.63
  -7   0 -14   48.78    1.69
   7   0  13    0.22    0.64
  -7   0 -13   -0.39    0.62
   7   0  12  124.20    3.61
  -7   0 -12  131.25    3.56
   7   0  11    0.15    0.57
  -7   0 -11   -0.32    0.63
   7   0  10   83.64    2.36
  -7   0 -10   82.98    2.29
   7   0   9   -0.13    0.38
  -7   0  -9    0.20    0.38
   7   0   8    0.31    0.42
  -7   0  -8    0.11    0.40
   7   0   7    0.03    0.51
  -7   0  -7   -0.08    0.38
   7   0   6    8.85    0.86
  -7   0  -6    9.57    0.61
   7   0   5    0.14    0.43
  -7   0  -5   -0.09    0.32
   7   0   4   36.63    1.63
  -7   0  -4   40.41    1.39
   7   0   3    0.00    0.31
  -7   0  -3    0.01    0.37
  -7   0  -2    4.40    0.38
   7   0   1   -0.02    0.57
  -7   0  -1    0.07    0.53
   7   0   0    0.19    0.26
  -7   0   0    0.02    0.36
   7   0  -1   -0.19    0.29
  -7   0   1   -0.21    0.26
   7   0  -3   -0.12    0.26
  -7   0   3    0.02    0.26
   7   0  -4   40.22    1.31
  -7   0   4   40.17    1.21
   7   0  -5    0.21    0.29
  -7   0   5   -0.04    0.22
   7   0  -6    9.80    0.50
  -7   0   6    9.94    0.47
   7   0  -7   -0.16    0.34
  -7   0   7    0.27    0.32
   7   0  -8    0.41    0.31
  -7   0   8    0.37    0.27
   7   0  -9   -0.16    0.31
  -7   0   9   -0.05    0.46
   7   0 -10   79.30    2.23
  -7   0  10   83.24    2.34
   7   0 -11    0.20    0.33
  -7   0  11    0.09    0.33
   7   0 -12  128.67    3.53
  -7   0  12  133.92    3.66
   7   0 -13   -0.10    0.32
  -7   0  13    0.10    0.30
   7   0 -14   49.34    1.67
  -7   0  14   47.57    2.09
   7   0 -15    0.00    0.49
  -7   0  15    0.08    0.35
   7   0 -16   20.04    0.91
   7   0 -17   -0.14    0.55
  -7   0  17   -0.27    0.52
   7   0 -18  164.34    4.15
  -7   0  18  161.94    4.13
   7   0 -19   -0.46    0.41
  -7   0  19   -0.72    0.50
   7   0 -20    2.88    0.57
  -7   0  20    2.76    0.56
   7   0 -21   -0.02    0.52
  -7   0  21   -0.60    0.55
   7   0 -22   32.73    1.18
   7   0 -23    0.18    0.59
  -7   0  23   -0.23    0.53
   7   0 -24  188.16    4.75
  -7   0  24  193.01    4.99
   7   0 -25    0.46    0.68
  -7   0  25   -0.26    0.74
   7   0 -26  121.50    3.27
  -7   0  26  121.04    3.54
   7   0 -27    0.63    0.72
  -7   0  27   -0.05    0.64
   7   0 -28   49.12    1.79
  -7   0  28   52.14    1.97
   7   0 -29    0.97    0.78
  -7   0  29   -0.02    0.66
   7   0 -30   95.01    2.98
  -7   0  30   90.28    2.87
   7   0 -31   -0.25    0.80
  -7   0  31   -0.27    0.80
   7   0 -32   20.00    1.17
  -7   0  32   18.85    1.18
   7   0 -33   -0.10    0.83
  -7   0  33   -0.49    1.02
   7   0 -34    0.28    0.90
  -7   0  34    0.62    1.10
   7   0 -35    0.33    1.11
  -7   0  35   -0.21    1.04
   7   0 -36    0.98    1.12
  -7   0  36    1.95    1.05
   7   0 -37   -0.50    1.16
  -7   0  37   -0.21    1.01
   7   0 -38    0.56    1.27
  -7   0  38   -0.17    1.08
   7   0 -39    0.82    1.32
  -7   0  39   -0.03    1.18
   7   0 -40   44.09    2.36
  -7   0  40   40.96    2.29
   7   0 -41   -0.78    1.69
  -7   0  41   -1.56    1.71
   7   0 -42   44.08    2.31
  -7   0  42   41.38    2.49
   7   0 -43   -0.66    1.63
  -7   0  43   -0.75    1.47
   7   0 -44    4.72    2.16
  -7   0  44    5.69    1.73
   7   0 -45   -1.01    2.27
  -7   0  45    0.78    2.70
   7   0 -46    2.90    1.99
  -7   0  46    2.01    1.79
   7   0 -47    0.58    1.81
  -7   0  47   -1.06    1.74
   7   0 -48   21.92    2.56
  -7   0  48   27.11    2.79
   7   0 -49   -1.30    2.11
  -7   0  49    0.45    1.88
   7   0 -50   49.35    3.38
  -7   0  50   50.06    3.27
   7   0 -51    0.66    2.56
  -7   0  51   -0.75    2.86
   7   0 -52   18.91    2.91
  -7   0  52   11.89    2.82
   7   0 -53    0.33    4.22
  -7   0  53    1.62    3.69
   7   0 -54  101.31    5.35
  -7   0  54   96.76    5.60
   8   0  49   -0.21    3.10
  -8   0 -49   -2.62    2.68
   8   0  48   29.70    3.00
  -8   0 -48   30.82    3.25
   8   0  47   -0.57    2.24
  -8   0 -47    2.71    2.17
   8   0  46  136.81    4.84
  -8   0 -46  138.40    4.88
   8   0  45    0.11    2.37
  -8   0 -45   -1.01    2.26
   8   0  44    4.42    2.22
  -8   0 -44    2.74    1.93
   8   0  43   -1.30    1.98
  -8   0 -43   -0.40    1.85
   8   0  42  263.46    7.74
  -8   0 -42  288.47    8.63
   8   0  41   -1.07    1.41
  -8   0 -41   -0.37    1.44
   8   0  40   31.73    2.05
  -8   0 -40   27.40    1.95
   8   0  39   -1.70    1.30
  -8   0 -39   -0.42    1.30
   8   0  38    7.59    1.58
  -8   0 -38    9.36    1.53
   8   0  37   -0.09    1.18
  -8   0 -37   -0.58    1.35
   8   0  36    0.72    1.12
  -8   0 -36    0.33    1.16
   8   0  35    0.16    1.09
  -8   0 -35   -0.90    1.08
   8   0  34  395.91   10.36
   8   0  33   -0.99    1.20
  -8   0 -33    0.48    1.21
   8   0  32   59.61    3.46
   8   0  30   42.09    3.15
  -8   0 -30   33.80    1.85
   8   0  29    0.20    1.09
  -8   0 -29   -0.03    0.97
  -8   0 -28  475.74   12.00
   8   0  27   -0.82    0.83
  -8   0 -27    0.99    0.86
   8   0  26    4.30    0.98
  -8   0 -26    3.05    0.88
   8   0  25    0.88    0.82
  -8   0 -25   -0.19    0.76
   8   0  24   27.39    1.46
  -8   0 -24   26.44    1.48
   8   0  23    0.21    0.79
  -8   0 -23    0.69    0.83
   8   0  22  150.06    4.20
  -8   0 -22  157.14    4.24
   8   0  21   -0.19    0.75
  -8   0 -21    0.10    0.66
   8   0  20  456.02   11.23
  -8   0 -20  455.53   15.07
   8   0  19   -0.01    0.66
  -8   0 -19   -0.23    0.66
   8   0  18 1052.50   24.26
  -8   0 -18 1079.15   25.05
   8   0  17    0.24    0.64
  -8   0 -17   -0.17    0.63
   8   0  16  192.04    5.44
  -8   0 -16  200.18    5.02
   8   0  15    0.02    0.54
  -8   0 -15   -0.04    0.51
   8   0  14 3385.68   76.45
  -8   0 -14 3496.61   77.86
   8   0  13    0.76    0.69
  -8   0 -13   -0.70    0.68
   8   0  12 1206.33   28.46
  -8   0 -12 1201.84   27.91
   8   0  11    0.36    0.65
  -8   0 -11    0.36    0.62
   8   0  10  592.50   14.45
   8   0   9    0.58    0.43
  -8   0  -9   -0.43    0.41
   8   0   8  486.04   11.54
  -8   0  -8  484.15   11.13
   8   0   7   -0.24    0.49
  -8   0  -7    0.56    0.40
   8   0   6 1419.75   46.11
  -8   0  -6 1540.66   35.25
   8   0   5    0.53    0.68
  -8   0  -5   -0.12    0.49
   8   0   4  251.83    6.29
  -8   0  -4  261.00    6.47
   8   0   3    0.46    0.38
  -8   0  -3    0.79    0.49
   8   0   1    0.42    0.30
  -8   0  -1    1.62    0.65
   8   0   0  167.66    4.28
   8   0  -1    0.26    0.27
  -8   0   1    0.06    0.42
   8   0  -3    0.24    0.33
  -8   0   3    0.16    0.28
   8   0  -4  252.15    9.04
  -8   0   4  259.71    6.45
   8   0  -5    0.07    0.27
  -8   0   5    0.14    0.25
   8   0  -6 1376.18   30.84
  -8   0   6 1470.53   33.21
   8   0  -7   -0.22    0.38
  -8   0   7    0.22    0.48
   8   0  -8  496.89   12.09
  -8   0   8  486.79   11.44
   8   0  -9    0.32    0.40
  -8   0   9   -0.30    0.39
   8   0 -10  550.28   18.41
  -8   0  10  556.32   13.00
   8   0 -11    0.22    0.37
  -8   0  11    0.60    0.36
   8   0 -12 1230.46   28.12
  -8   0  12 1259.69   28.61
   8   0 -13    0.30    0.48
  -8   0  13    0.39    0.45
   8   0 -14 3482.19   75.90
  -8   0  14 3572.27   78.72
   8   0 -15   -0.32    0.52
  -8   0  15    0.54    0.52
   8   0 -16  223.31    5.85
  -8   0  16  213.95    5.51
   8   0 -17    0.99    0.55
  -8   0  17    0.23    0.49
   8   0 -18 1118.99   25.80
  -8   0  18 1164.18   26.11
   8   0 -19    0.35    0.50
  -8   0  19    0.60    0.55
   8   0 -20  478.15   11.09
  -8   0  20  475.65   11.61
   8   0 -21    0.32    0.50
  -8   0  21    0.25    0.45
   8   0 -22  163.54    4.27
  -8   0  22  160.77    4.18
   8   0 -23   -0.15    0.52
  -8   0  23    0.53    0.52
   8   0 -24   24.99    1.25
  -8   0  24   26.59    1.25
   8   0 -25    0.28    0.81
  -8   0  25    0.29    0.69
   8   0 -26    3.30    0.65
  -8   0  26    3.45    0.67
   8   0 -27    0.22    0.84
  -8   0  27    0.51    1.11
   8   0 -28  512.47   12.10
  -8   0  28  502.13   12.36
   8   0 -29   -0.34    0.75
  -8   0  29   -0.48    0.83
   8   0 -30   39.52    1.79
  -8   0  30   41.78    1.75
   8   0 -31   -0.34    0.77
  -8   0  31   -0.30    0.78
   8   0 -32   59.69    2.11
  -8   0  32   60.79    2.26
   8   0 -33    0.80    1.23
  -8   0  33   -1.14    1.35
   8   0 -34  441.31   11.41
  -8   0  34  438.17   11.12
   8   0 -35   -0.15    1.04
  -8   0  35   -1.57    1.28
   8   0 -36   -1.27    1.04
  -8   0  36    0.38    1.19
   8   0 -37   -0.85    1.08
  -8   0  37    0.29    1.15
   8   0 -38    9.62    1.40
  -8   0  38    9.35    1.45
   8   0 -39    1.44    1.31
  -8   0  39    0.02    1.40
   8   0 -40   32.65    2.00
  -8   0  40   34.14    2.04
   8   0 -41    0.55    1.27
  -8   0  41    0.59    1.55
   8   0 -42  300.70    8.06
  -8   0  42  305.59    7.95
   8   0 -43   -1.02    1.65
  -8   0  43   -0.63    1.44
   8   0 -44    4.25    1.92
  -8   0  44    6.34    2.05
   8   0 -45   -0.90    1.95
  -8   0  45    2.06    2.11
   8   0 -46  151.73    4.84
  -8   0  46  155.19    5.14
   8   0 -47   -0.41    2.03
  -8   0  47    0.81    1.82
   8   0 -48   36.91    3.13
  -8   0  48   35.90    2.86
   8   0 -49    0.68    2.34
  -8   0  49    1.66    2.73
   8   0 -50  254.36    7.40
  -8   0  50  243.07    7.46
   8   0 -51    0.31    2.91
  -8   0  51   -0.16    2.98
   8   0 -52   26.10    3.14
  -8   0  52   25.41    2.99
   8   0 -53    3.04    3.44
  -8   0  53   -0.84    2.60
   8   0 -54   12.04    7.08
  -8   0  54   11.49    7.66
   9   0  49   -2.86    3.35
  -9   0 -49    4.14    3.75
   9   0  48   96.10    4.57
  -9   0 -48   99.72    4.41
   9   0  47   -0.81    2.22
  -9   0 -47    0.01    2.18
   9   0  46    0.26    2.27
  -9   0 -46    3.00    2.44
   9   0  45    0.39    2.00
  -9   0 -45    0.42    2.06
   9   0  44   30.80    2.36
  -9   0 -44   34.88    2.49
   9   0  43    0.41    2.65
  -9   0 -43    0.35    2.37
   9   0  42   20.21    2.59
  -9   0 -42   22.98    2.65
   9   0  41    0.50    1.84
  -9   0 -41    1.24    1.73
   9   0  40   25.56    2.29
  -9   0 -40   27.18    2.02
   9   0  39    0.09    1.37
  -9   0 -39   -0.20    1.47
   9   0  38    0.31    1.41
  -9   0 -38   -0.94    1.55
   9   0  37    1.08    1.39
  -9   0 -37    0.82    1.51
   9   0  36   -1.98    1.99
  -9   0 -36   -1.02    1.75
   9   0  34  135.18    6.83
  -9   0 -34  117.41    3.89
   9   0  33    1.04    1.14
  -9   0 -33    0.33    1.03
   9   0  32   -0.08    1.04
  -9   0 -32    3.04    1.16
   9   0  31   -1.05    1.02
  -9   0 -31    0.27    1.03
   9   0  30   22.26    1.45
  -9   0 -30   23.94    1.45
   9   0  29    1.54    0.90
  -9   0 -29   -1.27    0.91
   9   0  28  212.45    6.03
  -9   0 -28  214.60    5.97
   9   0  27    0.56    1.00
  -9   0 -27    1.62    1.03
   9   0  26    1.42    0.90
  -9   0 -26    2.21    0.89
   9   0  25    0.59    0.96
  -9   0 -25   -0.74    0.88
   9   0  24   52.84    2.05
  -9   0 -24   54.45    2.11
   9   0  23   -0.07    0.67
  -9   0 -23   -0.01    0.74
   9   0  22   11.13    0.97
  -9   0 -22   11.23    0.95
   9   0  21    0.63    1.00
  -9   0 -21   -0.06    0.97
   9   0  20    5.25    0.77
  -9   0 -20    5.18    0.79
   9   0  19    0.28    0.60
  -9   0 -19   -0.19    0.63
   9   0  18  290.00    7.49
  -9   0 -18  292.96    7.67
   9   0  17   -0.73    0.66
  -9   0 -17    0.34    0.70
   9   0  16    0.93    0.65
  -9   0 -16    0.65    0.79
   9   0  15    0.22    0.61
  -9   0 -15    0.32    0.63
   9   0  14  146.63    4.09
  -9   0 -14  141.53    3.98
   9   0  13   -0.36    0.46
  -9   0 -13    0.31    0.51
   9   0  12  250.59    6.29
  -9   0 -12  248.27    6.06
   9   0  11    0.21    0.55
  -9   0 -11    0.18    0.59
   9   0  10  786.01   18.90
  -9   0 -10  775.24   18.72
   9   0   9   -0.19    0.65
  -9   0  -9   -0.39    0.51
   9   0   8  601.59   20.53
  -9   0  -8  667.84   15.66
   9   0   7    0.02    0.59
  -9   0  -7    0.26    0.43
   9   0   6  207.58    8.05
  -9   0  -6  220.86    5.60
   9   0   5    0.07    0.54
  -9   0  -5    0.20    0.47
   9   0   4   80.81    2.18
  -9   0  -4   86.83    2.36
   9   0   3   -0.04    0.32
  -9   0  -3   -0.11    0.36
   9   0   2    0.35    0.36
  -9   0  -2    0.30    0.48
   9   0   1    0.18    0.36
  -9   0  -1    0.02    0.40
   9   0   0    0.28    0.34
  -9   0   0    0.57    0.66
   9   0  -1    0.26    0.29
  -9   0   1   -0.18    0.45
   9   0  -2   -0.02    0.32
  -9   0   2   -0.20    0.31
   9   0  -3   -0.41    0.35
  -9   0   3   -0.10    0.34
   9   0  -4   86.47    2.27
  -9   0   4   86.34    2.33
   9   0  -5   -0.60    0.46
  -9   0   5   -0.22    0.28
   9   0  -6  220.51    5.59
  -9   0   6  198.34    4.92
   9   0  -7   -0.10    0.33
  -9   0   7    0.22    0.33
   9   0  -8  628.24   14.69
  -9   0   8  649.07   15.11
   9   0  -9    0.24    0.30
  -9   0   9    0.21    0.31
   9   0 -10  727.06   17.06
  -9   0  10  750.73   17.13
   9   0 -11    0.33    0.38
  -9   0  11    0.25    0.37
   9   0 -12  252.43    6.37
  -9   0  12  243.23    5.94
   9   0 -13    0.11    0.50
  -9   0  13   -0.05    0.42
   9   0 -14  146.23    4.01
  -9   0  14  140.72    3.61
   9   0 -15   -0.61    0.69
  -9   0  15   -0.14    0.50
   9   0 -16    0.43    0.56
  -9   0  16    0.48    0.56
   9   0 -17   -0.31    0.43
  -9   0  17    0.01    0.47
   9   0 -18  304.16    7.22
  -9   0  18  307.32    7.45
   9   0 -19   -0.75    0.47
  -9   0  19   -0.18    0.41
   9   0 -20    7.66    1.14
  -9   0  20    6.83    0.80
   9   0 -21   -0.09    0.66
  -9   0  21   -0.11    0.66
   9   0 -22   10.62    0.86
  -9   0  22    9.00    0.77
   9   0 -23   -0.13    0.75
  -9   0  23    0.09    0.57
   9   0 -24   55.90    1.90
  -9   0  24   61.33    1.96
   9   0 -25   -0.06    0.63
  -9   0  25   -0.42    0.67
   9   0 -26    2.30    0.70
  -9   0  26    3.05    0.88
   9   0 -27   -0.12    0.78
  -9   0  27    0.27    0.62
   9   0 -28  238.33    6.18
  -9   0  28  234.66    6.23
   9   0 -29    0.05    0.85
  -9   0  29    0.17    0.68
   9   0 -30   24.69    1.45
  -9   0  30   25.23    1.44
   9   0 -31    0.04    0.74
  -9   0  31    0.07    0.73
   9   0 -32    3.17    1.06
  -9   0  32    4.68    1.20
   9   0 -33   -0.91    1.04
  -9   0  33    0.22    1.21
   9   0 -34  134.52    3.96
  -9   0  34  132.71    3.84
   9   0 -35    0.36    0.94
  -9   0  35    0.16    0.92
   9   0 -36    1.62    1.24
  -9   0  36   -0.01    1.10
   9   0 -37    1.13    1.29
  -9   0  37   -0.21    1.05
   9   0 -38    1.52    1.14
  -9   0  38    1.80    1.32
   9   0 -39    0.20    1.18
  -9   0  39   -0.11    1.12
   9   0 -40   33.91    1.97
  -9   0  40   34.87    1.91
   9   0 -41    0.28    1.33
  -9   0  41    0.06    1.24
   9   0 -42   23.37    1.82
  -9   0  42   21.64    1.83
   9   0 -43    0.54    1.70
  -9   0  43    0.09    1.50
   9   0 -44   35.92    2.52
  -9   0  44   35.60    2.55
   9   0 -45    0.52    2.10
  -9   0  45   -0.01    2.04
   9   0 -46    0.97    1.92
  -9   0  46    1.69    1.77
   9   0 -47   -0.86    2.12
  -9   0  47   -0.52    1.82
   9   0 -48  130.31    4.75
  -9   0  48  131.66    5.01
   9   0 -49   -2.09    2.75
  -9   0  49   -0.72    2.61
   9   0 -50   50.35    3.47
  -9   0  50   41.85    2.99
   9   0 -51   -2.62    3.13
  -9   0  51   -2.56    2.65
   9   0 -52    0.24    3.38
  -9   0  52    2.42    3.15
   9   0 -53    1.66    3.12
  -9   0  53    0.65    2.40
  10   0  48    9.85    2.48
 -10   0 -48    9.75    2.74
  10   0  47    0.53    2.45
 -10   0 -47    0.33    2.78
  10   0  46    9.21    2.36
 -10   0 -46    8.95    2.31
  10   0  45    1.45    2.07
 -10   0 -45   -0.27    2.08
  10   0  44    6.59    2.08
 -10   0 -44    6.68    2.03
  10   0  43    1.25    1.98
 -10   0 -43   -1.31    2.15
  10   0  42   12.00    2.24
 -10   0 -42    5.29    2.21
  10   0  41   -0.51    2.06
 -10   0 -41    2.14    1.90
  10   0  40    2.31    1.98
 -10   0 -40   -1.68    3.47
  10   0  38   18.10    2.34
 -10   0 -38   16.79    2.25
  10   0  37   -0.19    1.50
 -10   0 -37   -0.15    1.60
 -10   0 -36   66.78    2.85
  10   0  35    0.47    1.35
 -10   0 -35   -1.46    1.41
  10   0  34   14.21    1.58
 -10   0 -34   15.13    1.66
  10   0  33    0.86    1.24
 -10   0 -33   -0.66    1.26
  10   0  32   51.53    2.22
 -10   0 -32   56.05    2.55
  10   0  31    0.52    1.10
 -10   0 -31   -0.89    1.19
  10   0  30  840.60   21.37
 -10   0 -30  864.51   21.02
  10   0  29    0.43    0.95
 -10   0 -29   -0.78    0.95
  10   0  28   99.82    3.29
 -10   0 -28  102.82    3.33
  10   0  27   -0.10    1.04
 -10   0 -27   -0.50    1.04
  10   0  26   28.61    1.75
 -10   0 -26   27.54    1.70
  10   0  25   -0.04    0.82
 -10   0 -25   -0.41    0.79
  10   0  24  750.54   18.68
 -10   0 -24  768.70   18.05
  10   0  23   -0.17    0.89
 -10   0 -23   -0.34    0.90
  10   0  22   93.18    3.02
 -10   0 -22   89.72    3.90
  10   0  21   -0.22    0.83
 -10   0 -21    0.72    1.01
  10   0  20  257.44    6.61
 -10   0 -20  247.64    6.46
  10   0  19    1.16    0.81
 -10   0 -19    0.34    0.76
  10   0  18  656.21   15.90
 -10   0 -18  652.91   15.12
  10   0  17   -1.00    0.71
 -10   0 -17   -0.04    0.73
  10   0  16   55.43    1.97
 -10   0 -16   56.87    1.99
  10   0  15   -0.41    0.86
 -10   0 -15   -0.62    0.85
  10   0  14   54.05    1.77
 -10   0 -14   51.53    1.69
  10   0  13    0.18    0.53
 -10   0 -13   -0.09    0.57
  10   0  12  530.77   12.90
 -10   0 -12  546.51   12.94
  10   0  11   -0.35    0.60
 -10   0 -11    0.52    0.58
  10   0  10  154.97    6.16
 -10   0 -10  176.39    4.62
  10   0   9    2.39    0.98
 -10   0  -9    0.53    0.58
 -10   0  -8   41.05    1.36
  10   0   7   -0.06    0.56
 -10   0  -7    0.18    0.47
  10   0   6 1050.44   24.46
 -10   0  -6 1177.50   27.06
  10   0   5    0.48    0.46
 -10   0  -5   -0.20    0.50
  10   0   4  913.84   20.81
 -10   0  -4 1014.02   23.39
  10   0   3    0.45    0.46
 -10   0  -3    0.47    0.44
  10   0   2  263.93    6.72
 -10   0  -2  319.46    8.17
  10   0   1    0.70    0.43
 -10   0  -1    1.03    0.46
  10   0   0 2750.37   61.55
 -10   0   0 2625.69   81.64
  10   0  -1    0.66    0.33
 -10   0   1    0.85    0.52
  10   0  -2  260.36    6.23
 -10   0   2  298.66   10.48
  10   0  -3    0.55    0.41
 -10   0   3    0.47    0.46
  10   0  -4  922.84   21.52
 -10   0   4 1029.42   32.77
  10   0  -5    0.48    0.32
 -10   0   5   -0.07    0.38
  10   0  -6 1088.27   24.97
 -10   0   6 1090.76   35.15
  10   0  -7    0.68    0.59
 -10   0   7    0.59    0.45
  10   0  -9   -0.25    0.36
 -10   0   9    0.09    0.32
  10   0 -10  159.21    4.30
 -10   0  10  162.73    3.96
  10   0 -11    0.03    0.40
 -10   0  11    0.10    0.47
  10   0 -12  529.70   12.55
 -10   0  12  520.06   12.42
  10   0 -13   -0.03    0.54
 -10   0  13    0.13    0.76
  10   0 -14   64.10    2.77
 -10   0  14   57.84    1.67
  10   0 -15    0.65    0.50
 -10   0  15    0.36    0.44
  10   0 -16   48.19    1.56
  10   0 -17    0.01    0.62
 -10   0  17    0.43    0.45
  10   0 -18  635.98   14.47
 -10   0  18  657.75   15.26
  10   0 -19   -0.58    0.64
 -10   0  19    0.55    0.63
  10   0 -20  272.66    6.67
 -10   0  20  266.30    6.51
  10   0 -21    0.16    0.58
 -10   0  21    0.67    0.61
  10   0 -22   90.46    2.70
  10   0 -23   -0.19    0.80
 -10   0  23   -0.18    0.54
  10   0 -24  776.01   18.20
 -10   0  24  775.38   18.45
  10   0 -25   -0.45    0.67
 -10   0  25   -0.26    0.56
  10   0 -26   28.83    1.31
 -10   0  26   28.98    1.40
  10   0 -27    0.09    0.93
 -10   0  27   -0.07    0.85
  10   0 -28  106.37    3.05
  10   0 -29   -1.25    1.04
 -10   0  29    0.04    0.77
  10   0 -30  914.09   21.01
 -10   0  30  937.25   21.73
  10   0 -31    1.48    1.22
 -10   0  31    0.03    0.85
  10   0 -32   59.19    2.24
 -10   0  32   61.52    2.16
  10   0 -33    0.36    1.24
 -10   0  33    1.87    1.07
  10   0 -34   15.89    1.59
 -10   0  34   17.91    1.37
  10   0 -35    0.01    0.98
 -10   0  35   -0.12    0.95
  10   0 -36   71.38    2.54
 -10   0  36   73.02    2.67
  10   0 -37   -0.17    1.57
 -10   0  37    0.38    1.30
  10   0 -38   17.03    1.90
 -10   0  38   23.18    1.93
  10   0 -39    0.11    1.70
 -10   0  39    1.87    1.69
  10   0 -40    3.25    1.61
 -10   0  40    2.69    1.55
  10   0 -41   -1.58    1.67
 -10   0  41   -1.87    1.72
  10   0 -42   14.16    1.90
 -10   0  42   16.47    1.98
  10   0 -43   -0.10    1.69
 -10   0  43   -0.08    1.86
  10   0 -44    9.92    2.07
 -10   0  44    7.88    2.08
  10   0 -45    0.23    2.11
 -10   0  45   -0.21    1.59
  10   0 -46   12.17    2.62
 -10   0  46    9.15    2.39
  10   0 -47    0.21    2.63
 -10   0  47   -0.31    2.12
  10   0 -48   21.73    3.69
 -10   0  48   13.25    3.21
  10   0 -49   -1.17    3.88
 -10   0  49    0.10    3.32
  10   0 -50    6.39    3.58
 -10   0  50    2.05    2.97
  10   0 -51   -1.54    3.77
 -10   0  51    1.97    2.85
  10   0 -52   61.52    5.41
 -10   0  52   49.77    4.76
  10   0 -53   -0.91    4.13
 -10   0  53    1.98    4.43
  11   0  47   -1.76    2.46
 -11   0 -47   -0.45    2.83
  11   0  46   43.93    3.08
  11   0  45   -1.08    1.99
 -11   0 -45    0.35    2.17
  11   0  44    0.18    2.53
 -11   0 -44    4.77    3.30
  11   0  43    0.49    4.90
  11   0  42  187.08    8.88
 -11   0 -42  152.70    7.93
  11   0  41    2.19    2.19
 -11   0 -41    0.11    2.05
  11   0  40    7.28    2.07
 -11   0 -40    5.28    1.99
  11   0  39   -2.44    1.60
 -11   0 -39    0.59    1.51
  11   0  38    2.78    1.42
 -11   0 -38    3.98    1.58
  11   0  37   -0.66    1.50
 -11   0 -37    0.26    1.33
  11   0  36  140.13    4.91
 -11   0 -36  142.77    4.80
  11   0  35   -0.29    1.43
 -11   0 -35   -0.18    1.47
  11   0  34   49.04    2.37
 -11   0 -34   51.92    2.37
  11   0  33    0.66    1.19
 -11   0 -33    0.31    1.19
  11   0  32    2.35    1.10
 -11   0 -32    1.37    1.16
  11   0  31   -0.08    1.01
 -11   0 -31   -0.10    1.06
  11   0  30   93.33    3.14
 -11   0 -30   92.50    3.00
  11   0  29   -0.17    0.97
 -11   0 -29    0.37    0.99
  11   0  28    0.73    1.40
 -11   0 -28    0.13    1.08
  11   0  27   -0.10    1.15
 -11   0 -27    0.21    1.08
  11   0  26    3.03    1.16
 -11   0 -26    3.72    1.15
  11   0  25    0.62    1.02
 -11   0 -25   -0.11    1.04
  11   0  24   37.19    1.72
 -11   0 -24   39.69    1.67
  11   0  23   -0.61    0.86
 -11   0 -23   -0.30    1.12
  11   0  22   90.83    2.76
 -11   0 -22   90.47    2.89
  11   0  21    0.38    0.87
 -11   0 -21   -0.64    1.00
  11   0  20   53.66    1.96
 -11   0 -20   54.26    1.98
  11   0  19   -0.44    0.87
 -11   0 -19   -0.56    0.82
  11   0  18    3.83    0.88
 -11   0 -18    4.90    0.77
  11   0  17   -0.04    0.71
 -11   0 -17   -0.09    0.72
  11   0  16   67.16    2.28
 -11   0 -16   68.18    2.34
  11   0  15   -0.22    0.64
 -11   0 -15   -0.27    0.69
  11   0  14    9.94    0.79
 -11   0 -14   11.11    0.83
  11   0  13    0.24    0.71
 -11   0 -13    0.78    0.67
  11   0  12   22.09    1.59
 -11   0 -12   18.86    1.04
  11   0  11    0.16    0.72
 -11   0 -11   -0.13    0.57
  11   0  10    3.04    0.78
 -11   0 -10    3.78    0.61
  11   0   9    0.03    0.67
 -11   0  -9   -0.29    0.51
 -11   0  -8    5.80    0.63
  11   0   7    0.18    0.47
 -11   0  -7   -0.37    0.54
  11   0   6   26.47    1.14
 -11   0  -6   26.89    1.12
  11   0   5   -0.23    0.36
 -11   0  -5   -0.13    0.43
  11   0   4   13.30    0.73
 -11   0  -4   14.40    0.79
  11   0   3    0.01    0.37
 -11   0  -3    0.10    0.52
  11   0   2    7.95    0.51
 -11   0  -2    7.91    0.56
  11   0   1   -0.21    0.41
 -11   0  -1    0.13    0.48
  11   0   0    0.20    0.54
 -11   0   0    0.32    0.81
  11   0  -1   -0.17    0.52
 -11   0   1    0.44    0.55
  11   0  -2    7.60    0.56
 -11   0   2    7.86    0.79
  11   0  -3    0.05    0.40
 -11   0   3   -1.02    0.78
  11   0  -4   14.70    0.70
 -11   0   4   13.63    0.69
  11   0  -5   -0.05    0.43
 -11   0   5   -0.11    0.35
  11   0  -6   27.59    1.07
 -11   0   6   28.76    1.03
  11   0  -7   -0.02    0.52
 -11   0   7   -0.03    0.47
  11   0  -8    5.87    0.61
 -11   0   8    5.29    0.56
  11   0  -9   -0.26    0.52
 -11   0   9   -0.61    0.59
  11   0 -10    3.55    0.53
 -11   0  10    3.05    0.48
  11   0 -11   -0.52    0.76
 -11   0  11    0.42    0.47
  11   0 -12   21.54    0.91
 -11   0  12   21.12    0.85
  11   0 -13    0.37    0.54
 -11   0  13    0.35    0.53
  11   0 -14   10.19    0.65
 -11   0  14   11.37    0.68
  11   0 -15   -0.12    0.57
 -11   0  15    0.14    0.59
  11   0 -16   67.63    2.05
  11   0 -17    0.28    0.69
 -11   0  17   -0.11    0.62
  11   0 -18    5.99    0.70
 -11   0  18    6.04    0.68
  11   0 -19   -0.56    0.61
 -11   0  19    0.34    0.66
  11   0 -20   60.04    1.93
 -11   0  20   57.58    1.91
  11   0 -21    0.18    0.76
 -11   0  21   -0.60    0.60
  11   0 -22   97.01    2.72
 -11   0  22   99.68    2.75
  11   0 -23   -0.56    0.71
 -11   0  23   -0.06    0.58
  11   0 -24   41.34    1.59
 -11   0  24   39.21    1.42
  11   0 -25   -0.17    0.61
 -11   0  25    0.26    0.59
  11   0 -26    3.24    0.75
 -11   0  26    5.08    0.75
  11   0 -27    0.54    0.85
 -11   0  27    0.15    0.70
  11   0 -28    0.40    1.06
 -11   0  28    0.32    0.99
  11   0 -29    1.50    0.91
 -11   0  29    0.48    0.90
  11   0 -30  105.49    3.32
 -11   0  30  104.81    3.09
  11   0 -31   -0.67    0.98
 -11   0  31    0.35    0.99
  11   0 -32    2.70    1.08
 -11   0  32    1.42    0.92
  11   0 -33   -0.48    0.98
 -11   0  33   -0.15    1.07
  11   0 -34   57.75    2.57
 -11   0  34   58.97    2.22
  11   0 -35   -0.55    1.14
 -11   0  35    0.98    1.01
  11   0 -36  165.20    4.93
 -11   0  36  177.13    5.38
  11   0 -37   -0.03    1.27
 -11   0  37    0.39    1.31
  11   0 -38    4.25    1.76
 -11   0  38    4.64    1.30
  11   0 -39   -0.32    1.49
 -11   0  39   -0.89    1.27
  11   0 -40   10.77    1.59
 -11   0  40    9.66    1.59
  11   0 -41    0.45    1.48
 -11   0  41    0.45    1.40
  11   0 -42  189.68    5.51
 -11   0  42  185.21    5.94
  11   0 -43    0.96    1.60
 -11   0  43    0.22    1.51
  11   0 -44    2.94    2.16
 -11   0  44    3.00    1.94
  11   0 -45    3.85    2.33
 -11   0  45    0.90    1.90
  11   0 -46   53.79    3.49
 -11   0  46   55.54    3.17
  11   0 -47    1.18    3.38
 -11   0  47   -0.05    2.92
  11   0 -48    0.53    3.56
 -11   0  48    2.36    3.04
  11   0 -49   -2.02    3.31
 -11   0  49    2.43    3.43
  11   0 -50   61.01    3.94
 -11   0  50   58.66    3.78
  11   0 -51   -0.26    3.28
 -11   0  51   -1.75    2.81
  11   0 -52  127.44    5.56
 -11   0  52  121.19    5.22
  11   0 -53   -4.01    4.20
 -11   0  53   -0.52    4.21
  12   0  46   -0.82    3.50
 -12   0 -46   -0.29    3.89
  12   0  45   -2.52    3.58
 -12   0 -45   -0.37    3.01
  12   0  44   10.21    3.15
 -12   0 -44   12.40    3.07
  12   0  43   -3.22    2.41
 -12   0 -43   -2.95    2.86
 -12   0 -42  202.23    6.41
  12   0  41   -0.22    1.82
 -12   0 -41   -0.62    1.91
  12   0  40   12.44    1.95
 -12   0 -40   14.56    2.09
  12   0  39    0.92    1.65
 -12   0 -39   -0.12    1.69
  12   0  38   96.60    3.75
 -12   0 -38   94.75    3.53
  12   0  37    0.55    1.50
 -12   0 -37   -0.02    1.54
  12   0  36  297.37    8.41
 -12   0 -36  298.75    7.98
  12   0  35   -0.13    1.33
 -12   0 -35    0.69    1.45
  12   0  34    9.64    1.49
 -12   0 -34    9.98    1.46
  12   0  33   -0.13    1.18
 -12   0 -33    1.45    1.22
  12   0  32   71.11    2.78
 -12   0 -32   71.96    2.83
  12   0  31    0.56    1.09
 -12   0 -31    0.43    1.13
  12   0  30  213.68    6.05
 -12   0 -30  216.80    5.93
  12   0  29    0.42    1.13
 -12   0 -29   -0.66    1.32
  12   0  28  192.88    5.50
 -12   0 -28  201.95    5.67
  12   0  27    0.92    0.95
 -12   0 -27    0.25    0.93
  12   0  26  124.80    4.42
 -12   0 -26  123.66    3.86
  12   0  25    0.78    1.09
 -12   0 -25    0.70    1.01
  12   0  24  407.99   10.52
 -12   0 -24  408.81   14.85
  12   0  23    0.30    0.83
 -12   0 -23    0.12    0.82
  12   0  22    1.91    0.97
 -12   0 -22    1.25    0.94
  12   0  21    0.78    0.93
 -12   0 -21    2.13    0.95
  12   0  20  580.30   14.15
 -12   0 -20  601.27   14.50
  12   0  19   -1.29    0.82
 -12   0 -19    0.04    0.80
  12   0  18  357.86    9.83
 -12   0 -18  358.76    9.16
  12   0  17   -0.76    0.81
 -12   0 -17    0.45    0.82
  12   0  16  104.28    3.24
 -12   0 -16  103.08    3.07
  12   0  15   -0.04    0.91
 -12   0 -15    0.22    0.75
  12   0  14 2785.41   89.65
 -12   0 -14 2883.85   64.21
  12   0  13   -0.54    0.83
 -12   0 -13    0.59    0.62
  12   0  12  557.19   19.43
 -12   0 -12  546.48   13.28
  12   0  11    0.50    1.12
 -12   0 -11   -0.17    0.67
  12   0  10 1302.25   43.48
 -12   0 -10 1260.69   29.60
  12   0   9   -0.01    1.09
 -12   0  -9   -0.58    0.62
  12   0   8   76.43    2.83
 -12   0  -8   74.30    2.34
  12   0   7   -0.45    0.51
 -12   0  -7    0.32    0.61
 -12   0  -6 2517.76   56.10
  12   0   5    0.33    0.52
 -12   0  -5    0.63    0.58
  12   0   4  268.42    6.67
 -12   0  -4  291.06    7.18
  12   0   3    0.10    0.42
 -12   0  -3    0.77    0.57
  12   0   2 1856.87   41.19
 -12   0  -2 2110.95   48.23
  12   0   1    0.87    0.49
 -12   0  -1   -0.19    0.53
  12   0   0    7.63    0.59
 -12   0   0    7.04    0.58
  12   0  -1    0.52    0.56
 -12   0   1    0.82    0.96
  12   0  -2 1957.91   44.00
 -12   0   2 1980.18   62.61
  12   0  -3   -0.08    0.57
 -12   0   3    1.22    0.92
  12   0  -4  284.57    6.95
 -12   0   4  289.92   10.10
  12   0  -5    0.21    0.47
 -12   0   5    0.83    0.41
  12   0  -6 2251.89   50.48
 -12   0   6 2283.27   70.96
  12   0  -7    0.31    0.50
 -12   0   7    0.24    0.37
  12   0  -8   77.14    2.21
 -12   0   8   82.31    2.44
  12   0  -9    0.14    0.56
 -12   0   9    0.66    0.43
  12   0 -10 1230.50   28.80
 -12   0  10 1232.49   27.77
  12   0 -11    0.04    0.48
 -12   0  11    0.37    0.38
  12   0 -12  584.14   14.27
 -12   0  12  600.47   14.55
  12   0 -13   -0.10    0.50
 -12   0  13    0.56    0.45
  12   0 -14 2776.91   87.42
 -12   0  14 2872.74   63.43
  12   0 -15    0.22    0.51
 -12   0  15    0.10    0.61
  12   0 -16  103.37    2.89
 -12   0  16   98.13    2.69
  12   0 -17    0.39    0.67
 -12   0  17   -0.23    0.62
  12   0 -18  344.98    8.47
 -12   0  18  355.61    8.72
  12   0 -19    0.23    1.03
 -12   0  19   -0.23    0.68
  12   0 -20  603.74   13.70
 -12   0  20  594.06   14.13
  12   0 -21    0.32    0.82
 -12   0  21    0.17    0.64
  12   0 -22    1.76    0.84
 -12   0  22    0.43    0.59
  12   0 -23    0.44    0.77
 -12   0  23    0.09    0.62
  12   0 -24  425.36   10.42
 -12   0  24  423.79   10.65
  12   0 -25    0.30    0.97
 -12   0  25   -0.57    0.87
  12   0 -26  125.08    3.57
 -12   0  26  133.72    4.02
  12   0 -27   -0.50    0.83
 -12   0  27    0.74    0.84
  12   0 -28  209.84    7.67
 -12   0  28  216.76    5.81
  12   0 -29    0.24    0.89
 -12   0  29    0.58    0.79
  12   0 -30  221.94    5.93
 -12   0  30  244.53    9.18
  12   0 -31   -0.35    1.26
 -12   0  31   -0.58    1.22
  12   0 -32   76.32    2.63
 -12   0  32   81.10    2.68
  12   0 -33   -0.95    1.39
 -12   0  33    0.34    1.31
  12   0 -34   11.68    1.36
 -12   0  34    9.71    1.17
  12   0 -35    0.39    1.30
 -12   0  35    1.60    1.51
  12   0 -36  349.06    9.42
 -12   0  36  338.35    8.59
  12   0 -37    0.00    1.27
 -12   0  37    0.57    1.20
  12   0 -38  111.01    3.68
 -12   0  38  100.37    4.46
  12   0 -39   -0.07    2.79
 -12   0  39    0.50    1.86
  12   0 -40   14.66    2.01
 -12   0  40   11.31    1.83
  12   0 -41    2.72    1.93
 -12   0  41   -0.69    1.81
  12   0 -42  278.14    8.25
 -12   0  42  260.54    7.33
  12   0 -43    0.78    2.50
 -12   0  43    1.40    2.11
  12   0 -44   15.81    3.04
 -12   0  44   12.14    2.57
  12   0 -45    2.51    2.52
 -12   0  45   -1.13    2.65
  12   0 -46    2.42    2.76
 -12   0  46    1.06    3.01
  12   0 -47    2.47    3.05
 -12   0  47   -1.72    3.03
  12   0 -48   51.01    3.84
 -12   0  48   46.16    3.84
  12   0 -49   -0.57    3.13
 -12   0  49    0.04    2.65
  12   0 -50  278.18    7.96
 -12   0  50  269.92    7.82
  12   0 -51   -2.77    4.86
 -12   0  51   -0.99    3.02
  12   0 -52   63.16    5.74
 -12   0  52   57.44    6.20
  13   0  45   -0.09    3.36
 -13   0 -45    0.78    3.58
  13   0  44   13.40    2.74
 -13   0 -44   20.02    2.86
  13   0  43    1.30    2.10
 -13   0 -43    1.00    2.11
  13   0  42    2.52    2.05
 -13   0 -42    1.30    2.14
  13   0  41   -0.69    1.95
 -13   0 -41   -0.46    1.93
  13   0  40   -0.54    1.79
 -13   0 -40    0.04    1.88
  13   0  39    1.67    1.84
 -13   0 -39    1.04    1.79
  13   0  38   11.26    1.81
 -13   0 -38   16.07    2.01
  13   0  37    0.17    1.63
 -13   0 -37    0.69    1.60
  13   0  36    7.61    1.60
 -13   0 -36    5.93    1.57
  13   0  35    0.24    1.37
 -13   0 -35    0.10    1.60
  13   0  34    2.39    1.33
 -13   0 -34    3.33    1.61
  13   0  33   -0.05    1.24
 -13   0 -33   -0.51    1.49
  13   0  32   61.53    2.67
 -13   0 -32   57.36    2.55
  13   0  31   -0.56    1.30
 -13   0 -31    0.67    1.37
  13   0  30    0.22    1.17
 -13   0 -30    0.28    1.16
  13   0  29    0.72    1.07
 -13   0 -29   -0.59    1.14
  13   0  28   23.29    1.69
 -13   0 -28   20.06    1.65
  13   0  27    0.58    1.13
 -13   0 -27    0.65    1.08
  13   0  26   31.69    1.61
 -13   0 -26   33.31    1.63
  13   0  25    0.53    1.13
 -13   0 -25    2.39    1.15
  13   0  24    5.21    1.17
 -13   0 -24    5.11    1.40
  13   0  23   -1.07    1.26
 -13   0 -23    0.04    1.26
  13   0  22   10.00    1.04
 -13   0 -22   11.85    1.09
  13   0  21   -0.09    0.88
 -13   0 -21    0.11    0.85
  13   0  20  173.93    4.84
 -13   0 -20  172.95    4.97
  13   0  19    0.10    0.91
 -13   0 -19    0.67    0.86
  13   0  18   37.83    1.64
 -13   0 -18   35.48    1.51
  13   0  17    0.14    1.45
 -13   0 -17   -1.06    0.83
  13   0  16   49.96    2.47
 -13   0 -16   54.02    2.01
  13   0  15    0.55    1.27
 -13   0 -15   -0.25    0.96
  13   0  14   11.99    1.31
 -13   0 -14   11.93    0.98
  13   0  13   -0.61    1.24
 -13   0 -13   -0.45    0.74
  13   0  12    4.56    1.05
 -13   0 -12    5.69    0.83
  13   0  11    0.54    0.78
 -13   0 -11   -0.71    0.60
  13   0  10    1.00    0.62
 -13   0 -10   -0.10    0.86
  13   0   9    0.02    0.68
 -13   0  -9    0.29    0.82
  13   0   8   58.19    2.89
 -13   0  -8   50.75    1.71
  13   0   7    0.04    0.55
 -13   0  -7   -0.39    0.61
  13   0   6    5.13    0.65
 -13   0  -6    6.85    0.74
  13   0   5    0.28    0.44
 -13   0  -5   -0.01    0.53
  13   0   4    6.41    0.78
 -13   0  -4    4.50    0.78
  13   0   3   -0.19    0.46
 -13   0  -3    0.22    0.59
  13   0   2    4.08    0.92
 -13   0  -2    5.11    0.67
  13   0   1   -0.18    0.51
 -13   0  -1    0.38    0.54
  13   0   0   -0.08    0.58
 -13   0   0   -0.92    0.66
  13   0  -1   -0.08    0.50
 -13   0   1   -0.34    0.54
  13   0  -2    5.79    0.63
 -13   0   2    5.35    1.09
  13   0  -3   -0.24    0.43
 -13   0   3   -0.30    0.63
  13   0  -4    6.35    0.70
 -13   0   4    4.75    1.07
  13   0  -5    0.19    0.49
 -13   0   5    0.18    0.92
  13   0  -6    4.90    0.65
 -13   0   6    4.35    0.48
  13   0  -7    0.23    0.59
 -13   0   7    0.40    0.54
  13   0  -8   50.85    1.57
 -13   0   8   55.00    1.65
  13   0  -9    0.20    0.63
 -13   0   9    0.22    0.42
  13   0 -10    0.71    0.53
 -13   0  10    0.24    0.57
  13   0 -11   -0.04    0.52
 -13   0  11    0.16    0.42
  13   0 -12    6.73    0.73
 -13   0  12    5.18    0.57
  13   0 -13   -0.91    0.68
 -13   0  13    0.37    0.64
  13   0 -14   12.00    0.92
 -13   0  14   12.62    0.78
  13   0 -15    0.58    0.58
 -13   0  15   -0.11    0.52
  13   0 -16   53.64    1.64
 -13   0  16   55.60    1.75
  13   0 -17    0.46    0.54
 -13   0  17    0.29    0.54
  13   0 -18   45.19    1.88
 -13   0  18   41.56    1.43
  13   0 -19    0.27    0.63
 -13   0  19    0.33    0.65
  13   0 -20  181.94    4.91
 -13   0  20  180.61    4.50
  13   0 -21    0.20    0.87
 -13   0  21   -0.81    1.36
  13   0 -22   12.82    0.91
 -13   0  22   12.26    0.97
  13   0 -23    0.00    0.72
 -13   0  23    0.26    0.77
  13   0 -24    4.93    0.86
 -13   0  24    4.81    0.76
  13   0 -25    0.17    0.72
 -13   0  25    0.14    0.64
  13   0 -26   34.73    1.46
 -13   0  26   34.23    1.39
  13   0 -27    0.28    0.75
 -13   0  27    0.47    0.81
  13   0 -28   26.87    1.51
 -13   0  28   24.67    1.42
  13   0 -29   -0.19    0.96
 -13   0  29   -0.90    0.95
  13   0 -30   -0.43    1.01
 -13   0  30   -0.80    1.01
  13   0 -31    0.86    1.10
 -13   0  31    1.03    1.26
  13   0 -32   64.84    2.51
 -13   0  32   69.25    2.39
  13   0 -33   -0.34    1.47
 -13   0  33   -2.07    1.30
  13   0 -34    3.90    1.33
 -13   0  34    4.44    1.10
  13   0 -35    1.26    1.66
 -13   0  35    0.00    1.41
  13   0 -36    7.30    1.56
 -13   0  36    6.57    1.66
  13   0 -37   -0.83    1.36
 -13   0  37    0.42    1.23
  13   0 -38   17.67    2.30
 -13   0  38   10.52    1.87
  13   0 -39    0.41    1.75
 -13   0  39    0.03    1.92
  13   0 -40    1.76    1.86
 -13   0  40   -0.29    1.44
  13   0 -41   -2.49    2.01
 -13   0  41    0.69    1.42
  13   0 -42    2.17    2.13
 -13   0  42    3.24    1.75
  13   0 -43   -3.32    2.24
 -13   0  43   -0.79    1.79
  13   0 -44   28.45    2.57
 -13   0  44   26.78    2.66
  13   0 -45    1.18    2.33
 -13   0  45    0.33    2.58
  13   0 -46   17.81    2.71
 -13   0  46   21.12    3.00
  13   0 -47   -0.08    3.26
 -13   0  47    0.27    3.00
  13   0 -48    3.80    3.69
 -13   0  48    0.88    3.06
  13   0 -49    1.52    3.65
 -13   0  49   -0.33    2.94
  13   0 -50  133.70    5.95
 -13   0  50  132.97    5.68
  13   0 -51   -0.32    4.31
 -13   0  51    3.88    4.52
  13   0 -52    0.96    4.59
 -13   0  52    2.89    4.22
  14   0  44    7.48    2.50
 -14   0 -44    8.57    2.74
  14   0  43    0.77    2.26
 -14   0 -43    0.07    2.34
  14   0  42   35.49    2.78
 -14   0 -42   40.49    3.39
  14   0  41    2.82    2.54
 -14   0 -41   -1.04    2.26
  14   0  40   30.19    2.80
 -14   0 -40   34.26    2.93
  14   0  39   -1.05    2.30
 -14   0 -39   -0.01    2.19
  14   0  38   10.34    2.20
 -14   0 -38   10.68    2.17
  14   0  37   -0.10    2.05
 -14   0 -37   -1.54    1.97
  14   0  36    9.90    1.76
 -14   0 -36    9.95    1.80
  14   0  35   -0.65    1.50
 -14   0 -35    1.03    1.67
  14   0  34   95.60    3.66
 -14   0 -34   92.46    3.52
  14   0  33   -0.58    1.49
 -14   0 -33   -0.23    1.66
  14   0  32    4.03    1.48
 -14   0 -32    6.10    1.55
  14   0  31   -0.53    1.20
 -14   0 -31   -0.17    1.19
  14   0  30  416.20   10.66
 -14   0 -30  403.19   10.29
  14   0  29   -1.08    1.59
 -14   0 -29   -0.11    1.66
  14   0  28    1.09    1.31
 -14   0 -28    1.37    1.29
  14   0  27   -1.22    1.21
 -14   0 -27   -0.22    1.26
  14   0  26  101.56    3.40
 -14   0 -26  105.66    3.52
  14   0  25    0.13    1.00
 -14   0 -25   -1.28    1.41
  14   0  24  553.84   14.40
 -14   0 -24  561.56   14.13
  14   0  23   -0.58    0.93
 -14   0 -23    1.28    0.98
  14   0  22   72.78    2.74
 -14   0 -22   73.50    2.62
  14   0  21   -0.75    1.63
 -14   0 -21   -1.29    1.24
  14   0  20   24.64    1.81
 -14   0 -20   27.43    1.45
  14   0  19    0.73    1.13
 -14   0 -19   -0.38    0.79
  14   0  18  614.16   21.19
 -14   0 -18  574.56   14.18
  14   0  17    0.50    1.07
 -14   0 -17   -0.03    0.77
  14   0  16  210.73    7.92
 -14   0 -16  190.84    5.43
  14   0  15   -0.66    1.42
 -14   0 -15   -0.29    0.83
  14   0  14  185.13    6.94
 -14   0 -14  176.68    5.25
  14   0  13   -0.22    1.26
 -14   0 -13    1.72    0.79
  14   0  12  189.67    7.37
 -14   0 -12  196.89    5.36
  14   0  11    0.23    0.60
 -14   0 -11   -0.01    0.75
 -14   0 -10  476.40   12.19
  14   0   9   -0.15    0.52
 -14   0  -9    0.36    0.61
  14   0   8   22.28    1.34
 -14   0  -8   22.28    1.11
  14   0   7    0.10    0.53
 -14   0  -7    0.10    0.58
  14   0   6  983.76   22.78
 -14   0  -6 1022.40   23.24
  14   0   5    0.23    0.56
 -14   0  -5   -0.18    0.63
  14   0   4  635.69   15.39
 -14   0  -4  671.00   16.10
  14   0   3    0.47    0.55
 -14   0  -3   -0.23    0.61
  14   0   2   31.78    1.33
 -14   0  -2   35.34    1.48
  14   0   1    1.14    0.65
 -14   0  -1    0.87    0.57
  14   0   0 3558.67   77.91
 -14   0   0 3705.82   81.79
  14   0  -1    0.46    0.54
 -14   0   1    0.93    0.61
  14   0  -2   30.45    1.22
 -14   0   2   32.04    1.70
  14   0  -3   -0.03    0.44
 -14   0   3   -0.31    0.68
  14   0  -4  623.38   14.58
 -14   0   4  633.67   20.90
  14   0  -5    0.19    0.70
 -14   0   5   -0.61    0.76
  14   0  -6 1051.60   24.85
 -14   0   6 1055.67   33.95
  14   0  -7   -0.20    0.68
 -14   0   7    0.10    0.57
  14   0  -8   21.35    0.98
 -14   0   8   22.61    0.96
  14   0  -9    0.52    0.58
 -14   0   9    0.35    0.53
  14   0 -10  441.80   10.39
 -14   0  10  450.80   14.90
  14   0 -11    0.14    0.61
 -14   0  11    0.21    0.51
  14   0 -12  213.37    7.94
 -14   0  12  203.66    5.20
  14   0 -13    1.02    0.73
 -14   0  13    0.34    0.66
  14   0 -14  212.15    5.66
 -14   0  14  222.83    7.53
  14   0 -15    0.53    0.58
 -14   0  15    0.15    0.60
  14   0 -16  238.98    5.94
 -14   0  16  227.93    5.91
  14   0 -17    0.32    0.86
 -14   0  17   -0.59    0.73
  14   0 -18  549.11   12.73
 -14   0  18  555.80   12.98
  14   0 -19    0.52    0.77
 -14   0  19    1.26    0.65
  14   0 -20   26.13    1.25
 -14   0  20   25.42    1.20
  14   0 -21    0.40    0.77
 -14   0  21    0.82    0.83
  14   0 -22   88.33    2.79
 -14   0  22   92.30    2.80
  14   0 -23    0.73    0.83
 -14   0  23   -0.18    0.69
  14   0 -24  578.70   19.02
 -14   0  24  585.63   13.51
  14   0 -25    0.61    0.85
 -14   0  25   -0.12    0.97
  14   0 -26  119.48    3.59
 -14   0  26  111.45    3.31
  14   0 -27    0.40    1.16
 -14   0  27   -0.41    1.07
  14   0 -28   -0.36    1.16
 -14   0  28    0.22    1.09
  14   0 -29   -1.50    1.09
 -14   0  29    1.10    1.06
  14   0 -30  462.77   16.27
 -14   0  30  466.15   11.80
  14   0 -31   -0.33    1.14
 -14   0  31    0.57    1.03
  14   0 -32    5.77    1.30
 -14   0  32    4.71    1.26
  14   0 -33   -0.91    2.08
 -14   0  33    0.03    1.51
  14   0 -34  109.42    3.48
 -14   0  34  110.79    3.38
  14   0 -35   -1.25    1.82
 -14   0  35   -0.25    1.75
  14   0 -36   10.82    1.73
 -14   0  36   10.10    1.50
  14   0 -37    1.14    1.87
 -14   0  37    0.63    1.67
  14   0 -38   10.28    2.39
 -14   0  38   12.78    2.14
  14   0 -39    1.35    1.91
 -14   0  39    1.79    1.47
  14   0 -40   35.84    2.72
 -14   0  40   33.99    2.22
  14   0 -41    2.63    2.59
 -14   0  41   -0.43    2.28
  14   0 -42   50.70    3.07
 -14   0  42   57.24    3.47
  14   0 -43    0.83    2.40
 -14   0  43    1.44    2.30
  14   0 -44   10.43    3.55
 -14   0  44   11.81    3.12
  14   0 -45    4.94    3.68
 -14   0  45   -0.44    2.72
  14   0 -46    2.30    3.89
 -14   0  46    7.46    2.61
  14   0 -47   -3.45    3.44
 -14   0  47    0.30    2.55
  14   0 -48   23.57    3.79
 -14   0  48   21.48    6.22
  14   0 -49   -2.20    3.70
 -14   0  49    0.30    3.66
  14   0 -50    6.29    5.20
 -14   0  50   13.91    5.43
  14   0 -51    1.87    5.37
 -14   0  51   -2.58    4.67
  15   0  43    0.51    2.40
 -15   0 -43   -0.58    2.34
  15   0  42   16.53    2.45
 -15   0 -42   17.56    2.60
  15   0  41   -0.33    2.17
 -15   0 -41    0.82    2.11
  15   0  40   92.70    3.97
 -15   0 -40   95.66    4.35
  15   0  39   -1.43    1.95
 -15   0 -39   -0.63    2.12
  15   0  38   21.41    2.22
 -15   0 -38   22.10    2.20
  15   0  37    0.44    1.81
 -15   0 -37    1.07    1.85
  15   0  36   83.02    3.29
 -15   0 -36   81.47    3.31
  15   0  35   -1.87    1.67
 -15   0 -35   -0.06    2.10
  15   0  34   19.92    2.06
 -15   0 -34   20.74    2.14
  15   0  33    0.47    1.66
 -15   0 -33   -1.28    1.76
  15   0  32   21.64    1.85
 -15   0 -32   24.89    1.94
  15   0  31   -0.70    1.32
 -15   0 -31    0.11    1.38
  15   0  30   59.40    2.69
 -15   0 -30   63.71    2.79
  15   0  29    0.01    1.23
 -15   0 -29   -0.28    1.24
  15   0  28   10.52    1.35
 -15   0 -28   11.33    1.39
  15   0  27   -0.80    1.17
 -15   0 -27    0.50    1.34
  15   0  26   90.68    3.05
 -15   0 -26   90.22    3.07
  15   0  25   -0.44    1.34
 -15   0 -25    1.28    2.09
  15   0  24   94.79    4.62
 -15   0 -24   97.72    3.35
  15   0  23   -0.19    1.95
 -15   0 -23    0.10    1.39
  15   0  22    2.07    1.40
 -15   0 -22    1.16    1.10
  15   0  21    0.53    1.13
 -15   0 -21   -0.31    0.95
  15   0  20   20.49    1.81
 -15   0 -20   21.78    1.49
  15   0  19   -0.25    1.71
 -15   0 -19   -1.32    1.17
  15   0  18   44.69    2.52
 -15   0 -18   40.56    1.87
  15   0  17   -0.25    1.10
 -15   0 -17    0.49    0.95
  15   0  16   78.12    3.79
 -15   0 -16   65.53    2.61
  15   0  15   -1.35    1.04
 -15   0 -15    0.90    0.81
  15   0  14   77.51    3.58
 -15   0 -14   71.64    2.42
  15   0  13   -0.63    0.89
 -15   0 -13   -0.41    1.05
  15   0  12   20.61    1.04
 -15   0 -12   14.52    1.04
  15   0  11    1.10    0.68
 -15   0 -11   -0.50    0.78
  15   0  10  126.60    3.32
 -15   0 -10  109.61    3.20
  15   0   9    0.18    0.68
 -15   0  -9   -0.17    0.76
  15   0   8  106.15    4.43
 -15   0  -8   95.21    4.01
  15   0   7   -0.09    0.66
 -15   0  -7   -1.08    0.73
  15   0   6    5.78    0.78
 -15   0  -6    6.28    0.76
  15   0   5    0.18    0.64
 -15   0  -5    0.65    0.70
  15   0   4    4.12    0.83
 -15   0  -4    5.09    0.82
  15   0   3   -0.26    0.58
 -15   0  -3   -0.26    0.69
  15   0   2    0.35    0.79
 -15   0  -2   -0.22    0.84
  15   0   1   -0.08    0.56
 -15   0  -1   -0.34    0.71
  15   0   0   -0.36    0.75
 -15   0   0   -0.48    0.79
  15   0  -1   -0.23    0.71
 -15   0   1    0.82    0.67
  15   0  -2   -0.02    0.51
 -15   0   2    0.24    0.54
  15   0  -3   -0.01    0.50
 -15   0   3   -0.11    0.80
  15   0  -4    4.48    0.66
 -15   0   4    3.71    1.19
  15   0  -5   -0.66    0.53
 -15   0   5    0.40    1.10
  15   0  -6    7.53    0.77
 -15   0   6    5.35    1.20
  15   0  -7    0.79    0.62
 -15   0   7    2.38    1.24
  15   0  -8  103.57    3.05
 -15   0   8  110.45    3.25
  15   0  -9   -0.60    0.53
 -15   0   9    1.11    0.67
  15   0 -10  126.27    3.66
  15   0 -11   -0.40    0.64
 -15   0  11    0.12    0.68
  15   0 -12   21.67    1.11
 -15   0  12   21.35    1.05
  15   0 -13   -0.18    0.83
 -15   0  13    0.20    0.71
  15   0 -14   90.63    2.89
 -15   0  14   85.30    2.48
  15   0 -15   -0.13    0.84
 -15   0  15    0.26    0.63
  15   0 -16   76.63    2.63
 -15   0  16   79.97    2.48
  15   0 -17    0.11    0.87
 -15   0  17    0.16    0.75
  15   0 -18   48.38    1.71
 -15   0  18   44.37    1.54
  15   0 -19   -1.05    0.90
 -15   0  19    0.43    0.62
  15   0 -20   25.39    1.39
 -15   0  20   26.77    1.29
  15   0 -21   -0.05    1.00
 -15   0  21    0.75    0.62
  15   0 -22    1.26    1.09
 -15   0  22    1.67    0.92
  15   0 -23    0.73    1.09
 -15   0  23    0.06    0.96
  15   0 -24  101.56    3.13
 -15   0  24  107.58    3.22
  15   0 -25    0.80    0.99
 -15   0  25   -0.55    0.99
  15   0 -26  100.03    3.30
 -15   0  26  110.49    3.42
  15   0 -27    0.14    1.24
 -15   0  27   -0.73    1.08
  15   0 -28   11.22    1.43
 -15   0  28   10.76    1.32
  15   0 -29    1.18    1.30
 -15   0  29    0.41    1.05
  15   0 -30   70.18    2.50
 -15   0  30   68.65    2.50
  15   0 -31    0.86    1.56
 -15   0  31    0.21    1.09
  15   0 -32   25.33    1.74
 -15   0  32   26.65    1.70
  15   0 -33   -0.64    2.17
 -15   0  33   -1.36    1.49
  15   0 -34   25.33    2.25
 -15   0  34   24.51    1.69
  15   0 -35    1.95    1.91
 -15   0  35   -2.21    1.71
  15   0 -36   82.31    3.19
 -15   0  36   86.78    3.11
  15   0 -37   -1.58    2.10
 -15   0  37    1.44    1.82
  15   0 -38   27.70    2.27
 -15   0  38   27.30    3.26
  15   0 -39   -2.36    2.25
 -15   0  39   -0.24    1.62
  15   0 -40  114.45    4.54
 -15   0  40  119.07    4.78
  15   0 -41    1.25    2.19
 -15   0  41    0.67    2.09
  15   0 -42   26.53    3.23
 -15   0  42   23.48    3.19
  15   0 -43   -0.67    2.87
 -15   0  43   -1.26    2.34
  15   0 -44   53.27    3.46
 -15   0  44   54.81    3.47
  15   0 -45    1.66    3.69
 -15   0  45    1.14    3.19
  15   0 -46    5.20    4.11
 -15   0  46    6.64    4.09
  15   0 -47   -1.68    4.27
 -15   0  47    4.12    3.92
  15   0 -48    7.11    5.04
 -15   0  48   10.58    4.28
  15   0 -49   -1.98    4.65
 -15   0  49    0.96    3.91
  16   0  42   69.99    4.23
 -16   0 -42   79.44    4.16
  16   0  41   -1.02    3.45
 -16   0 -41   -0.09    2.68
  16   0  40   21.07    2.98
 -16   0 -40   23.23    2.90
  16   0  39   -1.40    2.62
 -16   0 -39   -0.62    2.40
  16   0  38   14.43    2.21
 -16   0 -38   15.02    2.33
  16   0  37    0.07    1.89
 -16   0 -37   -1.45    1.79
  16   0  36   60.94    3.83
 -16   0 -36   66.48    3.46
  16   0  35    0.18    1.97
 -16   0 -35    0.25    2.11
  16   0  34   11.04    2.04
 -16   0 -34   12.52    2.14
  16   0  33    0.20    1.53
 -16   0 -33    2.13    1.62
  16   0  32   45.53    2.39
 -16   0 -32   45.34    2.33
  16   0  31    0.65    1.70
 -16   0 -31    0.17    1.64
  16   0  30  241.17    8.71
 -16   0 -30  251.84    6.87
  16   0  29    1.53    1.68
 -16   0 -29   -0.13    1.31
  16   0  28   56.50    3.29
 -16   0 -28   59.92    2.86
  16   0  27    0.87    1.47
 -16   0 -27   -1.02    1.41
  16   0  26   95.43    4.47
 -16   0 -26   94.91    4.69
  16   0  25    0.16    2.04
 -16   0 -25    0.13    1.54
  16   0  24  722.12   26.11
 -16   0 -24  755.13   19.37
  16   0  23   -0.73    1.47
 -16   0 -23    0.57    1.12
  16   0  22   51.07    2.96
 -16   0 -22   53.01    2.33
  16   0  21   -0.08    1.28
 -16   0 -21    0.35    1.20
  16   0  20  481.19   15.72
 -16   0 -20  449.51   11.67
  16   0  19   -1.18    1.77
 -16   0 -19    1.16    1.06
  16   0  18  653.19   21.49
 -16   0 -18  716.72   17.11
  16   0  17    1.17    1.26
 -16   0 -17    1.24    0.89
  16   0  16  887.97   29.93
 -16   0 -16  840.00   19.55
  16   0  15    1.37    0.84
 -16   0 -15    0.22    1.20
  16   0  14  334.23    8.30
  16   0  13    0.16    0.77
 -16   0 -13   -0.16    0.92
  16   0  11    0.04    0.70
 -16   0 -11   -0.73    1.03
  16   0  10   73.52    2.25
 -16   0 -10   59.05    2.11
  16   0   9   -0.37    0.69
 -16   0  -9    0.54    0.79
  16   0   8 1045.51   23.51
 -16   0  -8  981.20   23.26
  16   0   7    0.08    1.07
 -16   0  -7    0.65    1.01
  16   0   6 1429.92   32.76
 -16   0  -6 1632.78   37.83
  16   0   5   -0.04    0.68
 -16   0  -5    0.78    0.76
  16   0   4 1704.50   38.64
 -16   0  -4 1812.95   41.49
  16   0   3    0.21    0.70
 -16   0  -3    0.34    0.92
  16   0   2   40.76    1.53
  16   0   1    0.39    0.67
 -16   0  -1    0.26    0.72
  16   0   0   27.32    1.17
 -16   0   0   16.35    0.99
  16   0  -1    0.43    0.70
 -16   0   1   -0.71    0.71
  16   0  -2   40.84    1.48
 -16   0   2   28.16    1.19
  16   0  -3    1.15    0.61
 -16   0   3   -0.15    0.57
  16   0  -4 1823.00   41.32
 -16   0   4 1872.02   58.80
  16   0  -5    0.05    0.68
 -16   0   5    1.16    1.21
  16   0  -6 1507.77   34.36
 -16   0   6 1628.02   52.38
  16   0  -7    0.40    0.76
 -16   0   7    0.96    0.86
  16   0  -8 1012.08   22.97
 -16   0   8 1057.82   34.23
  16   0  -9    0.04    0.59
 -16   0   9    0.67    0.60
  16   0 -10   81.04    2.38
  16   0 -11   -0.56    0.68
 -16   0  11   -0.31    0.73
  16   0 -13    0.18    0.73
 -16   0  13   -0.33    0.52
  16   0 -14  327.93    8.23
 -16   0  14  334.79    8.04
  16   0 -15   -0.74    0.75
 -16   0  15    0.17    0.58
  16   0 -16  935.34   21.80
 -16   0  16  944.22   21.70
  16   0 -17    0.38    0.76
 -16   0  17    0.46    0.82
  16   0 -18  687.44   16.82
 -16   0  18  680.90   15.43
  16   0 -19   -0.52    1.00
 -16   0  19   -0.15    0.90
  16   0 -20  511.92   17.96
 -16   0  20  535.64   12.79
  16   0 -21    0.52    1.02
 -16   0  21   -0.41    0.94
  16   0 -22   54.08    2.00
 -16   0  22   56.77    2.08
  16   0 -23    0.03    1.16
 -16   0  23    0.31    1.01
  16   0 -24  772.58   18.20
 -16   0  24  808.65   26.36
  16   0 -25    0.40    0.87
 -16   0  25    0.55    0.84
  16   0 -26   99.91    3.23
 -16   0  26  100.31    3.12
  16   0 -27   -0.21    1.08
 -16   0  27    1.13    1.17
  16   0 -28   63.20    2.54
 -16   0  28   63.14    2.52
  16   0 -29    0.58    1.25
 -16   0  29    0.38    0.91
  16   0 -30  273.11    7.54
 -16   0  30  278.77    7.28
  16   0 -31    0.45    1.64
 -16   0  31   -0.72    1.15
  16   0 -32   55.96    2.68
 -16   0  32   54.97    2.64
  16   0 -33    0.88    1.69
 -16   0  33   -0.46    1.47
  16   0 -34   15.58    2.20
 -16   0  34   16.20    1.73
  16   0 -35   -0.06    1.81
 -16   0  35    0.30    1.75
  16   0 -36   71.49    3.12
 -16   0  36   70.03    2.84
  16   0 -37   -0.02    1.89
 -16   0  37   -0.32    1.82
  16   0 -38   17.32    2.52
 -16   0  38   15.12    1.98
  16   0 -39    0.71    2.59
 -16   0  39    0.60    2.26
  16   0 -40   31.98    3.32
 -16   0  40   25.57    2.48
  16   0 -41   -0.68    2.65
 -16   0  41   -0.11    1.96
  16   0 -42  102.08    4.18
 -16   0  42   89.80    4.03
  16   0 -43    2.53    3.05
 -16   0  43   -1.17    2.81
  16   0 -44   59.79    4.76
 -16   0  44   57.17    4.37
  16   0 -45   -0.74    3.44
 -16   0  45    0.87    3.34
  16   0 -46    7.34    3.99
 -16   0  46    3.58    2.83
  16   0 -47   -4.10    4.87
 -16   0  47    0.05    3.02
  16   0 -48   23.29    4.68
 -16   0  48   25.01    3.56
  17   0  40   22.75    3.28
 -17   0 -40   18.75    2.81
  17   0  39    2.58    3.89
 -17   0 -39    1.53    2.63
  17   0  38    1.88    3.94
 -17   0 -38    0.75    2.41
  17   0  37    0.04    3.83
 -17   0 -37   -0.53    2.48
  17   0  36   84.84    5.89
 -17   0 -36   70.05    4.10
  17   0  35   -1.80    3.57
 -17   0 -35    0.36    2.65
  17   0  34   29.78    3.82
 -17   0 -34   35.74    2.71
  17   0  33    0.28    3.13
 -17   0 -33   -1.47    2.03
  17   0  32    2.41    2.89
 -17   0 -32    7.83    2.40
  17   0  31    1.14    2.80
 -17   0 -31   -0.13    2.24
  17   0  30   35.79    3.42
 -17   0 -30   35.67    2.30
  17   0  29   -3.97    2.50
 -17   0 -29    0.47    2.03
  17   0  28   -0.31    2.54
 -17   0 -28    0.12    1.50
  17   0  27    1.42    2.30
 -17   0 -27    1.36    1.50
  17   0  26   28.96    2.94
 -17   0 -26   27.68    2.48
  17   0  25    1.29    2.06
 -17   0 -25   -1.57    1.67
  17   0  24   53.72    3.19
 -17   0 -24   49.15    2.20
  17   0  23    1.17    1.40
 -17   0 -23    0.02    1.35
  17   0  22   32.23    2.37
 -17   0 -22   34.97    1.87
  17   0  21   -0.56    1.28
 -17   0 -21    0.33    1.06
  17   0  20   33.51    2.36
 -17   0 -20   32.78    1.69
  17   0  19    1.26    1.92
 -17   0 -19    0.78    1.37
  17   0  18   66.69    3.52
 -17   0 -18   69.61    2.65
  17   0  17   -0.39    0.95
 -17   0 -17   -0.47    1.06
  17   0  16   20.66    1.88
 -17   0 -16   21.42    1.50
  17   0  15   -0.28    0.84
 -17   0 -15    0.23    1.05
  17   0  14   98.35    3.14
 -17   0 -14   95.12    3.03
  17   0  13    0.77    0.91
 -17   0 -13   -0.02    0.84
  17   0  12    1.34    1.00
 -17   0 -12    0.47    1.16
  17   0  11   -0.69    0.67
 -17   0 -11    0.44    0.84
  17   0  10    9.81    1.16
 -17   0 -10   10.70    1.28
  17   0   9   -0.05    0.82
 -17   0  -9    0.01    0.75
  17   0   8   63.84    2.15
 -17   0  -8   58.16    2.11
 -17   0  -7   -0.07    0.83
  17   0   6    0.30    0.89
 -17   0  -6   -0.17    0.99
  17   0   5   -0.67    0.77
 -17   0  -5    0.39    0.82
  17   0   4    5.56    0.98
 -17   0  -4    5.92    0.96
  17   0   3    0.41    0.89
 -17   0  -3   -0.36    0.99
  17   0   2    0.18    0.65
 -17   0  -2   -0.43    0.68
  17   0   1    0.54    0.60
 -17   0  -1   -0.40    0.66
  17   0   0    0.17    0.86
 -17   0   0   -0.06    0.94
  17   0  -1    0.71    0.70
 -17   0   1    0.38    0.75
  17   0  -2   -0.29    0.71
 -17   0   2    0.08    0.95
  17   0  -3    0.57    0.64
 -17   0   3    0.47    0.65
  17   0  -4    5.42    0.85
 -17   0   4    6.08    0.85
  17   0  -5    0.30    0.84
  17   0  -6    0.26    0.71
 -17   0   6   -0.55    0.95
  17   0  -7   -0.91    0.95
 -17   0   7    0.34    1.39
  17   0  -8   74.27    2.71
 -17   0   8   56.77    2.91
  17   0  -9   -0.22    0.87
 -17   0   9   -0.48    0.96
  17   0 -10    9.37    0.83
 -17   0  10   12.75    1.37
  17   0 -11    0.17    0.77
 -17   0  11   -0.03    0.58
  17   0 -12    1.01    0.75
 -17   0  12    0.27    0.63
  17   0 -13   -0.46    0.73
 -17   0  13   -0.58    0.57
  17   0 -14  109.55    3.36
 -17   0  14  113.48    3.28
  17   0 -15    0.50    1.36
 -17   0  15    0.17    0.74
  17   0 -16   24.97    1.25
 -17   0  16   25.18    1.35
  17   0 -17   -0.97    1.04
 -17   0  17   -0.07    0.80
  17   0 -18   78.92    3.76
 -17   0  18   79.67    2.53
  17   0 -19   -0.49    0.84
 -17   0  19    0.34    0.67
  17   0 -20   36.99    2.55
 -17   0  20   36.18    1.65
  17   0 -21    0.21    1.16
 -17   0  21   -1.09    1.82
  17   0 -22   36.74    1.66
 -17   0  22   36.02    1.60
  17   0 -23   -0.99    1.05
 -17   0  23    0.31    0.95
  17   0 -24   60.55    2.21
 -17   0  24   60.39    2.14
  17   0 -25   -0.01    0.98
 -17   0  25   -0.18    0.79
  17   0 -26   31.80    1.63
 -17   0  26   32.60    1.61
  17   0 -27   -0.71    1.02
 -17   0  27    1.30    0.89
  17   0 -28    1.05    1.08
 -17   0  28    1.06    1.09
  17   0 -29   -1.17    1.38
 -17   0  29   -0.08    1.14
  17   0 -30   43.34    2.35
 -17   0  30   38.81    2.07
  17   0 -31   -0.49    1.42
 -17   0  31    1.19    2.15
  17   0 -32    6.38    1.58
 -17   0  32    5.25    1.80
  17   0 -33    2.43    2.71
 -17   0  33    0.74    1.82
  17   0 -34   36.39    2.22
 -17   0  34   35.97    2.14
  17   0 -35    2.45    2.38
 -17   0  35   -0.73    1.89
  17   0 -36   71.74    2.99
 -17   0  36   75.13    3.02
  17   0 -37    0.98    2.63
 -17   0  37    2.49    2.25
  17   0 -38    0.59    1.95
 -17   0  38    2.97    1.79
  17   0 -39   -0.10    2.89
 -17   0  39    1.30    2.35
  17   0 -40   28.33    3.05
 -17   0  40   27.95    2.58
  17   0 -41   -2.61    2.80
 -17   0  41   -1.08    2.65
  17   0 -42   55.75    4.40
 -17   0  42   57.63    4.19
  17   0 -43   -3.16    3.06
 -17   0  43    0.24    2.99
  17   0 -44    6.02    4.37
 -17   0  44    2.73    2.72
  17   0 -45    0.24    3.89
 -17   0  45   -0.12    2.91
  17   0 -46   55.03    3.97
 -17   0  46   46.83    4.28
  18   0  39    1.63    3.10
 -18   0 -39   -0.01    2.39
  18   0  38   40.53    4.06
 -18   0 -38   34.57    2.83
  18   0  37   -1.70    2.79
 -18   0 -37    1.21    2.69
  18   0  36   63.91    5.12
 -18   0 -36   70.59    4.22
  18   0  35   -1.02    3.58
 -18   0 -35    0.30    2.43
  18   0  34   39.52    4.01
 -18   0 -34   41.59    3.15
  18   0  33   -1.09    3.32
 -18   0 -33    1.65    2.14
  18   0  32    0.14    3.02
 -18   0 -32    0.55    2.31
  18   0  31    1.10    2.90
 -18   0 -31    0.34    2.00
  18   0  30   34.53    3.64
 -18   0 -30   37.83    2.52
  18   0  29    0.10    2.76
 -18   0 -29   -0.31    2.24
  18   0  28   92.43    5.23
 -18   0 -28   77.73    3.23
  18   0  27    1.39    2.37
 -18   0 -27    0.64    1.93
  18   0  26    0.59    2.15
 -18   0 -26    2.63    1.88
  18   0  25   -0.89    2.21
 -18   0 -25   -1.08    2.50
  18   0  24   14.13    1.88
 -18   0 -24   16.73    1.60
  18   0  23   -0.41    1.57
 -18   0 -23    1.30    1.26
  18   0  22    6.95    1.62
 -18   0 -22    8.08    1.59
  18   0  21    0.76    1.52
 -18   0 -21   -1.69    1.32
  18   0  20   66.23    2.36
 -18   0 -20   68.96    2.58
  18   0  19    1.74    1.01
 -18   0 -19   -0.32    1.13
  18   0  18  446.72   11.08
 -18   0 -18  449.77   11.40
  18   0  17    0.69    0.87
 -18   0 -17   -0.31    0.99
  18   0  16   19.51    1.23
 -18   0 -16   32.26    1.68
  18   0  15   -0.55    0.81
 -18   0 -15   -0.09    0.98
  18   0  14   74.06    2.61
 -18   0 -14   81.74    2.93
  18   0  13    0.44    1.35
 -18   0 -13    0.24    1.10
  18   0  12  492.32   11.70
 -18   0 -12  478.59   11.54
  18   0  11   -0.16    1.06
 -18   0 -11    0.06    1.20
  18   0  10    5.30    0.88
 -18   0 -10    2.34    0.89
  18   0   9   -0.70    0.84
 -18   0  -9    0.25    0.97
  18   0   8  275.40    7.42
 -18   0  -8  314.71    7.97
  18   0   7    0.47    0.74
 -18   0  -7    0.75    0.82
  18   0   6    8.65    1.46
 -18   0  -6    6.87    1.22
  18   0   5   -0.55    0.83
 -18   0  -5   -0.36    0.90
  18   0   4   12.75    1.21
 -18   0  -4    9.51    1.22
  18   0   3    0.74    0.77
 -18   0  -3    0.00    0.85
  18   0   2  148.63    3.97
 -18   0  -2  159.74    4.36
  18   0   1    0.67    0.77
 -18   0  -1    0.12    1.03
  18   0   0  243.09    6.12
 -18   0   0  249.91    6.39
  18   0  -1    0.37    0.97
 -18   0   1   -0.54    1.38
  18   0  -2  145.20    3.99
 -18   0   2  164.38    4.79
  18   0  -3    1.10    0.81
 -18   0   3   -0.38    0.69
  18   0  -4   10.67    1.01
 -18   0   4   11.08    1.01
  18   0  -5    0.85    0.97
 -18   0   5    0.42    0.81
  18   0  -6    9.82    0.98
 -18   0   6    7.06    1.56
  18   0  -7    0.31    0.77
 -18   0   7   -0.54    1.39
  18   0  -8  299.79    7.48
 -18   0   8  317.49   11.45
  18   0  -9   -0.17    1.03
 -18   0   9   -0.83    1.47
  18   0 -10    6.83    1.14
 -18   0  10    4.01    1.15
  18   0 -11    0.65    0.73
 -18   0  11   -0.40    1.49
  18   0 -12  565.61   14.00
 -18   0  12  538.26   12.47
  18   0 -13    0.85    0.86
 -18   0  13   -0.22    0.74
  18   0 -14   76.48    2.72
  18   0 -15   -0.03    0.87
 -18   0  15    0.20    0.63
  18   0 -16   30.31    1.63
 -18   0  16   28.31    1.48
  18   0 -17    0.74    0.83
 -18   0  17    0.79    0.72
  18   0 -18  469.36   11.48
 -18   0  18  469.40   11.00
  18   0 -19    0.13    1.02
 -18   0  19    0.23    0.81
  18   0 -20   80.04    2.63
 -18   0  20   96.11    3.23
  18   0 -21   -0.07    1.22
 -18   0  21   -0.47    0.76
  18   0 -22    8.03    1.91
 -18   0  22    9.48    1.31
  18   0 -23    0.21    1.39
 -18   0  23   -0.69    1.16
  18   0 -24   18.25    1.76
 -18   0  24   21.03    1.61
  18   0 -25   -0.45    1.43
 -18   0  25    0.90    1.06
  18   0 -26    1.47    1.28
 -18   0  26    2.07    1.09
  18   0 -27   -0.11    1.31
 -18   0  27   -0.02    1.09
  18   0 -28   89.79    3.26
 -18   0  28   80.50    2.94
  18   0 -29   -0.83    1.17
 -18   0  29   -0.09    1.06
  18   0 -30   44.76    2.33
 -18   0  30   43.72    2.17
  18   0 -31    0.18    1.87
 -18   0  31   -1.31    3.15
  18   0 -32    0.75    2.08
 -18   0  32    2.12    1.91
  18   0 -33   -0.68    2.05
 -18   0  33    1.05    1.70
  18   0 -34   49.36    3.01
 -18   0  34   46.24    2.53
  18   0 -35   -2.42    2.51
 -18   0  35   -0.55    2.08
  18   0 -36   79.80    3.36
 -18   0  36   69.25    3.44
  18   0 -37   -2.82    2.75
 -18   0  37   -1.34    2.17
  18   0 -38   48.58    3.40
 -18   0  38   44.58    3.27
  18   0 -39    1.54    3.29
 -18   0  39   -1.66    2.41
  18   0 -40   69.32    4.12
 -18   0  40   75.57    3.86
  18   0 -41    0.36    3.24
 -18   0  41   -1.70    3.06
  18   0 -42   34.01    4.75
 -18   0  42   29.63    3.94
  18   0 -43    1.34    3.15
 -18   0  43    1.90    2.84
  18   0 -44   33.53    3.66
 -18   0  44   29.26    4.50
  19   0  37   -0.41    2.82
 -19   0 -37    0.22    2.67
  19   0  36   34.56    3.59
 -19   0 -36   29.18    2.78
  19   0  35    0.87    3.85
 -19   0 -35   -0.85    2.62
  19   0  34   54.98    4.89
 -19   0 -34   47.95    3.21
  19   0  33    2.98    3.69
 -19   0 -33    0.58    2.98
  19   0  32    5.02    3.61
 -19   0 -32    9.83    2.37
  19   0  31   -2.07    3.26
 -19   0 -31   -0.81    2.02
  19   0  30    7.99    3.25
 -19   0 -30    5.56    2.47
  19   0  29   -1.09    2.97
 -19   0 -29   -1.30    1.84
  19   0  28   24.39    3.36
 -19   0 -28   25.15    2.65
  19   0  27   -0.21    2.67
 -19   0 -27    1.09    1.70
  19   0  26    9.59    2.73
 -19   0 -26   11.24    2.81
  19   0  25    0.46    2.45
 -19   0 -25    0.87    1.93
  19   0  24    1.12    2.38
 -19   0 -24    4.11    1.88
  19   0  23    1.79    1.58
 -19   0 -23   -0.92    1.40
  19   0  22   16.86    1.43
 -19   0 -22   14.36    1.55
  19   0  21    0.22    1.02
 -19   0 -21   -0.04    1.25
  19   0  20    1.34    1.18
 -19   0 -20    0.17    1.41
  19   0  19    0.11    1.13
 -19   0 -19   -0.49    1.35
  19   0  18    5.06    1.20
 -19   0 -18    1.45    1.33
  19   0  17    1.15    1.28
 -19   0 -17   -0.56    1.59
  19   0  16    5.32    1.37
 -19   0 -16    6.31    1.53
  19   0  15   -0.40    1.07
 -19   0 -15   -0.29    1.19
  19   0  14    7.58    0.99
 -19   0 -14    6.42    1.09
  19   0  13   -0.16    0.80
 -19   0 -13    0.14    0.95
  19   0  12   -1.24    1.15
 -19   0 -12   -1.02    2.11
  19   0  11    0.03    0.82
 -19   0 -11    0.53    1.07
  19   0  10    1.47    0.81
 -19   0 -10   -1.21    0.89
  19   0   9   -0.01    1.83
 -19   0  -9   -0.05    1.23
  19   0   8    0.26    0.95
 -19   0  -8    0.75    0.86
  19   0   7    0.51    0.81
 -19   0  -7    0.13    0.90
  19   0   6    9.62    1.38
 -19   0  -6    9.16    1.36
  19   0   5    1.16    1.00
 -19   0  -5    0.30    0.96
  19   0   4    0.69    1.08
 -19   0  -4   -0.18    1.15
  19   0   3    1.01    0.94
 -19   0  -3    0.22    0.92
  19   0   2    2.00    1.08
 -19   0  -2    3.43    1.16
  19   0   1    0.68    0.88
 -19   0  -1    0.25    0.93
  19   0   0   -0.08    1.03
 -19   0   0    0.78    1.10
  19   0  -1   -0.59    0.75
 -19   0   1    0.56    0.83
  19   0  -2    1.91    1.06
 -19   0   2    3.84    0.99
  19   0  -3    0.30    0.94
 -19   0   3   -0.28    1.11
  19   0  -4    0.72    0.75
 -19   0   4    0.30    0.85
  19   0  -5   -0.27    1.06
 -19   0   5   -1.17    1.54
  19   0  -6    8.98    1.09
 -19   0   6   12.45    1.13
  19   0  -7    0.57    1.07
 -19   0   7   -0.51    1.13
  19   0  -8    0.46    1.13
 -19   0   8    1.44    1.68
  19   0  -9   -0.44    0.95
 -19   0   9   -1.19    1.07
  19   0 -10    1.10    1.12
 -19   0  10    0.32    1.58
  19   0 -11   -0.03    1.49
 -19   0  11   -0.13    1.28
  19   0 -12   -0.70    0.94
 -19   0  12    0.14    1.56
  19   0 -13   -0.14    1.14
 -19   0  13    0.23    1.17
  19   0 -14    8.19    1.15
 -19   0  14    7.83    0.92
  19   0 -15    0.56    0.94
 -19   0  15    1.11    0.87
  19   0 -16    6.17    1.06
 -19   0  16    6.59    0.92
  19   0 -17    0.70    1.01
 -19   0  17   -1.10    1.00
  19   0 -18    2.09    1.08
 -19   0  18    3.14    0.83
  19   0 -19    0.32    1.32
 -19   0  19   -1.26    1.11
  19   0 -20   -0.36    1.36
 -19   0  20    0.66    0.90
  19   0 -21   -0.53    0.94
 -19   0  21    0.36    1.03
  19   0 -22   17.58    1.54
 -19   0  22   20.10    1.47
  19   0 -23    0.06    1.52
 -19   0  23   -0.17    1.10
  19   0 -24    1.82    1.57
 -19   0  24    2.92    1.03
  19   0 -25    0.34    1.33
 -19   0  25    0.06    1.02
  19   0 -26   11.09    1.59
 -19   0  26    9.81    1.28
  19   0 -27    0.50    1.23
 -19   0  27   -0.31    1.36
  19   0 -28   27.93    1.87
 -19   0  28   28.38    1.98
  19   0 -29   -0.60    1.32
 -19   0  29    0.42    1.29
  19   0 -30    3.82    1.84
 -19   0  30    4.83    1.46
  19   0 -31   -1.42    2.10
 -19   0  31    0.61    1.48
  19   0 -32    7.82    2.12
 -19   0  32    8.37    1.92
  19   0 -33    0.95    2.56
 -19   0  33   -0.54    2.02
  19   0 -34   62.65    3.21
 -19   0  34   57.40    3.02
  19   0 -35    0.14    2.25
 -19   0  35    0.79    2.11
  19   0 -36   36.73    4.67
 -19   0  36   38.98    3.07
  19   0 -37   -2.54    2.63
 -19   0  37   -1.35    1.78
  19   0 -38    7.25    3.55
 -19   0  38    4.83    2.80
  19   0 -39   -1.82    2.80
 -19   0  39    1.18    4.17
  19   0 -40  107.47    5.10
 -19   0  40  103.45    4.92
  19   0 -41    3.02    3.64
 -19   0  41    1.17    3.23
  19   0 -42    4.59    4.57
 -19   0  42    6.49    2.92
  20   0  36   72.70    5.24
 -20   0 -36   68.46    4.16
  20   0  35    1.03    4.12
 -20   0 -35    2.55    2.68
  20   0  34  108.41    6.99
 -20   0 -34  102.64    4.98
  20   0  33    0.99    3.99
 -20   0 -33   -0.12    3.02
  20   0  32   72.72    5.28
 -20   0 -32   64.58    3.69
  20   0  31   -2.79    3.76
 -20   0 -31   -0.68    2.34
  20   0  30    3.26    3.52
 -20   0 -30    1.04    2.18
  20   0  29    2.89    3.31
 -20   0 -29    1.31    2.12
  20   0  28  668.81   23.07
 -20   0 -28  636.91   15.96
  20   0  27   -0.94    1.63
 -20   0 -27   -1.37    1.91
  20   0  26   73.07    2.95
 -20   0 -26   65.87    4.48
  20   0  25   -1.07    1.80
 -20   0 -25    0.04    2.09
  20   0  24    1.06    1.43
 -20   0 -24    1.56    1.69
  20   0  23    0.69    1.69
 -20   0 -23    1.58    2.00
  20   0  22  567.01   14.39
 -20   0 -22  575.39   21.36
  20   0  21   -0.26    1.39
 -20   0 -21   -1.29    1.60
  20   0  20  354.95    8.89
 -20   0 -20  312.48    8.07
  20   0  19    0.43    1.04
 -20   0 -19   -1.11    1.27
  20   0  18   20.10    1.41
 -20   0 -18   22.86    1.67
  20   0  17    0.71    1.04
 -20   0 -17   -0.75    1.36
  20   0  16  604.07   14.95
 -20   0 -16  607.42   14.62
  20   0  15    0.83    0.93
 -20   0 -15    0.13    1.17
  20   0  14   26.07    1.52
 -20   0 -14   21.65    1.72
  20   0  13    0.24    1.29
 -20   0 -13   -0.66    1.17
  20   0  12   82.38    2.83
 -20   0 -12   89.00    3.04
  20   0  11    0.03    0.86
 -20   0 -11   -0.32    0.98
  20   0  10   26.25    1.68
 -20   0 -10   24.91    1.77
  20   0   9    0.56    1.04
 -20   0  -9   -0.65    1.14
  20   0   8  588.16   14.23
 -20   0  -8  542.98   13.23
  20   0   7   -0.97    0.86
 -20   0  -7    0.72    1.00
  20   0   6    1.07    0.93
 -20   0  -6    4.17    1.33
  20   0   5    0.10    1.61
 -20   0  -5   -0.01    1.02
  20   0   4 1426.59   32.89
 -20   0  -4 1426.85   45.59
  20   0   3    0.64    1.20
 -20   0  -3    0.49    1.09
  20   0   2  120.11    3.51
 -20   0  -2   98.13    2.92
  20   0   1    0.34    0.92
 -20   0  -1    0.26    0.94
  20   0   0 1192.72   27.02
 -20   0   0 1123.61   25.98
  20   0  -1    0.28    1.16
 -20   0   1   -0.03    1.25
  20   0  -2  130.54    3.80
 -20   0   2   94.30    3.17
  20   0  -3    0.10    0.96
 -20   0   3    0.78    1.21
  20   0  -4 1502.25   34.00
 -20   0   4 1526.72   34.30
  20   0  -5   -1.02    1.17
 -20   0   5    1.01    1.19
  20   0  -6    2.33    1.02
 -20   0   6    6.69    1.14
  20   0  -7    0.07    0.98
 -20   0   7   -0.08    0.98
  20   0  -8  610.91   15.08
 -20   0   8  561.77   13.31
  20   0  -9    0.46    0.94
 -20   0   9   -1.65    1.79
  20   0 -10   28.88    1.65
  20   0 -11   -1.91    1.18
 -20   0  11   -1.29    1.89
  20   0 -12   88.26    2.98
 -20   0  12   93.24    4.25
  20   0 -13    0.21    1.25
 -20   0  13   -1.64    1.84
  20   0 -14   25.56    1.49
 -20   0  14   24.11    2.45
  20   0 -15    1.41    1.32
 -20   0  15    0.00    1.41
  20   0 -16  707.95   17.31
 -20   0  16  682.64   16.48
  20   0 -17    0.11    1.28
 -20   0  17    0.54    1.18
  20   0 -18   23.95    1.77
 -20   0  18   20.84    1.46
  20   0 -19   -0.82    1.22
 -20   0  19    1.31    1.01
  20   0 -20  381.95   13.48
 -20   0  20  387.98    9.64
  20   0 -21   -0.46    1.18
 -20   0  21    1.03    1.36
  20   0 -22  583.77   14.69
 -20   0  22  584.25   20.77
  20   0 -23    0.43    1.12
 -20   0  23    0.33    1.01
  20   0 -24    1.49    1.21
 -20   0  24    1.00    1.03
  20   0 -25   -0.39    1.24
 -20   0  25    0.71    1.29
  20   0 -26   81.20    3.16
 -20   0  26   83.22    3.00
  20   0 -27    0.14    1.68
 -20   0  27    0.23    1.46
  20   0 -28  762.30   24.93
 -20   0  28  784.47   18.97
  20   0 -29    1.24    1.67
 -20   0  29   -0.23    1.87
  20   0 -30    4.38    2.11
 -20   0  30    4.14    1.71
  20   0 -31    1.05    2.45
 -20   0  31    0.82    1.57
  20   0 -32   82.41    3.69
 -20   0  32   78.62    3.36
  20   0 -33   -1.64    3.03
 -20   0  33    2.82    2.55
  20   0 -34  131.09    4.92
 -20   0  34  139.41    5.84
  20   0 -35   -0.26    2.33
 -20   0  35    0.94    2.48
  20   0 -36  101.72    4.84
 -20   0  36  101.51    4.78
  20   0 -37    1.42    3.11
 -20   0  37    1.20    2.01
  20   0 -38    7.07    4.20
 -20   0  38    8.18    3.52
  20   0 -39    5.04    3.39
 -20   0  39    1.14    2.52
  20   0 -40   74.54    5.44
 -20   0  40   82.42    5.23
  21   0  34   34.30    4.95
 -21   0 -34   42.33    3.90
  21   0  33   -0.09    2.23
 -21   0 -33    0.22    2.59
  21   0  32    3.04    1.97
 -21   0 -32    2.35    2.22
  21   0  31   -0.70    2.11
 -21   0 -31   -0.05    2.49
  21   0  30   12.48    2.00
 -21   0 -30    8.10    2.28
  21   0  29   -0.54    2.06
 -21   0 -29   -1.42    2.48
  21   0  28   10.17    1.80
 -21   0 -28   11.49    2.08
  21   0  27    1.94    1.88
 -21   0 -27   -3.19    2.10
  21   0  26   10.30    1.66
 -21   0 -26    9.70    1.93
  21   0  25    0.75    1.72
 -21   0 -25    2.47    3.21
  21   0  24    0.44    1.38
 -21   0 -24    0.29    1.68
  21   0  23    0.08    1.35
 -21   0 -23    1.26    1.59
  21   0  22  123.60    4.06
 -21   0 -22  113.17    4.19
  21   0  21    0.33    1.41
 -21   0 -21   -0.45    1.79
  21   0  20   31.22    1.89
 -21   0 -20   24.87    1.91
  21   0  19   -0.51    1.16
 -21   0 -19   -1.40    1.41
  21   0  18    3.78    1.41
 -21   0 -18    3.04    1.59
  21   0  17   -0.44    1.27
 -21   0 -17   -0.09    1.46
  21   0  16    5.27    1.38
 -21   0 -16    4.85    1.51
  21   0  15    1.00    1.22
 -21   0 -15    0.79    1.39
  21   0  14   -0.22    1.22
 -21   0 -14    0.15    1.69
  21   0  13    0.74    1.23
 -21   0 -13    0.38    1.40
  21   0  12   14.40    1.25
 -21   0 -12   13.18    1.43
  21   0  11   -0.18    0.98
 -21   0 -11    0.08    1.14
  21   0  10   23.82    1.81
 -21   0 -10   20.82    1.89
  21   0   9    0.09    1.10
 -21   0  -9   -0.19    1.23
  21   0   8    3.21    1.21
 -21   0  -8    4.66    1.40
  21   0   7    0.00    0.98
 -21   0  -7    0.72    1.08
  21   0   6    0.34    1.05
 -21   0  -6    2.13    1.47
  21   0   5    0.16    1.28
 -21   0  -5    1.70    1.51
  21   0   4    0.00    1.82
 -21   0  -4   -0.93    1.02
  21   0   3    0.77    0.88
 -21   0  -3   -0.28    1.14
  21   0   2    1.20    1.06
 -21   0  -2    1.04    1.18
  21   0   1    0.01    0.91
 -21   0  -1    0.92    1.19
  21   0   0   -0.64    1.06
 -21   0   0   -0.06    1.36
  21   0  -1   -0.17    1.03
 -21   0   1   -0.80    1.11
  21   0  -2    1.17    0.96
 -21   0   2    1.45    0.96
  21   0  -3    0.45    1.05
 -21   0   3    0.92    1.10
  21   0  -4   -0.66    1.15
 -21   0   4    0.07    1.35
  21   0  -5   -0.11    1.15
 -21   0   5   -0.28    1.36
  21   0  -6    0.28    1.06
 -21   0   6    0.31    1.33
  21   0  -7   -0.11    0.96
 -21   0   7   -0.18    0.96
  21   0  -8    2.71    1.42
 -21   0   8    4.95    1.40
  21   0  -9    0.18    1.11
 -21   0   9   -0.10    1.10
  21   0 -10   26.47    1.61
 -21   0  10   22.01    1.54
  21   0 -11    0.55    1.33
 -21   0  11    0.33    2.05
  21   0 -12   13.49    1.47
 -21   0  12   15.75    2.42
  21   0 -13    0.35    1.15
 -21   0  13   -0.64    1.53
  21   0 -14   -0.23    1.30
 -21   0  14    1.12    2.22
  21   0 -15   -0.26    1.49
 -21   0  15   -0.58    2.36
  21   0 -16    7.40    1.38
 -21   0  16    8.30    2.50
  21   0 -17   -0.23    1.39
 -21   0  17   -0.96    1.70
  21   0 -18    4.31    1.56
 -21   0  18    3.68    2.46
  21   0 -19   -1.98    1.61
 -21   0  19   -0.53    1.37
  21   0 -20   34.23    2.22
 -21   0  20   37.07    1.94
  21   0 -21    0.40    1.24
 -21   0  21    0.48    1.17
  21   0 -22  135.72    4.15
 -21   0  22  134.20    3.98
  21   0 -23    1.26    1.55
 -21   0  23    1.26    1.47
  21   0 -24    0.85    1.51
 -21   0  24    0.58    1.50
  21   0 -25    0.31    1.56
 -21   0  25   -0.91    1.49
  21   0 -26   14.38    1.88
 -21   0  26   12.52    1.76
  21   0 -27    0.81    1.89
 -21   0  27    0.62    1.71
  21   0 -28   10.65    2.10
 -21   0  28   10.23    2.13
  21   0 -29    0.24    2.43
 -21   0  29   -1.77    2.07
  21   0 -30   13.20    2.49
 -21   0  30   12.05    2.43
  21   0 -31    1.37    2.44
 -21   0  31    0.13    1.67
  21   0 -32    5.00    2.43
 -21   0  32    4.69    1.76
  21   0 -33   -0.55    2.96
 -21   0  33   -0.46    2.55
  21   0 -34   61.90    5.59
 -21   0  34   59.64    3.84
  21   0 -35    0.47    3.05
 -21   0  35   -1.18    2.18
  21   0 -36    2.26    3.93
 -21   0  36    1.25    3.06
  21   0 -37    0.60    3.42
 -21   0  37   -0.40    2.37
  21   0 -38   -1.01    6.55
 -21   0  38    0.24    4.69
  22   0  32   43.34    3.29
 -22   0 -32   46.11    3.33
  22   0  31   -1.58    2.22
 -22   0 -31    1.22    2.97
  22   0  30    5.71    2.18
 -22   0 -30    4.43    2.55
  22   0  29    0.46    2.34
 -22   0 -29   -0.14    2.72
  22   0  28   30.58    2.31
 -22   0 -28   23.49    2.57
  22   0  27    0.01    2.15
 -22   0 -27    0.89    2.49
  22   0  26  191.02    5.54
 -22   0 -26  178.54    5.39
  22   0  25   -0.92    1.83
 -22   0 -25    1.14    2.48
  22   0  24    4.82    2.24
 -22   0 -24    4.08    3.47
  22   0  23    1.62    1.71
 -22   0 -23    0.33    1.99
  22   0  22   14.67    1.94
 -22   0 -22   21.48    2.37
  22   0  21    1.36    1.62
 -22   0 -21   -0.11    2.35
  22   0  20  289.53    7.79
 -22   0 -20  277.10    7.70
  22   0  19   -0.59    1.84
 -22   0 -19    0.91    2.25
  22   0  18   22.74    1.93
 -22   0 -18   19.61    2.15
  22   0  17   -0.05    1.48
 -22   0 -17    0.43    2.07
  22   0  16    1.73    1.42
 -22   0 -16   -0.19    1.67
  22   0  15   -1.03    1.37
 -22   0 -15   -0.01    1.60
  22   0  14   78.24    2.80
 -22   0 -14   68.69    2.90
  22   0  13    0.23    1.24
 -22   0 -13   -1.42    1.57
  22   0  12  202.09    5.35
 -22   0 -12  202.18    5.60
  22   0  11    0.45    1.57
 -22   0 -11    0.01    2.72
  22   0  10    2.72    2.27
 -22   0 -10    5.86    1.89
  22   0   9    0.51    1.23
 -22   0  -9   -0.26    1.38
  22   0   8   11.69    1.48
 -22   0  -8   10.36    1.61
  22   0   7    0.17    1.06
 -22   0  -7    0.08    1.16
  22   0   6    7.01    1.90
 -22   0  -6    7.98    1.53
  22   0   5    0.16    1.45
 -22   0  -5    0.38    1.65
  22   0   4  238.43    6.50
 -22   0  -4  251.57    6.59
  22   0   3    0.57    1.30
 -22   0  -3   -0.49    1.14
  22   0   2   20.77    1.57
 -22   0  -2   14.88    1.59
  22   0   1   -0.46    1.45
 -22   0  -1    1.64    1.59
  22   0   0  360.30    9.27
 -22   0   0  321.68    8.04
  22   0  -1    1.12    1.30
 -22   0   1   -0.29    1.34
  22   0  -2   23.08    1.66
 -22   0   2   16.91    1.81
  22   0  -3    1.36    1.50
 -22   0   3    0.01    1.50
  22   0  -4  251.15    6.81
 -22   0   4  257.00    6.87
  22   0  -5    0.61    1.05
 -22   0   5   -0.51    1.33
  22   0  -6   10.46    1.44
 -22   0   6    9.45    1.47
  22   0  -7   -0.78    1.23
 -22   0   7   -0.75    1.08
  22   0  -8   13.28    1.48
 -22   0   8    9.13    1.77
  22   0  -9    0.49    1.66
 -22   0   9   -2.53    1.65
  22   0 -10    3.14    1.29
 -22   0  10    3.24    1.27
  22   0 -11   -0.11    1.09
 -22   0  11   -0.60    1.12
  22   0 -12  231.32    6.85
 -22   0  12  214.01    6.08
  22   0 -13   -0.47    1.61
 -22   0  13   -0.19    2.42
  22   0 -14   84.17    2.91
 -22   0  14   76.83    4.20
  22   0 -15   -0.13    1.34
 -22   0  15   -0.17    1.70
  22   0 -16    1.06    1.75
 -22   0  16   -0.53    2.50
  22   0 -17   -0.39    1.80
 -22   0  17    1.14    2.60
  22   0 -18   23.83    1.99
 -22   0  18   27.43    3.06
  22   0 -19    1.55    1.69
 -22   0  19    1.53    2.79
  22   0 -20  319.52    8.57
 -22   0  20  307.85   11.99
  22   0 -21    0.16    1.88
 -22   0  21    0.37    2.09
  22   0 -22   18.77    2.27
 -22   0  22   16.34    1.75
  22   0 -23   -2.05    2.17
 -22   0  23    0.01    1.26
  22   0 -24    3.49    2.28
 -22   0  24    4.17    1.64
  22   0 -25    0.37    2.30
 -22   0  25   -0.39    1.62
  22   0 -26  225.62    6.78
 -22   0  26  226.00    6.40
  22   0 -27   -0.78    2.62
 -22   0  27    0.76    3.17
  22   0 -28   34.42    2.66
 -22   0  28   34.28    2.47
  22   0 -29    0.53    2.34
 -22   0  29    0.24    2.40
  22   0 -30    6.19    3.21
 -22   0  30    8.76    2.56
  22   0 -31   -0.52    2.58
 -22   0  31    0.30    2.64
  22   0 -32   48.06    4.08
 -22   0  32   52.16    2.95
  22   0 -33    2.88    3.01
 -22   0  33    0.37    2.78
  22   0 -34   13.36    4.03
 -22   0  34   15.78    3.37
  22   0 -35   -5.19    4.30
 -22   0  35   -1.14    2.72
  23   0  30    3.15    3.26
 -23   0 -30    1.88    3.35
  23   0  29   -1.10    2.51
 -23   0 -29    0.45    2.74
  23   0  28   18.17    3.13
 -23   0 -28   17.89    3.41
  23   0  27   -0.03    2.01
 -23   0 -27   -0.25    2.65
  23   0  26   10.58    2.34
 -23   0 -26   13.48    2.81
  23   0  25    1.07    1.86
 -23   0 -25    1.18    2.13
  23   0  24   24.60    2.29
 -23   0 -24   21.23    4.11
  23   0  23   -0.91    1.95
 -23   0 -23    0.58    2.37
  23   0  22    3.53    1.64
 -23   0 -22    4.05    1.98
  23   0  21   -1.81    1.65
 -23   0 -21    1.62    1.91
  23   0  20    0.66    1.50
 -23   0 -20    0.29    1.80
  23   0  19    1.31    2.14
 -23   0 -19    1.23    2.05
  23   0  18   27.60    2.20
 -23   0 -18   23.75    2.47
  23   0  17    0.72    1.63
 -23   0 -17   -0.66    1.85
  23   0  16    2.28    1.63
 -23   0 -16   -1.10    1.83
  23   0  15    0.73    2.02
 -23   0 -15    0.55    1.71
  23   0  14   17.21    1.58
 -23   0 -14   16.37    1.80
  23   0  13   -0.29    1.25
 -23   0 -13   -0.14    1.48
  23   0  12    2.44    1.26
 -23   0 -12    3.27    1.73
  23   0  11   -0.16    1.76
 -23   0 -11   -0.16    2.00
  23   0  10   -0.08    1.44
 -23   0 -10    0.54    1.65
  23   0   9   -1.10    1.66
 -23   0  -9   -1.61    1.66
  23   0   8    5.51    1.74
 -23   0  -8    1.40    1.99
  23   0   7    0.41    1.07
 -23   0  -7   -0.42    1.34
  23   0   6    1.60    1.82
 -23   0  -6    2.03    1.62
  23   0   5    0.23    1.35
 -23   0  -5   -1.32    1.52
  23   0   4   27.36    1.67
 -23   0  -4   22.85    1.72
  23   0   3   -2.04    2.44
 -23   0  -3    0.25    1.81
  23   0   2    6.22    2.29
 -23   0  -2    4.24    1.81
  23   0   1   -0.50    1.30
 -23   0  -1   -0.13    1.70
  23   0   0   -0.89    1.41
 -23   0   0   -0.32    1.24
  23   0  -1    0.04    1.15
 -23   0   1    0.33    1.28
  23   0  -2    6.04    1.41
 -23   0   2    5.88    1.47
  23   0  -3    0.60    1.34
 -23   0   3   -0.53    1.44
  23   0  -4   26.95    1.80
 -23   0   4   23.62    1.63
  23   0  -5   -0.10    1.11
 -23   0   5   -0.25    1.23
  23   0  -6    1.17    1.67
 -23   0   6    0.78    1.50
  23   0  -7   -0.53    1.73
 -23   0   7    0.38    1.79
  23   0  -8    3.78    1.85
 -23   0   8    1.37    1.55
  23   0  -9   -0.57    1.38
 -23   0   9   -0.82    1.37
  23   0 -10   -0.71    1.38
 -23   0  10    1.87    1.79
  23   0 -11    0.19    1.43
 -23   0  11   -0.24    1.45
  23   0 -12    1.14    1.80
 -23   0  12    2.22    1.97
  23   0 -13    0.35    1.55
 -23   0  13   -0.66    1.51
  23   0 -14   18.30    1.75
 -23   0  14   15.03    2.14
  23   0 -15    0.13    1.81
 -23   0  15   -0.08    2.76
  23   0 -16    2.89    1.54
 -23   0  16   -1.19    2.85
  23   0 -17   -1.41    1.51
 -23   0  17   -1.04    2.15
  23   0 -18   28.07    2.53
 -23   0  18   31.92    3.08
  23   0 -19   -0.19    1.74
 -23   0  19   -0.64    3.21
  23   0 -20    3.31    1.92
 -23   0  20   -2.32    3.24
  23   0 -21    0.92    2.00
 -23   0  21    0.76    3.47
  23   0 -22    8.94    3.12
 -23   0  22    2.73    3.80
  23   0 -23    0.37    2.45
 -23   0  23   -1.43    3.78
  23   0 -24   27.11    2.89
 -23   0  24   25.51    4.71
  23   0 -25    0.65    3.58
 -23   0  25   -0.28    2.11
  23   0 -26   14.73    2.58
 -23   0  26   12.43    2.38
  23   0 -27    0.74    2.55
 -23   0  27    2.10    2.44
  23   0 -28   20.77    2.99
 -23   0  28   23.09    2.41
  23   0 -29    1.75    3.40
 -23   0  29    0.86    3.90
  23   0 -30    1.80    2.61
 -23   0  30    4.05    2.51
  23   0 -31    2.58    3.26
 -23   0  31   -1.35    3.12
  23   0 -32    0.12    3.55
 -23   0  32    2.14    2.59
  24   0  28   43.94    3.63
 -24   0 -28   44.29    3.66
  24   0  27    0.97    2.26
 -24   0 -27    0.48    2.50
  24   0  26  110.52    4.26
 -24   0 -26  106.10    4.68
  24   0  25    2.91    2.88
 -24   0 -25   -1.56    3.17
  24   0  24   30.61    2.76
 -24   0 -24   24.34    3.86
  24   0  23    0.64    2.22
 -24   0 -23   -0.41    3.86
  24   0  22  146.87    5.01
 -24   0 -22  131.75    5.15
  24   0  21   -0.58    2.11
 -24   0 -21   -1.54    2.10
  24   0  20  100.84    3.89
 -24   0 -20  103.47    4.36
  24   0  19   -0.78    1.98
 -24   0 -19   -1.13    2.19
  24   0  18    9.22    1.79
 -24   0 -18    5.33    2.26
  24   0  17   -0.64    1.57
 -24   0 -17   -0.95    1.78
  24   0  16  105.19    3.56
 -24   0 -16  105.30    4.02
  24   0  15    1.33    1.55
 -24   0 -15    0.82    1.73
  24   0  14   12.00    1.75
 -24   0 -14   13.95    1.94
  24   0  13    1.27    1.54
 -24   0 -13    2.42    1.99
  24   0  12   40.15    2.43
 -24   0 -12   43.75    2.85
  24   0  11    0.21    2.05
 -24   0 -11    0.56    2.27
  24   0  10    4.65    1.68
 -24   0 -10    0.85    1.88
  24   0   9   -1.10    1.97
 -24   0  -9    1.07    2.96
  24   0   8  220.08    9.20
 -24   0  -8  243.35    7.30
  24   0   7   -3.45    2.00
 -24   0  -7   -0.99    1.76
  24   0   6  486.99   17.41
 -24   0  -6  455.13   11.40
  24   0   5    2.67    2.01
 -24   0  -5   -0.66    3.10
  24   0   4  569.22   13.63
 -24   0  -4  595.69   14.29
  24   0   3   -0.34    1.60
 -24   0  -3    0.41    1.68
  24   0   2  144.87    4.45
 -24   0  -2  121.38    5.56
  24   0   1    1.18    1.39
 -24   0  -1   -0.25    1.40
  24   0   0   51.51    3.33
 -24   0   0   71.39    3.17
  24   0  -1   -0.72    1.90
 -24   0   1    1.46    1.99
  24   0  -2  153.42    4.87
 -24   0   2  144.45    4.70
  24   0  -3   -0.07    1.92
 -24   0   3    2.68    2.12
  24   0  -4  610.68   15.01
 -24   0   4  653.09   15.57
  24   0  -5    1.14    1.65
 -24   0   5    0.70    1.80
  24   0  -6  509.28   12.88
 -24   0   6  463.69   12.21
  24   0  -7    2.69    1.90
 -24   0   7   -0.73    2.05
  24   0  -8  231.21    6.52
 -24   0   8  267.49    7.59
  24   0  -9    1.04    3.04
 -24   0   9    1.19    2.06
  24   0 -10    3.01    1.64
 -24   0  10    2.17    1.75
  24   0 -11    0.26    1.40
 -24   0  11   -1.15    1.51
  24   0 -12   45.25    2.53
 -24   0  12   51.19    2.45
  24   0 -13    1.78    1.74
 -24   0  13    2.85    2.94
  24   0 -14   14.58    2.32
 -24   0  14   15.71    2.36
  24   0 -15   -1.01    2.25
 -24   0  15   -1.00    2.20
  24   0 -16  130.40    4.70
 -24   0  16  127.91    4.56
  24   0 -17    0.88    1.87
 -24   0  17   -0.06    2.43
  24   0 -18   10.81    2.10
 -24   0  18    8.22    3.87
  24   0 -19    0.93    1.84
 -24   0  19    1.56    2.47
  24   0 -20  121.53    4.55
 -24   0  20  124.83    6.00
  24   0 -21   -1.45    2.66
 -24   0  21   -1.95    2.92
  24   0 -22  144.71    5.48
 -24   0  22  153.34    7.14
  24   0 -23   -0.79    2.83
 -24   0  23   -2.79    3.16
  24   0 -24   32.47    3.34
 -24   0  24   36.25    4.28
  24   0 -25   -0.08    2.95
 -24   0  25    0.51    3.33
  24   0 -26  130.57    5.04
 -24   0  26  144.85    7.27
  24   0 -27   -1.12    2.72
 -24   0  27   -4.88    5.64
  24   0 -28   52.24    4.42
 -24   0  28   53.42    6.85
  24   0 -29    0.17    3.06
 -24   0  29    0.72    2.55
  25   0  26    3.46    3.91
 -25   0 -26    1.13    2.73
  25   0  25   -0.10    2.86
 -25   0 -25    0.19    3.10
  25   0  24   31.45    2.73
 -25   0 -24   26.75    2.87
  25   0  23    0.09    2.31
 -25   0 -23    4.46    3.66
  25   0  22   11.84    2.43
 -25   0 -22   14.95    3.14
  25   0  21   -0.12    3.10
 -25   0 -21   -3.76    3.54
  25   0  20    3.40    2.92
 -25   0 -20    5.30    4.96
  25   0  19   -0.67    2.28
 -25   0 -19   -0.31    2.28
  25   0  18   28.47    2.57
 -25   0 -18   23.84    2.83
  25   0  17    1.10    2.07
 -25   0 -17    1.06    2.36
  25   0  16    1.54    2.05
 -25   0 -16   -1.14    2.32
  25   0  15   -0.23    1.76
 -25   0 -15    1.57    2.26
  25   0  14    0.96    2.11
 -25   0 -14   -0.29    1.82
  25   0  13    1.21    2.12
 -25   0 -13   -1.84    2.30
  25   0  12    1.36    2.01
 -25   0 -12    3.36    2.30
  25   0  11    0.18    1.66
 -25   0 -11   -0.33    2.12
  25   0  10    5.49    1.74
 -25   0 -10    5.71    1.84
  25   0   9    0.44    1.80
 -25   0  -9    0.10    1.91
  25   0   8    0.69    1.66
 -25   0  -8    0.86    1.92
  25   0   7    2.46    1.77
 -25   0  -7    1.68    1.72
  25   0   6    3.90    2.24
 -25   0  -6    0.69    2.42
  25   0   5   -0.09    2.18
 -25   0  -5    0.37    1.89
  25   0   4   13.35    2.01
 -25   0  -4    7.65    2.35
  25   0   3    1.14    2.12
 -25   0  -3   -0.66    2.26
  25   0   2    2.67    1.74
 -25   0  -2    1.35    1.93
  25   0   1   -1.04    1.75
 -25   0  -1    2.22    2.33
  25   0   0   -0.12    2.17
 -25   0   0   -0.34    2.30
  25   0  -1   -1.63    2.80
 -25   0   1    0.42    2.24
  25   0  -2    2.31    2.90
 -25   0   2    1.71    1.83
  25   0  -3    0.51    1.67
 -25   0   3    0.06    1.46
  25   0  -4   11.23    1.77
 -25   0   4    9.65    1.67
  25   0  -5   -1.18    1.57
 -25   0   5   -0.43    1.52
  25   0  -6    2.96    1.58
 -25   0   6    0.55    1.53
  25   0  -7   -0.56    1.55
 -25   0   7    1.36    1.59
  25   0  -8   -1.81    1.58
 -25   0   8   -0.51    1.78
  25   0  -9    0.59    1.57
 -25   0   9   -0.10    1.84
  25   0 -10    7.08    1.88
 -25   0  10    7.57    2.02
  25   0 -11    1.53    2.44
 -25   0  11   -0.79    1.89
  25   0 -12    0.55    2.45
 -25   0  12    1.37    2.10
  25   0 -13    0.25    2.48
 -25   0  13   -0.30    2.47
  25   0 -14    1.89    2.49
 -25   0  14    0.91    2.60
  25   0 -15   -1.77    2.55
 -25   0  15   -1.96    2.50
  25   0 -16    2.72    2.80
 -25   0  16    4.04    2.65
  25   0 -17    2.65    2.76
 -25   0  17   -0.93    2.55
  25   0 -18   28.57    3.17
 -25   0  18   23.27    3.08
  25   0 -19   -0.38    2.74
 -25   0  19    0.43    2.83
  25   0 -20    2.95    2.59
 -25   0  20    1.76    2.98
  25   0 -21    1.28    2.47
 -25   0  21   -3.51    5.06
  25   0 -22   14.58    2.92
 -25   0  22   14.29    5.31
  25   0 -23    2.90    2.80
 -25   0  23   -3.30    4.95
  25   0 -24   34.56    3.38
 -25   0  24   37.98    6.04
  25   0 -25    1.76    2.59
 -25   0  25   -2.99    5.70
  25   0 -26    3.28    5.10
 -25   0  26    3.41    6.72
  26   0  23   -1.93    2.64
 -26   0 -23    0.22    2.68
  26   0  22   30.85    2.98
 -26   0 -22   28.53    4.11
  26   0  21    0.36    2.50
 -26   0 -21    2.20    3.17
  26   0  20    5.81    3.68
 -26   0 -20    3.53    3.97
  26   0  19    0.25    3.47
 -26   0 -19    4.42    3.67
  26   0  18   53.76    3.93
 -26   0 -18   50.05    4.27
  26   0  17    0.66    3.22
 -26   0 -17   -1.46    5.24
  26   0  16   23.22    3.43
 -26   0 -16   18.08    5.37
  26   0  15    1.41    2.54
 -26   0 -15   -2.33    2.98
  26   0  14   15.39    2.65
 -26   0 -14   14.42    2.71
  26   0  13   -0.03    2.29
 -26   0 -13    1.59    2.40
  26   0  12  327.41   12.97
 -26   0 -12  303.35    8.95
  26   0  11   -1.34    1.79
 -26   0 -11   -0.46    1.95
  26   0  10   87.47    3.78
 -26   0 -10   74.13    3.46
  26   0   9    1.20    2.23
 -26   0  -9    0.23    2.41
  26   0   8   27.67    2.34
 -26   0  -8   22.41    2.18
  26   0   7   -0.99    2.00
 -26   0  -7   -1.77    2.47
  26   0   6   92.78    4.92
 -26   0  -6   81.33    3.74
  26   0   5   -0.34    1.95
 -26   0  -5   -0.37    1.81
  26   0   4   28.99    2.27
 -26   0  -4   29.16    2.49
  26   0   3   -0.92    2.02
 -26   0  -3   -1.73    2.20
  26   0   2   71.26    3.07
 -26   0  -2   64.28    3.02
  26   0   1   -0.81    2.45
 -26   0  -1   -2.45    1.99
  26   0   0  584.00   14.84
 -26   0   0  538.59   13.75
  26   0  -1    1.50    2.07
 -26   0   1    0.75    1.82
  26   0  -2   74.84    3.30
 -26   0   2   70.47    3.25
 -26   0   3    2.09    2.22
  26   0  -4   30.05    2.59
 -26   0   4   29.65    2.63
  26   0  -5   -1.96    2.50
 -26   0   5    1.63    2.03
  26   0  -6   99.67    3.87
 -26   0   6   81.16    3.68
  26   0  -7   -0.46    2.17
 -26   0   7   -1.13    1.96
  26   0  -8   31.35    2.62
 -26   0   8   24.82    2.50
  26   0  -9   -1.17    2.17
 -26   0   9    1.91    2.08
  26   0 -10   87.14    3.82
 -26   0  10   78.30    3.61
  26   0 -11    0.74    2.69
 -26   0  11    0.85    2.04
  26   0 -12  350.35    9.91
 -26   0  12  340.98    9.47
  26   0 -13    3.14    2.84
 -26   0  13    1.91    2.28
  26   0 -14   15.05    3.03
 -26   0  14   13.35    4.73
  26   0 -15    0.59    2.97
 -26   0  15    0.98    2.90
  26   0 -16   24.74    3.32
 -26   0  16   18.05    3.17
  26   0 -17   -0.02    3.29
 -26   0  17   -0.04    3.10
  26   0 -18   61.84    4.29
 -26   0  18   50.13    3.94
  26   0 -19   -2.67    3.54
 -26   0  19    0.85    3.45
  26   0 -20    6.25    3.73
 -26   0  20    3.97    3.54
  26   0 -21    1.80    3.67
 -26   0  21    1.10    3.68
  26   0 -22   29.74    3.71
 -26   0  22   22.84    3.89
  27   0  20    2.01    2.75
 -27   0 -20    2.64    3.17
  27   0  19    0.61    3.73
 -27   0 -19   -2.12    3.81
  27   0  18    6.52    3.67
 -27   0 -18    5.96    3.87
  27   0  17    2.46    3.59
 -27   0 -17   -1.17    4.06
  27   0  16    1.22    2.82
 -27   0 -16    1.13    3.86
  27   0  15    2.70    3.07
 -27   0 -15    1.05    3.12
  27   0  14    0.81    2.94
 -27   0 -14    0.20    3.20
  27   0  13    0.96    2.65
 -27   0 -13   -1.08    3.13
  27   0  12   26.07    3.02
 -27   0 -12   23.85    2.94
  27   0  11   -2.48    2.42
 -27   0 -11    1.36    2.53
  27   0  10    0.27    3.28
 -27   0 -10    1.22    3.55
  27   0   9    2.56    3.24
 -27   0  -9   -3.58    3.42
  27   0   8    8.31    2.56
 -27   0  -8    8.01    3.19
  27   0   7   -0.55    3.16
 -27   0  -7   -6.08    3.66
  27   0   6    3.00    2.71
 -27   0  -6    1.42    3.61
  27   0   5    0.40    2.60
 -27   0  -5    1.24    2.69
  27   0   4    5.82    3.53
 -27   0  -4    8.58    2.91
  27   0   3    2.75    2.63
 -27   0  -3   -2.61    3.32
  27   0   2    0.03    2.21
 -27   0  -2    0.63    2.31
  27   0   1    0.84    2.40
 -27   0  -1   -0.81    2.61
  27   0   0   -3.29    2.68
 -27   0   0    0.77    2.49
  27   0  -1   -2.17    2.14
 -27   0   1   -0.09    2.39
  27   0  -2   -1.00    2.40
 -27   0   2   -0.66    2.60
  27   0  -3    0.52    3.11
 -27   0   3   -0.60    2.62
  27   0  -4    8.91    3.17
 -27   0   4    3.13    4.42
  27   0  -5    1.66    2.92
 -27   0   5   -1.66    2.81
  27   0  -6    5.04    3.25
 -27   0   6    4.15    2.75
  27   0  -7    1.13    2.67
 -27   0   7    3.14    3.31
  27   0  -8   15.37    2.81
 -27   0   8   10.69    3.34
  27   0  -9    1.32    3.41
 -27   0   9    0.64    3.42
  27   0 -10    0.49    3.31
 -27   0  10   -2.04    3.38
  27   0 -11   -0.18    3.32
 -27   0  11   -0.50    3.56
  27   0 -12   20.53    3.40
 -27   0  12   21.73    3.96
  27   0 -13   -2.71    2.80
 -27   0  13    2.29    2.81
  27   0 -14    1.83    2.87
 -27   0  14    0.02    2.81
  27   0 -15   -2.66    3.28
 -27   0  15    0.22    2.83
  27   0 -16    1.69    3.80
 -27   0  16    2.21    3.82
  27   0 -17    1.08    3.80
 -27   0  17    2.22    3.94
  28   0  17    0.08    3.20
 -28   0 -17   -0.50    4.60
  28   0  16   37.02    3.31
 -28   0 -16   23.77    4.20
  28   0  15    0.13    3.16
 -28   0 -15   -0.58    3.92
  28   0  14  121.62    4.62
 -28   0 -14   84.85    4.41
  28   0  13    0.91    3.60
 -28   0 -13   -0.16    3.82
  28   0  12   -0.79    3.46
 -28   0 -12   -1.21    3.62
  28   0  11    0.07    4.14
 -28   0 -11    1.71    6.62
  28   0  10   45.78    3.98
 -28   0 -10   35.42    4.63
  28   0   9    0.27    2.73
 -28   0  -9    2.77    3.24
  28   0   8    6.85    2.87
 -28   0  -8    2.72    3.09
  28   0   7   -1.95    3.21
 -28   0  -7   -0.33    3.41
  28   0   6  278.93    7.41
 -28   0  -6  245.18    7.09
  28   0   5    0.21    3.77
 -28   0  -5    5.35    5.81
  28   0   4  115.59    4.71
 -28   0  -4  119.08    5.45
  28   0   3    2.27    3.56
 -28   0  -3    1.12    6.00
  28   0   2  333.59    9.50
 -28   0  -2  294.53    9.00
  28   0   1    0.94    2.92
 -28   0  -1   -1.64    3.14
  28   0   0    4.27    2.51
 -28   0   0    1.10    2.65
  28   0  -1   -0.81    3.61
 -28   0   1   -0.82    3.27
  28   0  -2  357.91    9.25
 -28   0   2  304.73    8.44
  28   0  -3    1.16    3.64
 -28   0   3   -1.14    2.98
  28   0  -4  110.37    4.74
 -28   0   4  117.61    4.87
  28   0  -5    1.85    2.90
 -28   0   5    0.89    3.82
  28   0  -6  282.18    8.25
 -28   0   6  246.47    7.87
  28   0  -7    1.43    3.07
 -28   0   7    0.42    3.78
  28   0  -8    8.48    5.27
 -28   0   8    2.11    3.31
  28   0  -9    1.93    3.26
 -28   0   9   -1.40    3.04
  28   0 -10   35.03    4.01
 -28   0  10   37.05    3.33
  28   0 -11   -0.84    4.12
 -28   0  11    3.41    3.61
  29   0  13   -1.79    4.57
 -29   0 -13    4.11    4.07
  29   0  12   -2.46    4.16
 -29   0 -12    1.50    4.96
  29   0  11    2.30    3.88
 -29   0 -11    3.04    4.06
  29   0  10   -3.06    4.81
 -29   0 -10   -2.52    3.98
  29   0   9    0.65    3.47
 -29   0  -9   -1.85    3.83
  29   0   8    0.20    4.42
 -29   0  -8    0.87    3.86
  29   0   7   -0.66    3.94
 -29   0  -7    0.14    4.13
  29   0   6   15.27    2.96
 -29   0  -6    6.94    3.05
  29   0   5    1.85    3.52
 -29   0  -5    1.68    3.77
  29   0   4    7.40    3.13
 -29   0  -4    5.91    3.77
  29   0   3    2.27    4.22
 -29   0  -3    1.86    4.43
  29   0   2    4.78    3.50
 -29   0  -2    5.46    4.46
  29   0   1    0.87    4.14
 -29   0  -1    1.98    4.56
  29   0   0    2.56    2.92
 -29   0   0   -0.60    3.23
  29   0  -1    1.85    3.26
 -29   0   1    1.05    3.96
  29   0  -2    4.45    4.16
 -29   0   2   -1.44    3.54
  29   0  -3    0.17    3.21
 -29   0   3    1.17    3.83
 -29   0   4   -1.56    6.18
 -29   1   0    4.26    4.89
  29  -1   0    1.57    5.67
 -29   1  -1    0.88    4.71
  29  -1   1   -0.27    3.40
 -29   1  -2    3.48    3.87
  29  -1   2    8.11    4.25
 -29   1  -3   -2.33    3.77
  29  -1   3   -2.90    4.09
 -29   1  -4    1.99    3.32
  29  -1   4    2.34    3.07
 -29   1  -5    3.80    3.86
  29  -1   5    5.28    3.62
 -29   1  -6    2.19    3.60
  29  -1   6    4.91    3.41
 -29   1  -7   -1.88    4.78
  29  -1   7   -1.44    4.28
 -29   1  -8   12.57    3.86
  29  -1   8   11.63    3.93
 -29   1  -9    1.76    4.29
  29  -1   9    0.77    3.25
 -29   1 -10    5.20    5.27
  29  -1  10    2.50    3.93
 -29   1 -11    0.07    4.26
  29  -1  11    2.75    4.58
 -29   1 -12    3.17    4.29
  29  -1  12    0.02    3.20
 -29   1 -13    4.35    4.21
  29  -1  13   -1.04    2.43
 -29   1 -14    1.11    4.51
  29  -1  14    2.26    4.72
 -29   1 -15    9.31    7.80
  29  -1  15    1.62    7.10
 -28   1   9   12.34    4.17
  28  -1  -9    9.81    3.75
 -28   1   8   56.39    4.14
  28  -1  -8   52.80    4.34
 -28   1   7   90.06    4.69
  28  -1  -7   92.69    4.60
 -28   1   6   -1.60    3.42
  28  -1  -6    2.36    3.42
 -28   1   5   41.79    4.28
  28  -1  -5   37.42    4.22
 -28   1   4   53.95    4.49
  28  -1  -4   58.72    3.80
 -28   1   3   -3.29    3.81
  28  -1  -3    0.30    2.88
 -28   1   2    2.18    2.88
  28  -1  -2    6.70    3.61
 -28   1   1   65.42    5.19
  28  -1  -1   64.42    3.90
 -28   1   0   21.83    3.64
  28  -1   0   27.42    3.44
 -28   1  -1   60.75    4.59
  28  -1   1   69.70    5.25
 -28   1  -2    3.75    3.13
  28  -1   2    4.00    2.98
 -28   1  -3    1.42    3.85
  28  -1   3    1.38    3.63
 -28   1  -4   49.66    4.47
  28  -1   4   61.07    3.88
 -28   1  -5   43.42    4.24
  28  -1   5   43.95    3.18
 -28   1  -6    2.41    3.63
  28  -1   6    4.00    2.60
 -28   1  -7   78.74    4.53
  28  -1   7   93.23    4.53
 -28   1  -8   54.20    4.23
  28  -1   8   56.80    4.07
 -28   1  -9    7.21    4.34
  28  -1   9   10.54    4.14
 -28   1 -10    3.44    3.69
  28  -1  10    0.91    3.98
 -28   1 -11   -0.78    3.40
  28  -1  11    2.42    3.04
 -28   1 -12    1.98    3.62
  28  -1  12    0.07    4.29
 -28   1 -13   63.21    4.77
  28  -1  13   68.06    4.38
 -28   1 -14   21.63    5.00
  28  -1  14   27.50    4.60
 -28   1 -15    3.27    3.85
  28  -1  15   -2.96    4.25
 -28   1 -16   19.88    3.51
  28  -1  16   15.77    4.61
 -28   1 -17   11.22    4.86
  28  -1  17   11.99    3.80
 -28   1 -18   39.36    3.06
  28  -1  18   33.74    4.15
 -27   1  16    1.84    5.52
 -27   1  15    5.80    3.91
  27  -1 -15    5.64    2.88
 -27   1  14    0.93    3.79
  27  -1 -14    3.52    3.81
 -27   1  13    0.65    3.76
  27  -1 -13    5.97    3.39
 -27   1  12    1.91    3.00
  27  -1 -12    2.88    3.36
 -27   1  11   -0.81    2.80
  27  -1 -11    2.38    3.07
 -27   1  10    0.88    2.43
  27  -1 -10    2.61    2.63
 -27   1   9   -1.28    2.77
  27  -1  -9    2.06    4.45
 -27   1   8   -2.15    2.86
  27  -1  -8    1.23    2.48
 -27   1   7   -0.74    3.19
  27  -1  -7    2.34    2.63
 -27   1   6    1.58    3.33
  27  -1  -6    3.11    2.68
 -27   1   5    1.10    3.55
  27  -1  -5    1.63    2.51
 -27   1   4    6.96    3.05
  27  -1  -4    7.65    2.69
 -27   1   3    0.42    2.82
  27  -1  -3    1.57    2.65
 -27   1   2    0.06    2.29
  27  -1  -2   -0.22    2.97
 -27   1   1    2.11    2.59
  27  -1  -1   -0.04    2.43
 -27   1   0    1.65    2.72
  27  -1   0   -1.06    2.48
 -27   1  -1    0.14    2.85
  27  -1   1   -1.96    3.35
 -27   1  -2   -0.20    2.65
  27  -1   2   -0.88    2.41
 -27   1  -3   -0.09    3.59
  27  -1   3   -1.88    2.67
 -27   1  -4    2.48    3.41
  27  -1   4    6.47    5.03
 -27   1  -5    1.96    2.75
  27  -1   5    0.80    3.22
 -27   1  -6   -2.13    3.48
  27  -1   6    2.52    3.43
 -27   1  -7    2.51    2.91
  27  -1   7    3.97    2.47
 -27   1  -8   -0.61    2.82
  27  -1   8   -2.14    2.54
 -27   1  -9   -0.34    3.76
  27  -1   9    0.44    2.65
 -27   1 -10   -0.28    2.71
  27  -1  10    4.25    2.40
 -27   1 -11    2.06    3.09
  27  -1  11    0.82    2.69
 -27   1 -12   -0.10    3.71
  27  -1  12    3.36    3.57
 -27   1 -13    2.67    2.96
  27  -1  13    5.23    3.40
 -27   1 -14    0.26    2.89
  27  -1  14   -3.17    2.80
 -27   1 -15    3.45    3.12
  27  -1  15    8.19    2.98
 -27   1 -16    2.40    2.73
  27  -1  16    0.67    2.54
 -27   1 -17    1.03    2.83
  27  -1  17   -2.34    2.53
 -27   1 -18   -0.27    3.70
  27  -1  18    0.43    2.64
 -27   1 -19   14.82    4.34
  27  -1  19   19.93    3.43
 -27   1 -20   -1.03    3.49
  27  -1  20   -0.51    3.21
 -27   1 -21    2.80    3.43
  27  -1  21   10.94    4.43
 -26   1  20   10.79    3.49
  26  -1 -20   10.35    2.93
 -26   1  19   61.34    5.63
  26  -1 -19   79.34    5.89
 -26   1  18  228.93    6.93
  26  -1 -18  230.50    7.22
 -26   1  17   14.45    3.43
  26  -1 -17   12.82    2.89
 -26   1  16  101.86    4.63
  26  -1 -16   81.78    4.38
 -26   1  15  146.13    5.54
  26  -1 -15  159.84    5.82
 -26   1  14   50.80    3.69
  26  -1 -14   65.26    3.82
 -26   1  13   -0.58    2.53
  26  -1 -13   -2.12    2.84
 -26   1  12   21.22    2.58
  26  -1 -12   30.10    2.72
 -26   1  11   45.97    3.41
  26  -1 -11   44.91    2.98
 -26   1  10   11.20    2.76
  26  -1 -10   15.95    2.90
 -26   1   9    1.37    2.59
  26  -1  -9    0.80    2.63
 -26   1   8    8.36    2.74
  26  -1  -8    4.12    2.64
 -26   1   7   80.64    3.93
  26  -1  -7   98.22    5.90
 -26   1   6   11.32    2.83
  26  -1  -6   12.97    3.36
 -26   1   5    6.71    3.83
  26  -1  -5    6.31    2.55
 -26   1   4    9.03    4.28
  26  -1  -4   15.58    2.80
 -26   1   3   87.23    5.49
  26  -1  -3   96.87    3.94
 -26   1   2   40.37    3.13
  26  -1  -2   55.40    3.38
 -26   1   1    7.32    2.69
  26  -1  -1   14.47    2.74
 -26   1   0   45.86    2.90
  26  -1   0   33.36    2.91
 -26   1  -1    8.49    2.20
  26  -1   1   12.81    2.05
 -26   1  -2   44.72    2.75
  26  -1   2   50.67    2.67
 -26   1  -3   86.93    3.80
  26  -1   3  100.48    3.88
 -26   1  -4    8.02    2.24
  26  -1   4   16.48    2.34
 -26   1  -5    3.91    1.88
  26  -1   5    5.88    1.73
 -26   1  -6    9.18    2.40
  26  -1   6   15.07    2.36
 -26   1  -7   75.33    3.32
  26  -1   7   92.74    3.62
 -26   1  -8    5.88    2.47
  26  -1   8    2.68    2.20
 -26   1  -9    2.27    2.26
  26  -1   9    3.36    1.86
 -26   1 -10   15.52    2.96
  26  -1  10   16.84    4.12
 -26   1 -11   44.89    3.57
  26  -1  11   49.89    3.34
 -26   1 -12   23.31    2.85
  26  -1  12   31.99    2.85
 -26   1 -13   -0.67    2.51
  26  -1  13   -0.52    2.28
 -26   1 -14   43.98    3.80
  26  -1  14   59.20    3.31
 -26   1 -15  130.88    5.43
  26  -1  15  148.79    4.98
 -26   1 -16   88.15    4.45
  26  -1  16   77.40    3.88
 -26   1 -17   11.94    3.12
  26  -1  17   15.33    3.17
  26  -1  18  225.25    6.90
 -26   1 -19   77.67    7.19
  26  -1  19   67.28    3.78
 -26   1 -20   11.42    5.29
  26  -1  20    9.98    3.08
 -26   1 -21    3.73    3.37
  26  -1  21    6.17    3.10
 -26   1 -22   39.00    3.67
  26  -1  22   38.71    3.63
 -26   1 -23    8.94    4.92
  26  -1  23    9.98    3.38
 -26   1 -24   25.67    4.20
  26  -1  24   25.79    4.77
 -25   1  24   -1.75    5.89
  25  -1 -24    1.33    2.86
 -25   1  23   14.22    3.56
  25  -1 -23    9.80    3.42
 -25   1  22   -0.49    3.21
  25  -1 -22   -1.64    3.08
 -25   1  21   -0.88    3.17
  25  -1 -21   -1.50    3.07
 -25   1  20   16.20    3.30
  25  -1 -20   19.46    3.18
 -25   1  19   -0.33    4.12
  25  -1 -19    2.25    3.01
 -25   1  18    5.66    2.35
  25  -1 -18    5.68    2.84
 -25   1  17    9.90    2.94
  25  -1 -17    9.22    2.34
 -25   1  16    5.45    2.71
  25  -1 -16    4.83    2.65
 -25   1  15    9.77    2.74
  25  -1 -15   10.04    2.60
 -25   1  14    4.10    2.09
  25  -1 -14    2.99    2.46
 -25   1  13    4.72    2.20
  25  -1 -13    4.95    2.05
 -25   1  12    8.27    2.55
  25  -1 -12    4.29    3.55
 -25   1  11    3.41    2.35
  25  -1 -11    2.08    1.83
 -25   1  10    1.97    2.24
  25  -1 -10    4.64    1.92
 -25   1   9    2.47    1.67
  25  -1  -9    2.58    1.79
 -25   1   8    0.20    1.54
  25  -1  -8   -0.71    1.48
 -25   1   7    0.13    1.76
  25  -1  -7   -0.88    1.55
 -25   1   6    1.45    1.91
  25  -1  -6    3.43    1.76
 -25   1   5    0.63    1.79
  25  -1  -5    0.24    1.78
 -25   1   4    1.76    2.33
  25  -1  -4   -0.71    2.90
 -25   1   3    0.29    2.24
  25  -1  -3    1.84    2.29
 -25   1   2    1.36    2.27
  25  -1  -2   -0.08    2.14
 -25   1   1    5.71    2.33
  25  -1  -1    7.65    2.25
 -25   1   0   -1.28    2.24
  25  -1   0    0.50    3.20
 -25   1  -1    5.72    2.33
  25  -1   1    6.46    1.88
 -25   1  -2   -1.59    1.88
  25  -1   2   -0.40    1.70
 -25   1  -3    1.41    3.29
  25  -1   3    1.40    2.18
 -25   1  -4   -0.72    2.41
  25  -1   4    0.94    2.23
 -25   1  -5   -1.41    1.88
  25  -1   5    1.13    1.75
 -25   1  -6    0.72    2.32
  25  -1   6    3.52    2.22
 -25   1  -7   -0.21    2.41
  25  -1   7   -0.59    1.80
 -25   1  -8    0.55    3.48
  25  -1   8    0.30    2.38
 -25   1  -9    3.57    2.05
  25  -1   9    2.63    1.84
 -25   1 -10    2.91    2.65
  25  -1  10    2.69    2.41
 -25   1 -11    4.28    2.27
  25  -1  11    3.01    1.87
 -25   1 -12    4.69    2.26
  25  -1  12    9.31    2.21
 -25   1 -13    8.11    2.82
  25  -1  13    5.13    2.65
 -25   1 -14    3.48    2.36
  25  -1  14    4.50    2.25
 -25   1 -15    3.32    3.07
  25  -1  15    8.65    2.28
 -25   1 -16    8.80    2.30
  25  -1  16    7.98    2.30
 -25   1 -17    5.18    2.28
  25  -1  17    7.89    1.95
 -25   1 -18    4.36    2.26
  25  -1  18    6.25    2.46
 -25   1 -19   -0.42    2.24
  25  -1  19    1.66    2.44
 -25   1 -20   12.88    4.44
  25  -1  20   16.89    2.79
 -25   1 -21   -3.33    4.31
  25  -1  21   -1.88    3.17
 -25   1 -22    0.44    3.43
  25  -1  22   -0.44    2.65
 -25   1 -23   10.97    3.00
  25  -1  23   14.75    2.77
 -25   1 -24    0.02    2.74
  25  -1  24    0.40    3.43
 -25   1 -25    3.89    3.33
  25  -1  25    7.80    3.16
 -25   1 -26   -0.67    2.69
  25  -1  26    1.62    2.72
 -24   1  28    1.73    4.36
  24  -1 -28    5.70    3.59
 -24   1  27   17.94    4.64
  24  -1 -27   17.61    3.47
 -24   1  26    5.21    4.02
  24  -1 -26    3.10    3.28
 -24   1  25   58.04    5.01
  24  -1 -25   53.96    3.77
 -24   1  24    2.34    3.24
  24  -1 -24    4.55    2.83
 -24   1  23   79.46    5.17
  24  -1 -23   79.94    3.56
 -24   1  22   60.19    5.43
  24  -1 -22   52.77    2.73
 -24   1  21    2.17    4.06
  24  -1 -21    1.97    2.63
 -24   1  20   78.58    3.68
  24  -1 -20   84.86    3.79
 -24   1  19   64.85    4.99
  24  -1 -19   69.10    3.56
 -24   1  18   56.08    3.00
  24  -1 -18   45.38    3.05
 -24   1  17  133.61    4.59
  24  -1 -17  157.05    4.97
 -24   1  16  376.07   10.16
  24  -1 -16  402.66   10.52
 -24   1  15   64.95    3.37
  24  -1 -15   58.47    3.04
 -24   1  14  126.31    4.31
  24  -1 -14  145.43    6.52
  24  -1 -13  354.64    9.43
 -24   1  12    8.87    1.95
  24  -1 -12    7.94    1.96
 -24   1  11  109.85    4.14
  24  -1 -11  136.66    4.71
 -24   1  10   52.30    2.61
  24  -1 -10   66.21    2.99
 -24   1   9    6.58    2.05
  24  -1  -9    1.15    1.59
 -24   1   8  343.17    8.83
  24  -1  -8  356.34    9.01
 -24   1   7  243.95    6.46
  24  -1  -7  298.89    7.75
 -24   1   6  131.21    5.77
  24  -1  -6  120.81    4.17
 -24   1   5  339.18    8.48
  24  -1  -5  354.24    9.13
 -24   1   4  182.62    5.54
  24  -1  -4  186.74    5.45
 -24   1   3  130.40    4.37
  24  -1  -3  122.03    5.21
 -24   1   2   17.80    2.24
  24  -1  -2   21.61    2.22
 -24   1   1  240.89    6.57
  24  -1  -1  269.77    7.11
 -24   1   0   33.08    2.54
  24  -1   0   37.99    2.05
 -24   1  -1  240.81    6.32
  24  -1   1  256.10    6.69
 -24   1  -2   18.46    1.84
  24  -1   2   19.28    1.99
 -24   1  -3  125.77    4.13
  24  -1   3  120.51    3.90
 -24   1  -4  173.80    5.39
  24  -1   4  179.43    5.23
 -24   1  -5  326.04    8.41
  24  -1   5  350.55    8.97
 -24   1  -6  119.25    3.91
  24  -1   6  116.38    3.79
 -24   1  -7  262.40    7.51
  24  -1   7  287.38    7.47
 -24   1  -8  317.14    8.33
  24  -1   8  327.30    8.35
 -24   1  -9    2.11    2.33
  24  -1   9    1.11    2.07
 -24   1 -10   53.86    2.89
  24  -1  10   60.04    2.94
 -24   1 -11  102.52    4.03
  24  -1  11  118.08    3.92
 -24   1 -12   10.32    2.39
  24  -1  12    6.14    2.18
 -24   1 -13  300.67    8.44
  24  -1  13  332.39    8.94
 -24   1 -14  110.48    4.31
  24  -1  14  134.72    4.47
 -24   1 -15   53.39    2.75
  24  -1  15   46.29    2.55
 -24   1 -16  349.25    9.81
  24  -1  16  366.08    9.38
 -24   1 -17  122.02    4.32
  24  -1  17  139.32    4.50
 -24   1 -18   48.41    2.87
  24  -1  18   39.67    2.45
 -24   1 -19   53.09    2.98
  24  -1  19   63.25    2.94
 -24   1 -20   67.20    3.23
  24  -1  20   74.67    3.21
 -24   1 -21    2.65    2.67
  24  -1  21    0.67    1.80
 -24   1 -22   46.11    3.39
  24  -1  22   54.98    3.21
 -24   1 -23   57.92    4.01
  24  -1  23   71.75    3.62
 -24   1 -24    1.90    2.59
  24  -1  24    3.55    2.53
 -24   1 -25   50.35    3.47
  24  -1  25   53.13    3.94
 -24   1 -26    3.57    3.79
  24  -1  26    8.68    3.55
 -24   1 -27   17.94    3.40
  24  -1  27   19.01    3.03
 -24   1 -28    4.36    3.01
  24  -1  28    7.33    2.86
 -23   1  31    2.36    2.23
  23  -1 -31    0.74    3.09
 -23   1  30    6.29    2.86
  23  -1 -30    6.55    4.67
 -23   1  29   25.25    3.00
  23  -1 -29   23.18    3.43
 -23   1  28    6.09    2.51
  23  -1 -28    0.55    2.90
 -23   1  27    2.24    5.08
  23  -1 -27    5.53    2.94
 -23   1  26   11.22    4.62
  23  -1 -26   11.76    2.72
 -23   1  25   59.16    5.59
  23  -1 -25   70.82    3.77
 -23   1  24   50.82    5.08
  23  -1 -24   51.46    3.32
 -23   1  23   62.89    5.07
  23  -1 -23   81.46    3.78
 -23   1  22   -3.40    3.55
  23  -1 -22    6.20    2.27
 -23   1  21    3.11    2.70
  23  -1 -21    0.37    2.33
 -23   1  20    0.36    2.20
  23  -1 -20   -1.26    1.56
 -23   1  19   10.97    3.45
  23  -1 -19   11.10    1.82
 -23   1  18   11.44    3.27
  23  -1 -18   12.77    1.82
  23  -1 -17   10.76    2.19
 -23   1  16   -0.26    1.59
  23  -1 -16    0.53    1.51
 -23   1  15    9.10    1.99
  23  -1 -15   11.71    1.96
 -23   1  14   37.83    2.43
  23  -1 -14   42.53    2.33
 -23   1  13    1.90    1.36
  23  -1 -13    2.14    1.30
 -23   1  12    0.11    1.82
  23  -1 -12    1.58    1.78
 -23   1  11   18.20    2.12
  23  -1 -11   22.62    2.02
 -23   1  10   15.13    1.76
  23  -1 -10   17.41    1.64
 -23   1   9   -0.34    1.37
  23  -1  -9    1.08    1.38
 -23   1   8   15.59    1.99
  23  -1  -8   23.87    2.08
 -23   1   7    3.42    1.48
  23  -1  -7    4.08    1.70
 -23   1   6    2.39    1.75
  23  -1  -6    3.12    1.24
 -23   1   5    0.20    1.46
  23  -1  -5    0.51    1.36
 -23   1   4    3.08    1.80
  23  -1  -4    3.06    1.66
 -23   1   3    2.62    1.73
  23  -1  -3    2.37    1.59
 -23   1   2   -0.02    1.40
  23  -1  -2    0.42    1.60
 -23   1   1    0.31    1.24
  23  -1  -1    0.50    1.54
 -23   1   0   -0.20    1.25
  23  -1   0    0.30    1.15
 -23   1  -1    1.13    1.47
  23  -1   1    0.35    1.62
 -23   1  -2    0.65    1.44
  23  -1   2    1.11    1.66
 -23   1  -3    0.60    1.82
  23  -1   3    0.46    1.57
 -23   1  -4   -1.15    1.92
  23  -1   4    1.38    1.41
 -23   1  -5    2.17    1.61
  23  -1   5    0.78    1.25
 -23   1  -6    3.60    1.45
  23  -1   6    1.68    1.23
 -23   1  -7    3.02    1.59
  23  -1   7    3.28    1.48
 -23   1  -8   20.37    1.78
  23  -1   8   19.70    1.59
 -23   1  -9    0.18    1.65
  23  -1   9    1.20    1.44
 -23   1 -10   16.57    1.82
  23  -1  10   16.01    1.64
 -23   1 -11   15.04    2.30
  23  -1  11   21.16    2.05
 -23   1 -12    2.75    2.73
  23  -1  12    0.75    1.80
 -23   1 -13    1.49    1.79
  23  -1  13    2.17    1.48
 -23   1 -14   35.46    2.33
  23  -1  14   40.13    2.31
 -23   1 -15   12.27    2.41
  23  -1  15   11.28    2.09
 -23   1 -16   -0.27    2.31
  23  -1  16    0.60    2.04
 -23   1 -17    9.31    2.49
  23  -1  17    6.80    2.13
 -23   1 -18   13.75    2.65
  23  -1  18    9.43    2.23
 -23   1 -19    9.31    2.53
  23  -1  19    8.03    2.30
 -23   1 -20    0.47    2.56
  23  -1  20    3.18    3.41
 -23   1 -21    0.69    1.89
  23  -1  21    2.10    1.61
 -23   1 -22    1.85    2.43
  23  -1  22    1.51    1.62
 -23   1 -23   50.49    2.97
  23  -1  23   66.11    3.21
 -23   1 -24   42.94    3.24
  23  -1  24   41.87    2.90
 -23   1 -25   50.63    3.08
  23  -1  25   58.29    2.96
 -23   1 -26    7.76    2.31
  23  -1  26   10.17    2.49
 -23   1 -27    5.50    2.77
  23  -1  27   -0.84    2.15
 -23   1 -28    4.23    2.35
  23  -1  28    1.86    2.10
 -23   1 -29   17.34    3.49
  23  -1  29   19.23    4.62
 -23   1 -30    0.66    2.68
  23  -1  30    2.33    2.65
 -23   1 -31    0.35    3.46
 -22   1  34   51.18    4.06
  22  -1 -34   52.22    3.86
 -22   1  33    1.13    3.52
  22  -1 -33    3.10    3.59
 -22   1  32  116.87    4.55
  22  -1 -32  129.88    5.49
 -22   1  31   41.10    3.38
  22  -1 -31   46.03    3.37
 -22   1  30    3.46    2.65
  22  -1 -30    1.97    2.56
 -22   1  29   35.31    2.59
  22  -1 -29   33.31    2.85
 -22   1  28   71.70    3.28
  22  -1 -28   65.72    3.64
 -22   1  27   20.39    2.11
  22  -1 -27   19.46    2.75
 -22   1  26  162.53    6.86
  22  -1 -26  139.56    4.94
 -22   1  25   95.50    3.46
  22  -1 -25   94.31    3.90
 -22   1  24  698.07   16.46
  22  -1 -24  680.83   16.27
 -22   1  23   76.25    4.49
  22  -1 -23   76.19    4.14
 -22   1  22   20.33    3.79
  22  -1 -22   18.06    1.77
 -22   1  21  253.30   10.29
  22  -1 -21  223.61    6.85
 -22   1  20   71.90    4.78
  22  -1 -20   67.55    3.17
 -22   1  19  162.60    7.31
  22  -1 -19  178.17    5.34
 -22   1  18   41.61    2.93
  22  -1 -18   42.12    2.82
 -22   1  17   35.21    3.43
  22  -1 -17   39.55    2.20
 -22   1  16  179.59    7.72
  22  -1 -16  190.02    5.61
 -22   1  15   57.99    3.40
  22  -1 -15   52.62    2.31
 -22   1  14   52.59    2.46
  22  -1 -14   42.12    2.13
 -22   1  13    2.55    2.32
  22  -1 -13    2.06    1.56
 -22   1  12  336.81    8.88
  22  -1 -12  349.04    9.06
 -22   1  11  328.27    8.37
  22  -1 -11  372.70    9.55
 -22   1  10   47.13    2.20
  22  -1 -10   44.35    2.04
 -22   1   9  471.49   12.41
  22  -1  -9  449.44   10.87
 -22   1   8   35.52    2.82
  22  -1  -8   37.74    1.97
 -22   1   7   59.00    2.59
  22  -1  -7   54.06    2.24
 -22   1   6  150.98    4.51
  22  -1  -6  151.49    4.71
 -22   1   5   76.29    3.72
  22  -1  -5   87.51    3.02
 -22   1   4   72.42    2.68
  22  -1  -4   78.72    2.85
 -22   1   3   71.33    2.92
  22  -1  -3   68.44    3.94
 -22   1   2   34.14    1.93
  22  -1  -2   39.53    1.95
 -22   1   1  131.65    3.84
  22  -1  -1  146.35    4.50
 -22   1   0  177.86    5.02
  22  -1   0  144.51    6.27
 -22   1  -1  113.28    5.32
  22  -1   1  137.26    4.01
 -22   1  -2   27.08    2.43
  22  -1   2   39.65    1.94
 -22   1  -3   73.84    2.78
  22  -1   3   66.32    2.57
 -22   1  -4   78.37    3.11
  22  -1   4   77.92    2.91
 -22   1  -5   80.31    3.08
  22  -1   5   81.66    2.91
 -22   1  -6  142.44    4.18
  22  -1   6  142.85    4.13
 -22   1  -7   57.72    2.47
  22  -1   7   52.16    2.25
 -22   1  -8   34.88    2.08
  22  -1   8   33.96    1.68
 -22   1  -9  415.95   10.55
  22  -1   9  408.85   10.19
 -22   1 -10   44.34    2.53
  22  -1  10   43.39    2.13
 -22   1 -11  299.60    7.92
  22  -1  11  325.09    8.81
 -22   1 -12  347.39    9.26
  22  -1  12  331.81    8.51
 -22   1 -13   -0.74    1.92
  22  -1  13    0.35    1.34
 -22   1 -14   45.29    2.66
  22  -1  14   46.51    2.49
 -22   1 -15   47.62    4.02
  22  -1  15   44.97    2.24
 -22   1 -16  155.82    4.89
  22  -1  16  166.72    4.78
 -22   1 -17   29.12    2.12
  22  -1  17   33.38    1.89
 -22   1 -18   36.42    2.28
  22  -1  18   46.54    2.11
 -22   1 -19  153.36    4.79
  22  -1  19  157.01    4.57
 -22   1 -20   51.21    4.02
  22  -1  20   58.16    2.60
 -22   1 -21  198.02    6.17
  22  -1  21  207.49    6.15
 -22   1 -22   13.41    3.41
  22  -1  22   12.11    2.43
 -22   1 -23   63.69    3.96
  22  -1  23   67.11    2.86
 -22   1 -24  575.54   14.43
  22  -1  24  583.29   14.08
 -22   1 -25   82.26    4.19
  22  -1  25   75.62    3.44
 -22   1 -26  122.82    4.97
  22  -1  26  141.59    4.67
 -22   1 -27   20.81    3.37
  22  -1  27   21.88    3.33
 -22   1 -28   58.70    3.58
  22  -1  28   51.59    3.03
 -22   1 -29   29.10    3.00
  22  -1  29   23.49    2.54
 -22   1 -30    0.84    2.53
  22  -1  30    0.85    2.11
 -22   1 -31   30.88    3.35
  22  -1  31   41.32    3.03
 -22   1 -32   88.22    4.35
  22  -1  32   91.41    3.84
 -22   1 -33    2.96    4.47
 -21   1  37    3.16    4.03
  21  -1 -37    0.25    5.68
 -21   1  36    5.18    2.52
  21  -1 -36    6.26    3.46
 -21   1  35    0.93    2.99
  21  -1 -35   -0.07    4.64
 -21   1  34   25.29    3.23
  21  -1 -34   22.42    3.68
 -21   1  33   -0.98    3.76
  21  -1 -33   -1.30    2.61
 -21   1  32   14.51    2.81
  21  -1 -32   15.44    2.71
 -21   1  31   10.28    2.55
  21  -1 -31   11.91    3.78
 -21   1  30    9.63    2.52
  21  -1 -30   12.58    2.79
 -21   1  29   16.71    2.43
  21  -1 -29   15.98    2.21
 -21   1  28    3.21    1.78
  21  -1 -28    0.90    1.78
 -21   1  27   -0.20    1.60
  21  -1 -27   -0.93    1.66
 -21   1  26   43.96    2.31
  21  -1 -26   35.67    2.51
 -21   1  25   24.69    1.90
  21  -1 -25   23.79    2.07
 -21   1  24    1.00    1.44
  21  -1 -24    0.14    1.39
 -21   1  23    8.64    1.34
  21  -1 -23    8.28    1.47
 -21   1  22   62.07    4.13
  21  -1 -22   58.32    2.72
 -21   1  21   17.40    1.69
  21  -1 -21   17.02    1.99
 -21   1  20   60.99    4.03
  21  -1 -20   70.42    3.84
 -21   1  19    6.23    1.89
  21  -1 -19    7.10    1.27
 -21   1  18   92.07    4.78
  21  -1 -18   91.13    3.36
 -21   1  17    0.76    2.19
  21  -1 -17    0.59    2.00
 -21   1  16   22.63    2.81
  21  -1 -16   23.49    1.58
 -21   1  15    1.96    2.28
  21  -1 -15    4.00    1.41
 -21   1  14   32.30    2.49
  21  -1 -14   35.39    1.89
 -21   1  13   -0.22    2.14
  21  -1 -13    1.51    1.45
 -21   1  12    1.19    1.13
  21  -1 -12    1.51    1.17
 -21   1  11    3.10    1.37
  21  -1 -11    3.64    1.38
 -21   1  10    0.82    1.18
  21  -1 -10    0.35    1.15
 -21   1   9    0.72    1.23
  21  -1  -9    2.37    1.38
 -21   1   8    0.23    1.82
  21  -1  -8    0.41    1.25
 -21   1   7    0.28    1.15
  21  -1  -7    0.72    1.57
 -21   1   6    1.35    1.39
  21  -1  -6   -0.07    1.32
 -21   1   5    4.10    1.13
  21  -1  -5    3.28    0.95
 -21   1   4    0.20    1.32
  21  -1  -4    1.30    1.31
 -21   1   3    0.52    1.84
  21  -1  -3    0.66    1.11
 -21   1   2    0.65    0.94
  21  -1  -2   -0.01    0.90
 -21   1   1    1.04    1.39
  21  -1  -1    0.88    1.89
 -21   1   0   -0.21    1.17
  21  -1   0   -0.43    1.09
 -21   1  -1    0.42    1.16
  21  -1   1    0.80    1.10
 -21   1  -2    1.24    1.42
  21  -1   2   -0.93    1.73
 -21   1  -3    1.27    1.16
  21  -1   3    0.68    1.10
 -21   1  -4   -0.16    1.18
  21  -1   4   -0.03    1.09
 -21   1  -5    4.01    1.58
  21  -1   5    1.71    1.43
 -21   1  -6    1.13    1.22
  21  -1   6    1.73    1.12
 -21   1  -7    1.08    1.02
  21  -1   7    2.21    1.16
 -21   1  -8    0.69    1.24
  21  -1   8    0.80    1.16
 -21   1  -9    1.48    1.16
  21  -1   9    1.41    1.08
 -21   1 -10    1.34    1.57
  21  -1  10    0.09    1.38
 -21   1 -11    0.64    1.25
  21  -1  11    2.87    1.20
 -21   1 -12    0.81    1.34
  21  -1  12    1.11    1.23
 -21   1 -13   -0.36    1.41
  21  -1  13    0.58    1.18
 -21   1 -14   25.99    1.73
  21  -1  14   29.50    1.68
 -21   1 -15    2.33    1.29
  21  -1  15    3.65    1.20
 -21   1 -16   16.20    1.68
  21  -1  16   20.15    1.56
 -21   1 -17   -1.89    1.62
  21  -1  17   -0.17    1.17
 -21   1 -18   70.27    2.89
  21  -1  18   83.97    2.74
 -21   1 -19    7.56    1.59
  21  -1  19    5.22    1.25
 -21   1 -20   54.34    2.63
  21  -1  20   65.51    2.54
 -21   1 -21   11.54    1.75
  21  -1  21   14.07    1.48
 -21   1 -22   49.99    2.56
  21  -1  22   55.55    2.45
 -21   1 -23    5.63    3.09
  21  -1  23    6.35    1.67
 -21   1 -24    0.89    1.66
  21  -1  24   -0.83    1.40
 -21   1 -25   20.12    2.14
  21  -1  25   20.47    1.83
 -21   1 -26   36.52    2.86
  21  -1  26   39.48    2.50
 -21   1 -27   -2.29    1.72
  21  -1  27   -0.66    1.63
 -21   1 -28    1.40    2.29
  21  -1  28    1.72    1.91
 -21   1 -29   15.05    2.36
  21  -1  29   14.17    1.96
 -21   1 -30   10.18    2.80
  21  -1  30    7.87    2.85
 -21   1 -31    6.38    2.39
  21  -1  31    9.94    2.94
 -21   1 -32   11.01    2.45
  21  -1  32    9.58    3.09
 -21   1 -33   -2.58    3.28
  21  -1  33   -2.90    4.41
 -21   1 -34   17.31    2.96
  21  -1  34   19.50    4.89
 -20   1  39    7.97    3.60
  20  -1 -39    4.52    4.40
 -20   1  38   11.71    3.27
  20  -1 -38   15.63    3.20
 -20   1  37    1.39    3.02
  20  -1 -37    2.68    3.83
 -20   1  36    5.00    2.39
  20  -1 -36    3.59    2.80
 -20   1  35    4.04    2.52
  20  -1 -35    7.57    3.48
 -20   1  34    7.12    2.63
  20  -1 -34    8.58    3.05
 -20   1  33    0.12    1.82
  20  -1 -33    1.31    2.18
 -20   1  32  176.50    5.45
  20  -1 -32  179.24    5.52
 -20   1  31   -0.11    2.13
  20  -1 -31   -2.64    2.42
 -20   1  30    3.82    2.08
  20  -1 -30    4.19    2.30
 -20   1  29   55.54    2.83
  20  -1 -29   56.06    2.81
 -20   1  28   26.14    1.97
  20  -1 -28   24.91    2.21
 -20   1  27   19.56    1.80
  20  -1 -27   17.64    1.86
 -20   1  26    6.73    1.50
  20  -1 -26    5.37    1.57
 -20   1  25    0.05    1.27
  20  -1 -25   -0.03    1.48
 -20   1  24   24.91    1.54
  20  -1 -24   24.30    1.70
 -20   1  23   49.77    3.91
  20  -1 -23   47.23    2.25
 -20   1  22   19.35    1.73
  20  -1 -22   17.81    1.85
 -20   1  21    3.36    1.32
  20  -1 -21    2.80    1.31
 -20   1  20   -0.16    0.88
  20  -1 -20    1.37    1.49
 -20   1  19   17.23    1.46
  20  -1 -19   14.14    1.42
 -20   1  18   30.22    1.66
  20  -1 -18   34.53    1.90
 -20   1  17   25.41    2.15
  20  -1 -17   26.61    1.83
 -20   1  16  265.99    9.80
  20  -1 -16  281.29    7.45
 -20   1  15   13.23    1.74
  20  -1 -15   11.11    1.41
 -20   1  14   23.13    2.44
  20  -1 -14   25.28    1.50
 -20   1  13   12.06    1.69
  20  -1 -13   11.92    1.37
 -20   1  12   43.90    2.92
  20  -1 -12   39.13    1.87
 -20   1  11    1.47    1.39
  20  -1 -11    0.89    0.96
 -20   1  10    4.21    1.03
  20  -1 -10    4.10    1.24
 -20   1   9   17.46    1.43
  20  -1  -9   10.20    1.16
 -20   1   8   50.32    2.93
  20  -1  -8   49.10    2.08
 -20   1   7   15.54    1.42
  20  -1  -7   14.78    1.29
 -20   1   6   55.68    2.09
  20  -1  -6   48.42    2.01
 -20   1   5    3.86    1.06
  20  -1  -5    1.75    1.08
 -20   1   4   28.45    1.52
  20  -1  -4   27.54    1.64
 -20   1   3    4.47    1.05
  20  -1  -3    1.78    0.83
 -20   1   2    2.38    1.17
  20  -1  -2    5.71    1.26
 -20   1   1   16.46    1.17
  20  -1  -1    9.66    0.98
 -20   1   0   25.35    1.62
  20  -1   0   35.76    1.69
 -20   1  -1   15.91    1.30
  20  -1   1   10.54    1.21
 -20   1  -2    1.47    1.04
  20  -1   2    5.90    1.05
 -20   1  -3    2.33    1.31
  20  -1   3    1.88    1.56
 -20   1  -4   32.46    1.73
  20  -1   4   26.25    1.53
 -20   1  -5    3.21    1.36
  20  -1   5    1.22    1.25
 -20   1  -6   54.98    2.36
  20  -1   6   48.65    1.91
 -20   1  -7   14.45    1.26
  20  -1   7   11.21    1.10
 -20   1  -8   49.67    2.77
  20  -1   8   43.78    1.87
 -20   1  -9   11.77    1.58
  20  -1   9   14.53    2.25
 -20   1 -10    3.70    1.18
  20  -1  10    1.46    1.00
 -20   1 -11    1.45    1.19
  20  -1  11    0.87    1.40
 -20   1 -12   35.02    2.61
  20  -1  12   32.22    1.71
 -20   1 -13    8.01    1.21
  20  -1  13   11.63    1.16
 -20   1 -14   20.12    1.84
  20  -1  14   22.28    1.55
 -20   1 -15   11.01    1.78
  20  -1  15    7.12    1.45
 -20   1 -16  232.25    6.18
  20  -1  16  257.03    6.67
 -20   1 -17   22.58    2.04
  20  -1  17   20.95    1.55
 -20   1 -18   29.23    1.99
  20  -1  18   24.79    1.67
 -20   1 -19   11.46    1.79
  20  -1  19   12.76    1.50
 -20   1 -20    0.27    1.53
  20  -1  20   -0.76    1.33
 -20   1 -21    2.78    1.59
  20  -1  21    3.01    1.77
 -20   1 -22   15.57    1.67
  20  -1  22   16.22    1.45
 -20   1 -23   44.33    3.20
  20  -1  23   42.06    2.06
 -20   1 -24   17.92    2.08
  20  -1  24   26.62    1.94
 -20   1 -25    0.27    1.62
  20  -1  25    0.35    1.39
 -20   1 -26    6.20    1.73
  20  -1  26    4.27    2.25
 -20   1 -27   17.14    1.92
  20  -1  27   15.10    2.50
 -20   1 -28   20.68    2.03
  20  -1  28   21.34    2.77
 -20   1 -29   43.77    2.69
  20  -1  29   40.49    3.29
 -20   1 -30    1.30    1.83
  20  -1  30    1.94    2.41
 -20   1 -31   -0.48    2.36
  20  -1  31   -1.75    3.77
 -20   1 -32  143.48    5.59
  20  -1  32  148.49    7.45
 -20   1 -33   -0.38    2.44
  20  -1  33   -2.97    3.77
 -20   1 -34    7.99    2.75
  20  -1  34    4.89    3.90
 -20   1 -35    3.05    2.30
  20  -1  35    2.79    2.88
 -20   1 -36    2.38    2.92
  20  -1  36    4.56    3.10
 -19   1  41   -0.84    3.00
  19  -1 -41   -2.29    3.65
 -19   1  40   20.23    3.53
  19  -1 -40   21.86    5.90
  19  -1 -39   -1.09    3.69
 -19   1  38    7.81    2.85
  19  -1 -38    9.22    2.83
 -19   1  37   25.29    3.59
  19  -1 -37   26.32    3.52
 -19   1  36   21.34    2.85
  19  -1 -36   21.21    2.99
 -19   1  35    1.97    2.23
  19  -1 -35    0.47    2.66
 -19   1  34   17.40    2.06
  19  -1 -34   14.31    2.91
 -19   1  33   -0.08    1.97
  19  -1 -33    0.88    1.76
 -19   1  32    0.99    2.40
  19  -1 -32    1.57    2.28
 -19   1  31    5.78    2.06
  19  -1 -31    5.28    2.36
 -19   1  30   12.79    1.94
  19  -1 -30    9.92    1.80
 -19   1  29   40.32    2.22
  19  -1 -29   40.68    2.26
 -19   1  28   16.21    1.68
  19  -1 -28   16.59    1.75
 -19   1  27   54.48    2.36
  19  -1 -27   50.81    2.60
 -19   1  26   37.06    1.96
  19  -1 -26   35.04    2.30
 -19   1  25    0.65    1.19
  19  -1 -25    1.31    1.32
 -19   1  24    5.32    1.07
  19  -1 -24    5.89    1.42
 -19   1  23    2.38    1.14
  19  -1 -23    1.30    1.17
 -19   1  22   41.85    1.94
  19  -1 -22   41.23    1.92
 -19   1  21   26.92    1.48
  19  -1 -21   25.40    1.56
 -19   1  20    0.71    1.16
  19  -1 -20    1.87    1.33
 -19   1  19   29.55    1.50
  19  -1 -19   26.04    1.44
 -19   1  18    3.52    1.10
  19  -1 -18    3.31    1.27
 -19   1  17    2.76    0.75
  19  -1 -17    3.52    1.04
 -19   1  16    4.45    1.07
  19  -1 -16    2.15    1.21
 -19   1  15   16.71    1.71
  19  -1 -15   15.80    1.20
 -19   1  14    3.23    1.67
  19  -1 -14    2.94    0.99
 -19   1  13    0.03    1.64
  19  -1 -13    1.14    0.82
 -19   1  12   41.99    2.35
  19  -1 -12   40.29    1.76
 -19   1  11    1.76    1.59
  19  -1 -11    2.88    0.94
 -19   1  10   21.03    2.05
  19  -1 -10   23.63    1.35
 -19   1   9   14.02    1.03
  19  -1  -9   12.99    1.24
 -19   1   8   16.31    1.34
  19  -1  -8   19.00    1.26
 -19   1   7    1.24    1.08
  19  -1  -7    1.15    0.88
 -19   1   6   24.55    1.26
  19  -1  -6   29.92    1.57
 -19   1   5    4.10    0.96
  19  -1  -5    5.03    0.97
 -19   1   4   10.03    1.14
  19  -1  -4   12.15    1.07
 -19   1   3    0.59    0.91
  19  -1  -3    0.21    0.87
 -19   1   2    6.40    1.07
  19  -1  -2    7.57    0.90
 -19   1   1    1.58    1.08
  19  -1  -1   -0.24    1.04
 -19   1   0    0.12    0.74
  19  -1   0   -0.54    0.86
 -19   1  -1    0.81    0.91
  19  -1   1    0.92    0.89
 -19   1  -2    5.64    0.99
  19  -1   2    7.47    0.96
 -19   1  -3    0.57    1.17
  19  -1   3    1.26    1.41
 -19   1  -4    9.88    1.10
  19  -1   4   14.01    1.13
 -19   1  -5    4.69    1.10
  19  -1   5    5.92    1.02
 -19   1  -6   26.25    1.67
  19  -1   6   28.36    1.57
 -19   1  -7    0.60    1.01
  19  -1   7    2.27    0.83
 -19   1  -8   16.89    1.33
  19  -1   8   18.37    1.31
 -19   1  -9   11.37    1.44
  19  -1   9   14.76    1.37
 -19   1 -10   20.63    1.38
  19  -1  10   20.97    1.26
 -19   1 -11    1.52    1.25
  19  -1  11    2.26    0.99
 -19   1 -12   38.17    1.89
  19  -1  12   40.69    1.75
 -19   1 -13    2.69    1.36
  19  -1  13    2.01    1.21
 -19   1 -14    3.41    1.04
  19  -1  14    1.88    1.09
 -19   1 -15   17.73    1.39
  19  -1  15   13.95    1.13
 -19   1 -16    3.82    1.09
  19  -1  16    3.42    0.99
 -19   1 -17    1.97    1.22
  19  -1  17    1.97    1.03
 -19   1 -18    4.22    1.34
  19  -1  18    3.13    1.14
 -19   1 -19   20.89    1.70
  19  -1  19   26.62    1.62
 -19   1 -20    0.41    1.39
  19  -1  20    0.82    1.13
 -19   1 -21   23.99    1.84
  19  -1  21   21.00    1.43
 -19   1 -22   36.65    2.16
  19  -1  22   35.90    2.47
 -19   1 -23    1.94    1.74
  19  -1  23    1.61    1.71
 -19   1 -24    5.96    1.49
  19  -1  24    5.83    1.87
 -19   1 -25    2.53    1.75
  19  -1  25    0.65    2.03
 -19   1 -26   29.00    2.09
  19  -1  26   31.11    2.64
 -19   1 -27   40.93    2.61
  19  -1  27   49.56    3.28
 -19   1 -28   14.85    1.87
  19  -1  28   16.59    2.44
 -19   1 -29   31.67    2.67
  19  -1  29   32.47    2.84
 -19   1 -30   11.04    2.23
  19  -1  30    9.68    3.24
 -19   1 -31    6.33    2.70
  19  -1  31    8.18    3.36
 -19   1 -32    0.08    2.17
  19  -1  32    1.40    3.40
 -19   1 -33    0.93    2.26
  19  -1  33    1.75    3.59
 -19   1 -34   11.36    2.43
  19  -1  34   11.94    3.88
 -19   1 -35    1.50    2.65
  19  -1  35    0.87    2.72
 -19   1 -36   16.89    2.63
  19  -1  36   16.76    3.21
 -19   1 -37   15.21    2.68
  19  -1  37   17.27    3.29
 -19   1 -38    5.61    2.71
  19  -1  38    0.89    3.26
 -18   1  43    5.05    3.97
  18  -1 -43    3.93    3.82
 -18   1  42   36.31    3.54
  18  -1 -42   41.71    3.91
 -18   1  41    0.41    2.98
  18  -1 -41   -0.85    3.15
 -18   1  40    0.55    2.90
  18  -1 -40    4.25    3.78
 -18   1  39    6.95    2.17
  18  -1 -39    9.15    3.47
 -18   1  38   20.40    2.82
  18  -1 -38   20.55    2.95
 -18   1  37   49.33    2.84
  18  -1 -37   57.65    3.78
 -18   1  36  299.46    8.37
  18  -1 -36  301.94    8.29
 -18   1  35    8.75    2.36
  18  -1 -35   11.40    2.74
 -18   1  34  356.78    9.29
  18  -1 -34  365.89    9.32
 -18   1  33   10.06    1.94
  18  -1 -33   11.77    3.22
 -18   1  32  370.29    9.61
  18  -1 -32  369.91    9.67
 -18   1  31   52.75    2.69
  18  -1 -31   55.28    2.61
 -18   1  30    1.84    1.40
  18  -1 -30    0.40    1.44
 -18   1  29   15.50    1.77
  18  -1 -29   14.32    1.84
 -18   1  28   32.27    2.06
  18  -1 -28   36.82    2.24
 -18   1  27  170.17    5.43
  18  -1 -27  189.22    5.46
 -18   1  26   94.74    3.29
  18  -1 -26   93.34    3.35
 -18   1  25   44.20    2.12
  18  -1 -25   43.32    2.16
 -18   1  24  685.68   16.39
  18  -1 -24  671.24   16.59
 -18   1  23   28.40    1.64
  18  -1 -23   28.77    1.79
 -18   1  22  384.58    9.27
  18  -1 -22  386.43    9.52
 -18   1  21  331.78    8.06
  18  -1 -21  320.50    8.40
 -18   1  20  333.48    8.27
  18  -1 -20  301.43    8.07
 -18   1  19  196.14    5.04
  18  -1 -19  188.17    5.29
 -18   1  18    1.40    0.97
  18  -1 -18    2.20    1.17
 -18   1  17   14.63    1.18
  18  -1 -17   14.30    1.31
 -18   1  16  360.07    8.85
  18  -1 -16  366.48    9.08
 -18   1  15  231.88    5.96
  18  -1 -15  224.49    8.37
 -18   1  14   13.43    1.10
  18  -1 -14   17.14    1.29
 -18   1  13    7.06    1.65
  18  -1 -13    7.31    1.10
 -18   1  12  592.73   19.94
  18  -1 -12  562.47   13.42
 -18   1  11   35.03    2.07
  18  -1 -11   34.09    1.57
 -18   1  10   17.04    1.84
  18  -1 -10   22.51    1.37
 -18   1   9  536.82   18.23
  18  -1  -9  496.52   12.44
 -18   1   8    3.35    1.47
  18  -1  -8    4.01    1.58
 -18   1   7    7.84    0.84
  18  -1  -7    3.14    0.79
 -18   1   6  700.18   16.45
  18  -1  -6  698.52   16.19
 -18   1   5    2.10    0.96
  18  -1  -5    1.26    0.75
 -18   1   4    1.05    0.97
  18  -1  -4    1.45    1.55
 -18   1   3  169.13    4.41
  18  -1  -3  160.79    4.11
 -18   1   2   10.20    1.01
  18  -1  -2   18.16    1.12
 -18   1   1    3.84    0.89
  18  -1  -1    5.33    0.79
 -18   1   0  784.47   17.80
  18  -1   0  837.61   20.37
 -18   1  -1    2.61    0.73
  18  -1   1    5.71    0.77
 -18   1  -2   10.21    1.20
  18  -1   2   17.80    1.15
 -18   1  -3  175.58    4.75
  18  -1   3  164.75    4.44
 -18   1  -4    0.98    1.09
  18  -1   4    0.42    1.25
 -18   1  -5    1.85    0.92
  18  -1   5    2.72    1.02
 -18   1  -6  648.46   15.55
  18  -1   6  689.15   16.45
 -18   1  -7    5.97    1.02
  18  -1   7    2.66    0.88
 -18   1  -8    3.14    1.15
  18  -1   8    4.62    0.90
 -18   1  -9  473.51   11.67
  18  -1   9  443.35   10.66
 -18   1 -10   14.31    1.47
  18  -1  10   20.67    1.37
 -18   1 -11   32.24    1.68
  18  -1  11   32.58    1.58
 -18   1 -12  524.33   12.99
  18  -1  12  560.22   13.79
 -18   1 -13    6.16    1.01
  18  -1  13    7.14    0.89
 -18   1 -14   20.28    1.41
  18  -1  14   11.28    1.14
 -18   1 -15  213.72    5.79
  18  -1  15  203.96    5.54
 -18   1 -16  321.84    8.81
  18  -1  16  354.31    9.31
 -18   1 -17   12.55    1.32
  18  -1  17   14.08    1.25
 -18   1 -18    2.33    1.20
  18  -1  18    0.70    1.05
 -18   1 -19  169.73    4.92
  18  -1  19  180.18    6.99
 -18   1 -20  306.63    8.26
  18  -1  20  291.06   11.32
 -18   1 -21  288.26    8.10
  18  -1  21  303.96   11.65
 -18   1 -22  359.13   10.26
  18  -1  22  331.28   12.03
 -18   1 -23   20.04    2.34
  18  -1  23   20.54    2.60
 -18   1 -24  599.61   14.70
  18  -1  24  577.83   20.13
 -18   1 -25   41.75    2.08
  18  -1  25   37.83    2.60
 -18   1 -26   80.70    3.18
  18  -1  26   74.50    3.89
 -18   1 -27  154.69    4.57
  18  -1  27  151.53    6.58
 -18   1 -28   28.37    2.28
  18  -1  28   28.68    2.46
 -18   1 -29    8.54    1.63
  18  -1  29   12.61    2.25
 -18   1 -30    2.90    1.96
  18  -1  30    1.76    1.97
 -18   1 -31   43.99    3.03
  18  -1  31   44.41    3.94
 -18   1 -32  294.15    7.91
  18  -1  32  311.42   11.29
 -18   1 -33    8.98    2.29
  18  -1  33   10.65    3.59
 -18   1 -34  343.35    9.97
  18  -1  34  321.59   12.76
 -18   1 -35   10.35    2.54
  18  -1  35    9.59    3.99
 -18   1 -36  245.37    7.15
  18  -1  36  260.93   10.33
 -18   1 -37   45.81    2.90
  18  -1  37   44.56    4.02
 -18   1 -38   15.50    2.62
  18  -1  38   12.55    3.09
 -18   1 -39    6.13    2.53
  18  -1  39    6.81    3.11
 -17   1  45    0.41    3.57
  17  -1 -45   -2.83    4.45
 -17   1  44    8.36    3.34
  17  -1 -44    5.61    4.41
 -17   1  43   46.50    3.61
  17  -1 -43   41.22    4.79
 -17   1  42    1.44    2.39
  17  -1 -42    2.57    3.11
 -17   1  41   13.68    3.51
  17  -1 -41   15.51    3.46
 -17   1  40    1.86    2.42
  17  -1 -40    2.62    2.48
 -17   1  39    1.92    1.84
  17  -1 -39    2.45    2.95
 -17   1  38   24.20    2.55
  17  -1 -38   29.16    2.86
 -17   1  37  150.40    4.94
  17  -1 -37  156.89    5.17
 -17   1  36   37.09    2.54
  17  -1 -36   38.18    2.93
 -17   1  35   12.82    1.79
  17  -1 -35   14.81    2.37
 -17   1  34  104.70    3.63
  17  -1 -34  107.87    3.75
 -17   1  33    2.02    1.82
  17  -1 -33    0.99    1.99
 -17   1  32    4.40    1.55
  17  -1 -32    0.67    1.59
 -17   1  31   40.64    2.33
  17  -1 -31   42.75    2.41
 -17   1  30    5.59    1.28
  17  -1 -30    7.10    1.49
 -17   1  29    1.02    1.10
  17  -1 -29    1.43    1.17
 -17   1  28    1.04    0.94
  17  -1 -28    0.32    1.05
 -17   1  27   44.88    1.90
  17  -1 -27   45.59    2.11
 -17   1  26    0.16    1.07
  17  -1 -26    1.33    1.30
 -17   1  25    3.13    1.04
  17  -1 -25    4.50    1.30
 -17   1  24  183.13    4.90
  17  -1 -24  166.89    6.43
 -17   1  23    1.55    0.73
  17  -1 -23    1.02    1.03
 -17   1  22   17.56    1.30
  17  -1 -22   18.62    1.39
 -17   1  21    6.67    0.93
  17  -1 -21    7.24    1.09
 -17   1  20    3.02    0.87
  17  -1 -20    3.22    1.14
 -17   1  19   79.56    2.43
  17  -1 -19   80.28    2.67
 -17   1  18    0.48    0.77
  17  -1 -18    0.13    0.83
 -17   1  17   14.57    1.09
  17  -1 -17   14.15    1.23
 -17   1  16    3.65    0.78
  17  -1 -16    3.07    0.77
 -17   1  15   -1.28    1.50
  17  -1 -15    0.94    1.03
 -17   1  14    1.49    0.62
  17  -1 -14    2.49    0.86
 -17   1  13   34.72    1.38
  17  -1 -13   33.60    1.46
 -17   1  12    3.16    0.67
  17  -1 -12    2.20    0.66
 -17   1  11    0.86    0.93
  17  -1 -11    0.69    0.65
 -17   1  10    4.70    0.99
  17  -1 -10    4.71    0.87
 -17   1   9   12.71    1.36
  17  -1  -9   13.81    1.05
  17  -1  -8    8.70    0.86
 -17   1   7   19.75    1.68
  17  -1  -7   20.51    1.09
 -17   1   6   12.43    1.09
  17  -1  -6   13.32    1.08
 -17   1   5    2.88    0.89
  17  -1  -5    1.96    0.91
 -17   1   4   41.98    1.76
  17  -1  -4   43.71    1.65
 -17   1   3   -0.38    0.89
  17  -1  -3   -0.18    0.70
 -17   1   2    7.60    0.87
  17  -1  -2    7.88    0.79
 -17   1   1    3.10    0.78
  17  -1  -1    4.53    0.76
 -17   1   0   -0.61    0.73
  17  -1   0   -0.35    0.57
 -17   1  -1    4.67    1.38
  17  -1   1    4.23    0.76
 -17   1  -2    5.90    0.84
  17  -1   2    7.94    0.86
 -17   1  -3   -0.44    0.77
  17  -1   3   -0.31    0.72
 -17   1  -4   32.03    2.03
  17  -1   4   42.87    1.66
 -17   1  -5    4.19    0.88
  17  -1   5    2.64    0.90
 -17   1  -6   12.05    0.98
  17  -1   6   13.49    0.96
 -17   1  -7   19.69    1.23
  17  -1   7   20.27    1.16
 -17   1  -8    8.50    0.96
  17  -1   8    9.34    0.92
 -17   1  -9   11.81    1.24
  17  -1   9   14.27    1.16
 -17   1 -10    5.28    0.87
  17  -1  10    4.61    0.76
 -17   1 -11    1.37    0.98
  17  -1  11    0.23    0.83
 -17   1 -12    1.69    0.93
  17  -1  12    3.32    0.81
 -17   1 -13   31.74    1.65
  17  -1  13   29.10    1.48
 -17   1 -14    3.01    0.97
  17  -1  14    1.61    0.93
 -17   1 -15   -0.16    0.99
  17  -1  15    0.15    0.86
 -17   1 -16    4.28    1.11
  17  -1  16    3.03    0.87
 -17   1 -17   13.08    1.19
  17  -1  17   11.72    1.63
 -17   1 -18   -0.86    0.94
  17  -1  18    0.63    1.19
 -17   1 -19   71.56    2.46
  17  -1  19   74.01    3.62
 -17   1 -20    3.35    1.23
  17  -1  20    4.47    2.13
 -17   1 -21    4.57    1.23
  17  -1  21    6.26    2.09
 -17   1 -22   19.97    1.84
  17  -1  22   14.88    2.14
 -17   1 -23    0.51    1.54
  17  -1  23    1.81    1.44
 -17   1 -24  150.83    4.48
  17  -1  24  155.35    6.25
 -17   1 -25    4.88    1.56
  17  -1  25    3.15    1.47
 -17   1 -26    0.15    1.23
  17  -1  26    0.54    1.57
 -17   1 -27   42.05    2.31
  17  -1  27   43.61    2.68
 -17   1 -28   -0.77    1.36
  17  -1  28   -0.77    1.65
 -17   1 -29    2.55    1.45
  17  -1  29    1.72    1.78
 -17   1 -30    4.16    1.79
  17  -1  30    4.52    1.88
 -17   1 -31   30.66    2.20
  17  -1  31   35.16    2.79
 -17   1 -32    3.14    1.70
  17  -1  32    2.80    2.00
 -17   1 -33    3.01    2.15
  17  -1  33   -0.54    2.11
 -17   1 -34   84.10    3.84
  17  -1  34   81.17    3.44
 -17   1 -35   12.53    2.27
  17  -1  35   10.46    2.46
 -17   1 -36   34.31    2.88
  17  -1  36   30.78    2.98
 -17   1 -37  120.65    4.63
  17  -1  37  115.74    4.60
 -17   1 -38   19.84    2.43
  17  -1  38   17.31    2.71
 -17   1 -39    1.73    2.56
  17  -1  39    2.17    2.61
 -17   1 -40    1.06    2.68
  17  -1  40   -1.21    2.51
 -16   1  47    1.64    3.57
  16  -1 -47    4.61    3.81
 -16   1  46   -2.90    3.77
  16  -1 -46    3.37    3.71
 -16   1  45    1.61    3.56
  16  -1 -45    0.64    4.45
 -16   1  44    5.39    3.33
  16  -1 -44    9.40    4.19
 -16   1  43   31.08    3.28
  16  -1 -43   31.16    2.99
 -16   1  42   29.67    2.92
  16  -1 -42   29.83    3.20
 -16   1  41   42.51    3.31
  16  -1 -41   46.11    3.81
 -16   1  40   16.41    2.46
  16  -1 -40   15.01    3.03
 -16   1  39    1.26    1.79
  16  -1 -39   -0.15    1.94
 -16   1  38    5.16    2.20
  16  -1 -38    5.00    2.65
 -16   1  37  166.93    4.86
  16  -1 -37  169.24    5.36
 -16   1  36    1.80    2.00
  16  -1 -36    2.32    2.16
 -16   1  35   60.23    2.53
  16  -1 -35   60.44    2.80
 -16   1  34   63.17    2.96
  16  -1 -34   57.70    2.95
 -16   1  33   -1.12    1.54
  16  -1 -33    0.48    1.49
 -16   1  32    4.61    1.28
  16  -1 -32    4.76    1.49
 -16   1  31    8.74    1.49
  16  -1 -31    9.94    1.25
 -16   1  30   34.44    1.91
  16  -1 -30   32.28    2.72
 -16   1  29  155.19    4.45
  16  -1 -29  154.51    4.63
 -16   1  28   69.29    2.57
  16  -1 -28   66.15    2.67
 -16   1  27    5.21    1.26
  16  -1 -27    6.64    1.41
 -16   1  26  205.75    5.33
  16  -1 -26  203.98    5.53
 -16   1  25   36.69    1.48
  16  -1 -25   36.47    1.79
 -16   1  24  170.87    4.70
  16  -1 -24  169.21    4.83
 -16   1  23  277.65    7.03
  16  -1 -23  260.62    9.52
 -16   1  22   19.75    1.26
  16  -1 -22   15.67    1.37
 -16   1  21  177.10    4.53
  16  -1 -21  171.54    6.48
 -16   1  20  254.74    6.26
  16  -1 -20  251.75    6.78
 -16   1  19   45.27    1.62
  16  -1 -19   47.57    1.88
 -16   1  18   28.96    1.28
  16  -1 -18   28.34    1.30
 -16   1  17  213.53    5.58
  16  -1 -17  208.07    5.59
 -16   1  16    4.98    0.82
  16  -1 -16    4.81    0.90
 -16   1  15  182.73    4.58
  16  -1 -15  172.11    4.78
 -16   1  14  164.15    4.20
  16  -1 -14  170.66    4.59
 -16   1  13  480.09   11.17
  16  -1 -13  443.70   10.91
 -16   1  12  110.63    3.10
  16  -1 -12  105.27    3.18
 -16   1  11  307.68    7.46
  16  -1 -11  297.25    7.34
 -16   1  10  333.83   11.16
  16  -1 -10  315.98    7.61
 -16   1   9  278.28    9.86
  16  -1  -9  288.86    7.32
 -16   1   8    7.78    1.33
  16  -1  -8    8.66    0.70
 -16   1   7 1340.72   44.44
  16  -1  -7 1357.11   42.62
 -16   1   6   -0.06    1.18
  16  -1  -6    0.95    0.77
 -16   1   5  383.76    9.21
  16  -1  -5  362.78    9.00
 -16   1   4  627.65   15.10
  16  -1  -4  580.28   14.15
 -16   1   3   36.95    1.52
  16  -1  -3   38.81    1.61
 -16   1   2  342.53    8.50
  16  -1  -2  313.70    7.53
 -16   1   1  347.42    8.87
  16  -1  -1  308.73    7.68
 -16   1   0  118.33    3.26
  16  -1   0  119.13    3.28
 -16   1  -1  338.63    8.52
  16  -1   1  335.56    8.88
 -16   1  -2  341.92    8.29
  16  -1   2  305.83    7.58
 -16   1  -3   39.15    1.55
  16  -1   3   40.53    1.66
 -16   1  -4  599.46   14.28
  16  -1   4  543.52   12.89
 -16   1  -5  334.97    8.18
  16  -1   5  332.94   12.01
 -16   1  -6    0.57    0.76
  16  -1   6    0.08    0.59
 -16   1  -7 1213.96   27.74
  16  -1   7 1239.34   27.99
 -16   1  -8    8.48    0.95
  16  -1   8    7.31    0.82
 -16   1  -9  263.34    6.53
  16  -1   9  265.06    6.66
 -16   1 -10  304.56    8.19
  16  -1  10  331.68    8.72
 -16   1 -11  296.79    8.05
  16  -1  11  286.79    7.51
 -16   1 -12  103.31    3.20
  16  -1  12  102.29    3.15
 -16   1 -13  429.71   10.54
  16  -1  13  414.49   10.27
 -16   1 -14  171.88    4.90
  16  -1  14  169.52    6.42
 -16   1 -15  165.97    4.57
  16  -1  15  172.26    6.70
 -16   1 -16    6.62    1.14
  16  -1  16    5.75    1.81
 -16   1 -17  194.15    5.54
  16  -1  17  184.89    6.82
 -16   1 -18   24.89    1.47
  16  -1  18   31.08    2.19
 -16   1 -19   39.36    1.97
  16  -1  19   38.85    2.35
 -16   1 -20  246.33    6.78
  16  -1  20  251.20   10.02
 -16   1 -21  161.51    4.71
  16  -1  21  167.98    6.49
 -16   1 -22   14.79    1.39
  16  -1  22   13.10    1.71
 -16   1 -23  257.01    9.68
  16  -1  23  245.52    9.31
 -16   1 -24  154.00    4.78
  16  -1  24  149.79    6.49
 -16   1 -25   33.63    1.80
  16  -1  25   35.41    2.52
 -16   1 -26  180.40    5.78
  16  -1  26  184.72    7.61
 -16   1 -27    5.96    1.44
  16  -1  27    5.19    1.31
 -16   1 -28   59.60    2.48
  16  -1  28   57.57    2.54
 -16   1 -29  132.94    4.26
  16  -1  29  126.65    4.09
 -16   1 -30   31.84    1.99
  16  -1  30   28.99    1.97
 -16   1 -31    6.67    1.49
  16  -1  31    9.07    1.81
 -16   1 -32    4.15    1.79
  16  -1  32    4.15    1.76
 -16   1 -33   -0.37    1.56
  16  -1  33    1.03    1.71
 -16   1 -34   46.56    2.60
  16  -1  34   48.20    2.62
 -16   1 -35   48.91    2.60
  16  -1  35   50.07    2.62
 -16   1 -36   -0.38    1.83
  16  -1  36    0.69    1.84
 -16   1 -37  137.92    4.72
  16  -1  37  139.85    4.92
 -16   1 -38    6.17    2.80
  16  -1  38    6.65    2.92
 -16   1 -39    1.12    3.05
  16  -1  39    2.27    2.98
 -16   1 -40   14.01    3.22
  16  -1  40   11.68    3.20
 -16   1 -41   36.34    3.77
  16  -1  41   35.45    3.10
 -16   1 -42   21.76    3.08
  16  -1  42   18.73    3.03
 -15   1  49    1.98    4.90
  15  -1 -49    2.56    7.73
 -15   1  48    3.05    4.54
  15  -1 -48   10.20    6.97
 -15   1  47   12.79    4.95
  15  -1 -47   17.89    4.73
 -15   1  46   34.14    3.83
  15  -1 -46   34.02    4.67
 -15   1  45   -0.50    3.28
  15  -1 -45    1.75    2.85
 -15   1  44   12.98    2.68
  15  -1 -44   13.70    3.19
 -15   1  43   21.87    2.71
  15  -1 -43   21.98    3.05
 -15   1  42    0.61    2.10
  15  -1 -42    0.71    3.09
 -15   1  41   25.65    2.66
  15  -1 -41   22.98    2.70
 -15   1  40   41.65    2.94
  15  -1 -40   47.27    4.40
 -15   1  39   28.56    2.38
  15  -1 -39   27.48    2.67
 -15   1  38   26.44    2.22
  15  -1 -38   27.47    2.32
 -15   1  37   13.99    2.13
  15  -1 -37   10.01    1.88
 -15   1  36   17.65    1.88
  15  -1 -36   18.90    2.27
 -15   1  35   74.46    3.11
  15  -1 -35   71.72    2.83
 -15   1  34   69.16    2.92
  15  -1 -34   75.72    3.15
 -15   1  33    3.50    1.29
  15  -1 -33    3.64    1.28
 -15   1  32   12.27    1.49
  15  -1 -32   11.96    2.36
 -15   1  31   -0.73    1.38
  15  -1 -31   -0.89    1.45
 -15   1  30   39.99    1.92
  15  -1 -30   38.73    1.94
 -15   1  29   28.58    2.86
  15  -1 -29   30.64    1.77
 -15   1  28   10.20    2.45
  15  -1 -28    8.82    1.46
 -15   1  27    7.93    1.19
  15  -1 -27    7.36    1.11
 -15   1  26    8.31    1.14
  15  -1 -26    8.70    1.08
 -15   1  25    7.87    1.13
  15  -1 -25    5.85    1.00
 -15   1  24   48.58    1.84
  15  -1 -24   48.34    1.88
 -15   1  23   19.20    1.26
  15  -1 -23   17.43    1.20
 -15   1  22    0.72    0.89
  15  -1 -22    0.44    0.84
 -15   1  21   39.60    1.51
  15  -1 -21   37.55    1.68
 -15   1  20   11.05    0.86
  15  -1 -20   10.08    0.88
 -15   1  19    1.74    0.79
  15  -1 -19    2.74    1.21
 -15   1  18   -0.11    0.73
  15  -1 -18   -0.18    0.65
 -15   1  17   10.19    0.80
  15  -1 -17   10.37    0.99
 -15   1  16    0.35    0.70
  15  -1 -16    0.44    0.84
 -15   1  15   22.02    1.13
  15  -1 -15   17.82    1.14
 -15   1  14    2.80    0.73
  15  -1 -14    2.82    0.80
 -15   1  13   51.82    1.68
  15  -1 -13   51.40    1.70
 -15   1  12   24.11    1.05
  15  -1 -12   24.66    1.12
 -15   1  11    0.88    0.65
  15  -1 -11    0.90    0.72
 -15   1  10    1.38    0.57
  15  -1 -10    1.56    0.71
 -15   1   9   30.90    1.14
  15  -1  -9   31.36    1.27
 -15   1   8    9.31    1.26
  15  -1  -8   10.74    0.93
 -15   1   7   20.19    1.56
  15  -1  -7   22.76    1.19
 -15   1   6   54.40    2.43
  15  -1  -6   56.88    1.74
 -15   1   5    0.86    1.09
  15  -1  -5    1.19    0.54
 -15   1   4   68.97    2.06
  15  -1  -4   68.18    2.23
 -15   1   3    0.81    0.76
  15  -1  -3    0.95    0.59
 -15   1   2   26.39    1.14
  15  -1  -2   34.27    1.36
 -15   1   1   12.41    0.88
  15  -1  -1   14.80    0.87
 -15   1   0   -0.41    0.61
  15  -1   0    0.33    0.67
 -15   1  -1   12.86    1.02
  15  -1   1   13.99    0.95
 -15   1  -2   28.44    1.22
  15  -1   2   33.34    1.24
 -15   1  -3    0.72    0.63
  15  -1   3    0.63    0.63
 -15   1  -4   62.12    2.04
  15  -1   4   68.61    1.94
 -15   1  -5    0.84    0.69
  15  -1   5    0.67    0.63
 -15   1  -6   53.84    1.85
  15  -1   6   57.91    1.92
 -15   1  -7   21.27    1.74
  15  -1   7   21.71    1.17
 -15   1  -8    6.45    0.88
  15  -1   8   11.40    0.89
 -15   1  -9   28.86    1.48
  15  -1   9   29.75    1.43
 -15   1 -10    1.49    0.66
  15  -1  10    1.50    0.61
 -15   1 -11    0.82    0.70
  15  -1  11    1.07    0.62
 -15   1 -12   20.12    1.23
  15  -1  12   19.56    1.43
 -15   1 -13   42.76    1.75
  15  -1  13   46.15    2.55
 -15   1 -14    2.87    0.80
  15  -1  14    3.24    1.08
 -15   1 -15   15.71    1.34
  15  -1  15   15.01    1.88
 -15   1 -16   -0.25    0.88
  15  -1  16    0.53    1.01
 -15   1 -17    9.60    1.15
  15  -1  17    8.38    1.41
 -15   1 -18    0.05    0.95
  15  -1  18    1.28    1.21
 -15   1 -19    0.93    1.29
  15  -1  19    2.79    1.67
 -15   1 -20    9.42    1.12
  15  -1  20    8.20    1.47
 -15   1 -21   30.16    1.58
  15  -1  21   34.98    2.27
 -15   1 -22    0.06    0.97
  15  -1  22    0.25    0.98
 -15   1 -23   17.82    2.35
  15  -1  23   14.87    1.39
 -15   1 -24   42.53    1.96
  15  -1  24   42.42    1.86
 -15   1 -25    3.55    1.56
  15  -1  25    7.20    1.61
 -15   1 -26    6.95    1.42
  15  -1  26    8.32    1.47
 -15   1 -27    7.75    1.74
  15  -1  27    7.25    1.68
 -15   1 -28    8.54    1.42
  15  -1  28    7.83    1.44
 -15   1 -29   28.07    1.96
  15  -1  29   24.73    1.89
 -15   1 -30   35.72    2.39
  15  -1  30   36.41    2.38
 -15   1 -31    1.43    1.80
  15  -1  31   -2.21    2.21
 -15   1 -32   10.22    1.70
  15  -1  32    7.05    1.81
 -15   1 -33    1.77    1.64
  15  -1  33    4.33    1.92
 -15   1 -34   64.29    3.05
  15  -1  34   62.15    2.96
 -15   1 -35   61.77    3.09
  15  -1  35   59.81    3.00
 -15   1 -36   18.95    2.27
  15  -1  36   15.05    2.09
 -15   1 -37    9.18    2.36
  15  -1  37   13.75    2.18
 -15   1 -38   22.21    2.68
  15  -1  38   18.94    2.37
 -15   1 -39   21.94    2.45
  15  -1  39   21.81    2.60
 -15   1 -40   35.55    3.04
  15  -1  40   32.38    2.98
 -15   1 -41   21.82    2.75
  15  -1  41   19.72    2.76
 -15   1 -42   -3.14    3.17
  15  -1  42    0.41    3.30
 -15   1 -43   17.66    3.61
  15  -1  43   14.85    3.58
 -14   1  50    5.54    4.04
  14  -1 -50    5.84    4.32
 -14   1  49   25.05    3.46
  14  -1 -49   22.29    4.29
 -14   1  48   13.22    3.34
  14  -1 -48   17.86    4.09
 -14   1  47   34.01    3.34
  14  -1 -47   44.58    4.18
 -14   1  46   30.72    3.29
  14  -1 -46   29.10    3.92
 -14   1  45   -1.05    2.95
  14  -1 -45    0.56    3.34
 -14   1  44    9.63    2.42
  14  -1 -44   12.15    2.98
 -14   1  43    1.93    5.00
  14  -1 -43   -0.86    2.42
 -14   1  42    2.24    2.47
  14  -1 -42    4.55    2.91
 -14   1  41   11.54    2.41
  14  -1 -41   13.82    2.75
 -14   1  40   25.11    2.25
  14  -1 -40   23.28    2.54
 -14   1  39  249.34    6.54
  14  -1 -39  257.58    6.84
 -14   1  38   48.16    2.76
  14  -1 -38   56.34    3.13
 -14   1  37  112.63    5.26
  14  -1 -37  127.99    6.15
 -14   1  36   23.24    1.78
  14  -1 -36   20.64    1.89
 -14   1  35   75.87    3.19
  14  -1 -35   73.33    3.07
 -14   1  34  169.14    4.77
  14  -1 -34  167.36    4.93
 -14   1  33   60.32    2.66
  14  -1 -33   51.67    3.30
 -14   1  32   49.62    2.15
  14  -1 -32   49.95    2.28
 -14   1  31   60.34    2.32
  14  -1 -31   55.39    2.51
 -14   1  30   43.37    1.74
  14  -1 -30   45.94    1.89
 -14   1  29    9.29    1.30
  14  -1 -29    4.84    1.13
 -14   1  28   45.77    2.07
  14  -1 -28   45.65    2.59
 -14   1  27  132.37    3.82
  14  -1 -27  118.15    5.06
 -14   1  26  296.52    7.63
  14  -1 -26  293.63    7.31
 -14   1  25    0.71    0.67
  14  -1 -25    1.16    0.74
 -14   1  24  192.76    5.12
  14  -1 -24  198.75    5.33
 -14   1  23    2.14    0.77
  14  -1 -23    1.71    0.74
 -14   1  22  696.08   16.33
  14  -1 -22  674.06   16.18
 -14   1  21  115.45    3.37
  14  -1 -21  123.60    4.92
 -14   1  20   10.35    0.86
  14  -1 -20   11.35    0.94
 -14   1  19  134.78    5.16
  14  -1 -19  119.80    3.29
 -14   1  18   39.91    1.41
  14  -1 -18   41.61    1.56
 -14   1  17  127.38    3.42
  14  -1 -17  138.59    3.88
 -14   1  16    1.01    0.53
  14  -1 -16    1.60    0.80
 -14   1  15    2.25    0.70
  14  -1 -15    1.65    0.72
  14  -1 -14  314.24    7.58
 -14   1  13  131.31    3.58
  14  -1 -13  134.06    3.58
 -14   1  12  484.14   16.61
  14  -1 -12  478.54   11.48
 -14   1  11    6.45    0.66
  14  -1 -11    6.40    0.63
  14  -1 -10  311.09    7.73
 -14   1   9  581.96   13.49
  14  -1  -9  577.97   19.50
 -14   1   8    0.52    0.98
  14  -1  -8    0.20    0.69
 -14   1   7   79.00    3.14
  14  -1  -7   71.79    2.10
 -14   1   6   57.39    2.56
  14  -1  -6   60.84    1.89
 -14   1   5   17.26    1.13
  14  -1  -5   19.25    0.98
 -14   1   4    1.23    1.01
  14  -1  -4    1.41    0.99
 -14   1   3  204.50    5.07
  14  -1  -3  208.83    5.57
 -14   1   2   10.24    0.78
  14  -1  -2    6.99    0.63
 -14   1   1   41.55    1.52
  14  -1  -1   27.49    1.22
 -14   1   0  350.13    8.66
  14  -1   0  350.54    8.26
 -14   1  -1   36.77    1.43
  14  -1   1   25.71    1.03
 -14   1  -2   11.90    0.89
  14  -1   2    6.44    0.67
 -14   1  -3  210.51    5.28
  14  -1   3  195.50    4.77
 -14   1  -4    1.50    0.78
  14  -1   4    2.36    0.75
 -14   1  -5   17.07    0.98
  14  -1   5   17.19    0.91
 -14   1  -6   57.74    1.82
  14  -1   6   62.14    2.77
 -14   1  -7   85.76    2.64
  14  -1   7   71.43    2.07
 -14   1  -8    0.28    0.70
  14  -1   8    0.47    0.49
 -14   1  -9  612.01   14.97
  14  -1   9  563.66   13.51
 -14   1 -10  323.71    7.94
  14  -1  10  267.48    6.75
 -14   1 -11    5.00    0.85
  14  -1  11    5.75    1.06
 -14   1 -12  459.10   11.59
  14  -1  12  460.58   15.44
 -14   1 -13  126.52    3.84
  14  -1  13  120.33    4.80
 -14   1 -14  354.07    9.55
  14  -1  14  311.65   10.37
 -14   1 -15    0.94    0.85
  14  -1  15    1.62    1.46
 -14   1 -16    0.43    0.71
  14  -1  16    0.80    0.95
 -14   1 -17  123.16    3.49
  14  -1  17  126.29    5.00
 -14   1 -18   42.20    1.80
  14  -1  18   40.28    2.58
 -14   1 -19  110.38    3.62
  14  -1  19  111.70    3.51
 -14   1 -20   11.98    1.05
  14  -1  20   10.59    1.05
 -14   1 -21  107.25    3.34
  14  -1  21  111.32    3.33
 -14   1 -22  628.42   21.12
  14  -1  22  684.00   16.54
 -14   1 -23    2.44    1.38
  14  -1  23    2.06    1.11
 -14   1 -24  184.92    5.53
  14  -1  24  173.79    5.11
 -14   1 -25    0.85    1.00
  14  -1  25    2.71    1.03
 -14   1 -26  294.62    7.79
  14  -1  26  298.37    8.16
 -14   1 -27  119.84    3.69
  14  -1  27  116.78    3.62
 -14   1 -28   40.01    2.00
  14  -1  28   35.89    1.93
 -14   1 -29    6.00    1.48
  14  -1  29    7.31    1.38
 -14   1 -30   42.09    2.13
  14  -1  30   40.23    2.00
 -14   1 -31   52.94    2.34
  14  -1  31   52.45    2.43
 -14   1 -32   46.34    2.29
  14  -1  32   39.93    2.18
 -14   1 -33   50.76    2.70
  14  -1  33   49.97    2.51
 -14   1 -34  157.09    4.93
  14  -1  34  156.94    4.83
 -14   1 -35   68.31    3.02
  14  -1  35   64.85    3.03
 -14   1 -36   20.10    2.20
  14  -1  36   17.17    1.82
 -14   1 -37  101.88    3.86
  14  -1  37   94.51    3.70
 -14   1 -38   41.83    2.73
  14  -1  38   37.36    2.74
 -14   1 -39  225.01    7.06
  14  -1  39  209.64    6.61
 -14   1 -40   26.48    3.11
  14  -1  40   24.26    3.76
 -14   1 -41   10.58    2.45
  14  -1  41   13.39    2.46
 -14   1 -42    2.29    2.66
  14  -1  42    4.62    2.35
 -14   1 -43    0.16    2.54
  14  -1  43   -0.57    2.42
 -14   1 -44    8.71    2.53
  14  -1  44    4.51    2.36
 -13   1  52    9.45    5.58
  13  -1 -52    7.95    5.52
 -13   1  51   20.00    3.70
  13  -1 -51   19.25    4.65
 -13   1  50   -2.77    3.35
  13  -1 -50    5.24    4.19
 -13   1  49   76.60    4.39
  13  -1 -49   80.45    5.03
 -13   1  48   52.96    4.17
  13  -1 -48   46.28    4.21
 -13   1  47   70.44    4.25
  13  -1 -47   64.04    4.15
 -13   1  46   10.84    3.08
  13  -1 -46   12.79    3.00
 -13   1  45    4.24    2.99
  13  -1 -45    9.39    2.82
 -13   1  44    0.02    2.69
  13  -1 -44    2.86    3.00
 -13   1  43   59.48    3.66
  13  -1 -43   59.10    3.73
 -13   1  42   29.54    2.81
  13  -1 -42   26.71    2.95
 -13   1  41   -0.54    1.88
  13  -1 -41   -1.11    2.32
 -13   1  40   15.27    1.72
  13  -1 -40   16.57    1.96
 -13   1  39   93.99    3.50
  13  -1 -39   96.45    3.79
 -13   1  38    5.52    1.96
  13  -1 -38    3.70    2.03
 -13   1  37   97.06    3.56
  13  -1 -37  101.48    3.47
 -13   1  36   62.69    2.52
  13  -1 -36   73.60    2.76
 -13   1  35    2.01    1.50
  13  -1 -35    4.98    1.74
 -13   1  34    9.98    1.21
  13  -1 -34   11.66    1.37
 -13   1  33   58.63    2.46
  13  -1 -33   51.64    2.43
 -13   1  32   46.16    1.88
  13  -1 -32   41.80    1.91
 -13   1  31   10.20    1.32
  13  -1 -31    9.52    1.47
 -13   1  30   10.42    1.19
  13  -1 -30    9.79    1.18
 -13   1  29    0.07    1.91
  13  -1 -29    2.82    1.26
 -13   1  28    2.01    0.85
  13  -1 -28    0.70    0.91
 -13   1  27    5.04    0.79
  13  -1 -27    5.31    0.96
 -13   1  26   12.19    0.92
  13  -1 -26   11.70    1.22
 -13   1  25   10.77    1.11
  13  -1 -25   11.13    1.11
 -13   1  24   80.48    2.63
  13  -1 -24   82.97    2.73
 -13   1  23   13.11    1.00
  13  -1 -23   11.82    0.96
 -13   1  22    2.62    0.76
  13  -1 -22    2.21    0.82
 -13   1  21    2.26    0.60
  13  -1 -21    2.72    0.64
 -13   1  20   53.06    1.83
  13  -1 -20   49.34    1.75
 -13   1  19   41.75    1.45
  13  -1 -19   42.40    1.54
 -13   1  18  128.27    3.43
  13  -1 -18  128.96    3.57
 -13   1  17   -0.02    0.65
  13  -1 -17   -0.13    0.59
 -13   1  16   85.41    2.37
  13  -1 -16   79.51    2.35
 -13   1  15   12.14    0.79
  13  -1 -15   10.86    0.88
 -13   1  14   27.17    0.98
  13  -1 -14   26.38    1.05
 -13   1  13   12.23    0.81
  13  -1 -13   10.41    0.77
 -13   1  12  111.18    3.01
  13  -1 -12  119.63    3.43
 -13   1  11    0.68    0.55
  13  -1 -11   -0.42    0.45
 -13   1  10   33.40    1.20
  13  -1 -10   34.99    1.41
 -13   1   9   15.84    1.24
  13  -1  -9   16.33    0.94
 -13   1   8   42.05    1.30
  13  -1  -8   42.47    1.38
 -13   1   7   13.17    0.74
  13  -1  -7   12.45    0.69
 -13   1   6   71.35    3.14
  13  -1  -6   75.21    2.19
 -13   1   5   39.45    1.95
  13  -1  -5   47.28    2.42
 -13   1   4   27.97    1.43
  13  -1  -4   32.11    1.20
 -13   1   3   66.34    2.97
  13  -1  -3   71.87    2.24
 -13   1   2   11.84    0.84
  13  -1  -2    9.36    0.63
 -13   1   1    9.23    0.70
  13  -1  -1    9.99    0.73
 -13   1   0    0.21    0.52
  13  -1   0    0.07    0.45
 -13   1  -1    8.77    0.61
  13  -1   1    9.52    0.59
 -13   1  -2   10.98    0.79
  13  -1   2   10.10    0.73
 -13   1  -3   67.23    2.13
  13  -1   3   66.94    2.05
 -13   1  -4   27.30    1.11
  13  -1   4   29.80    1.16
 -13   1  -5   40.18    1.51
  13  -1   5   39.03    1.29
 -13   1  -6   68.74    2.03
  13  -1   6   74.73    2.99
 -13   1  -7   11.61    0.79
  13  -1   7   12.22    0.77
 -13   1  -8   36.94    1.37
  13  -1   8   39.74    1.44
 -13   1  -9   15.15    1.00
  13  -1   9   15.44    1.65
 -13   1 -10   28.82    1.22
  13  -1  10   29.75    1.79
 -13   1 -11    0.53    0.78
  13  -1  11    0.37    0.79
 -13   1 -12  107.88    3.26
  13  -1  12  113.98    4.45
 -13   1 -13   12.35    1.03
  13  -1  13   10.04    1.18
 -13   1 -14   22.74    1.32
  13  -1  14   22.89    1.84
 -13   1 -15   12.76    1.00
  13  -1  15   14.56    1.34
 -13   1 -16   75.14    2.46
  13  -1  16   77.56    2.48
 -13   1 -17    0.60    0.72
  13  -1  17    1.46    0.77
 -13   1 -18  121.97    3.47
  13  -1  18  124.44    3.45
 -13   1 -19   43.31    1.96
  13  -1  19   41.07    1.81
 -13   1 -20   47.11    2.00
  13  -1  20   48.74    1.92
 -13   1 -21    3.44    0.98
  13  -1  21    1.88    1.02
 -13   1 -22    3.22    1.30
  13  -1  22    3.48    0.92
 -13   1 -23   10.90    1.23
  13  -1  23   11.53    1.27
 -13   1 -24   71.42    2.48
  13  -1  24   70.72    2.49
 -13   1 -25   12.73    1.59
  13  -1  25    9.57    1.48
 -13   1 -26   11.43    1.37
  13  -1  26   11.77    1.37
 -13   1 -27    3.82    1.48
  13  -1  27    2.34    1.41
 -13   1 -28    0.30    1.29
  13  -1  28    0.80    1.27
 -13   1 -29    2.61    1.24
  13  -1  29    2.57    1.36
 -13   1 -30    9.82    1.52
  13  -1  30    9.34    1.53
 -13   1 -31    9.41    1.80
  13  -1  31    9.25    1.75
 -13   1 -32   38.72    2.40
  13  -1  32   40.42    2.45
 -13   1 -33   46.51    2.39
  13  -1  33   50.49    2.49
 -13   1 -34   12.29    1.90
  13  -1  34    9.38    1.91
 -13   1 -35    4.04    1.73
  13  -1  35    4.68    1.85
 -13   1 -36   58.31    2.84
  13  -1  36   55.36    2.86
 -13   1 -37   92.10    3.54
  13  -1  37   89.07    3.31
 -13   1 -38    1.20    1.82
  13  -1  38    3.04    1.75
 -13   1 -39   81.58    3.25
  13  -1  39   80.25    3.39
 -13   1 -40    9.22    2.07
  13  -1  40   10.52    1.95
 -13   1 -41   -1.89    2.23
  13  -1  41    0.30    2.16
 -13   1 -42   20.45    2.65
  13  -1  42   21.67    2.63
 -13   1 -43   36.34    3.60
  13  -1  43   35.97    3.52
 -13   1 -44   -1.37    2.64
  13  -1  44   -1.80    2.79
 -13   1 -45    6.07    2.95
  13  -1  45    3.90    3.05
 -12   1  53    0.99    1.86
  12  -1 -53    2.76    3.51
 -12   1  52    1.97    3.15
  12  -1 -52    7.45    3.67
 -12   1  51   32.13    4.77
  12  -1 -51   32.43    4.09
 -12   1  50   22.56    4.80
  12  -1 -50   24.59    4.16
 -12   1  49   41.10    4.45
  12  -1 -49   48.29    4.34
 -12   1  48   70.39    4.07
  12  -1 -48   63.13    4.84
 -12   1  47    4.67    2.51
  12  -1 -47    4.45    3.15
 -12   1  46    4.43    2.47
  12  -1 -46    5.93    2.91
 -12   1  45    2.46    2.17
  12  -1 -45    5.40    2.61
 -12   1  44   10.34    2.32
  12  -1 -44   10.84    2.48
 -12   1  43   60.96    2.95
  12  -1 -43   58.73    2.95
 -12   1  42    3.39    1.54
  12  -1 -42    4.33    1.79
 -12   1  41    0.70    1.43
  12  -1 -41    2.04    1.63
 -12   1  40   30.76    2.14
  12  -1 -40   30.64    2.15
 -12   1  39   28.38    1.94
  12  -1 -39   29.20    2.61
 -12   1  38   13.32    2.36
  12  -1 -38   13.24    2.15
 -12   1  37   78.90    3.07
  12  -1 -37   77.47    3.02
 -12   1  36    0.58    1.17
  12  -1 -36    0.06    1.17
 -12   1  35    0.91    1.46
  12  -1 -35    1.18    1.54
 -12   1  34  384.50    9.53
  12  -1 -34  356.91   12.28
 -12   1  33    4.69    1.09
  12  -1 -33    4.48    1.28
 -12   1  32   15.28    1.52
  12  -1 -32   12.40    1.48
 -12   1  31  191.63    7.87
  12  -1 -31  193.00    5.35
 -12   1  30    4.16    0.93
  12  -1 -30    2.64    1.05
 -12   1  29   49.52    2.04
  12  -1 -29   47.21    1.91
 -12   1  28  754.84   17.51
  12  -1 -28  730.51   17.40
 -12   1  27    0.46    0.94
  12  -1 -27    1.27    0.96
 -12   1  26  294.54    7.49
  12  -1 -26  300.90    7.60
 -12   1  25  193.60    4.99
  12  -1 -25  192.47    5.15
  12  -1 -24   74.21    2.27
 -12   1  23   10.19    0.81
  12  -1 -23    9.77    0.80
 -12   1  22   83.18    2.53
  12  -1 -22   86.58    2.55
 -12   1  21    1.43    0.75
  12  -1 -21    0.63    0.64
 -12   1  20  237.06    6.05
  12  -1 -20  229.35    6.23
 -12   1  19  238.27    5.98
  12  -1 -19  240.16    5.97
 -12   1  18    1.24    1.09
  12  -1 -18    2.90    0.75
 -12   1  17    6.71    0.72
  12  -1 -17    5.77    0.79
 -12   1  16   10.87    0.78
  12  -1 -16   11.26    0.76
  12  -1 -15   27.48    1.09
 -12   1  14  132.47    3.44
  12  -1 -14  130.15    3.51
 -12   1  13  559.71   13.27
  12  -1 -13  560.07   13.26
 -12   1  12    4.77    0.56
  12  -1 -12    4.22    0.57
 -12   1  11    5.11    0.53
  12  -1 -11    5.56    0.68
 -12   1  10  179.54    4.60
  12  -1 -10  190.70    5.02
 -12   1   9    2.12    0.52
  12  -1  -9    1.66    0.53
 -12   1   8   91.05    2.54
  12  -1  -8   82.42    2.30
 -12   1   7  722.60   16.69
  12  -1  -7  699.44   16.78
 -12   1   6  225.62    5.76
  12  -1  -6  206.77    7.59
 -12   1   5  117.02    4.74
  12  -1  -5  116.45    3.35
 -12   1   4  800.36   26.27
  12  -1  -4  778.21   18.03
 -12   1   3   42.89    2.07
  12  -1  -3   33.73    1.17
 -12   1   2  788.81   18.11
  12  -1  -2  758.69   17.91
 -12   1   1  589.09   14.00
  12  -1  -1  576.16   13.75
 -12   1   0  243.80    6.08
  12  -1   0  206.25    5.54
 -12   1  -1  569.98   13.76
  12  -1   1  566.66   13.45
 -12   1  -2  795.94   18.18
  12  -1   2  750.89   17.51
 -12   1  -3   43.74    1.40
 -12   1  -4  840.15   19.12
  12  -1   4  854.51   29.05
 -12   1  -5  112.69    3.11
  12  -1   5  112.60    3.19
 -12   1  -6  224.35    5.78
  12  -1   6  199.17    7.90
 -12   1  -7  663.81   15.53
  12  -1   7  657.70   15.90
 -12   1  -8   86.10    2.52
  12  -1   8   82.31    3.23
 -12   1  -9    0.49    0.55
  12  -1   9    0.73    0.74
 -12   1 -10  178.41    4.96
  12  -1  10  176.11    6.81
 -12   1 -11    2.22    0.82
  12  -1  11    4.66    1.24
 -12   1 -12    7.06    0.73
  12  -1  12    6.12    0.98
 -12   1 -13  542.77   13.42
  12  -1  13  573.86   19.72
 -12   1 -14  122.90    3.37
  12  -1  14  118.96    3.20
 -12   1 -15   20.84    1.24
  12  -1  15   19.85    1.13
 -12   1 -16    8.29    0.84
  12  -1  16    9.41    0.85
 -12   1 -17    4.97    0.90
  12  -1  17    4.17    0.91
 -12   1 -18    1.23    0.79
  12  -1  18    0.57    0.69
 -12   1 -19  229.99    6.07
  12  -1  19  229.57    6.32
 -12   1 -20  211.72    5.92
  12  -1  20  208.80    5.62
 -12   1 -21    1.40    1.23
  12  -1  21    0.81    0.93
 -12   1 -22   77.58    2.69
  12  -1  22   73.68    2.81
 -12   1 -23    7.83    1.11
  12  -1  23    7.51    1.11
 -12   1 -24   77.82    2.59
  12  -1  24   77.93    2.66
 -12   1 -25  176.51    4.76
  12  -1  25  181.72    5.03
 -12   1 -26  263.01    6.89
  12  -1  26  260.09    7.25
 -12   1 -27    1.65    1.01
  12  -1  27    1.00    0.96
 -12   1 -28  686.50   16.80
  12  -1  28  667.27   17.18
  12  -1  29   41.11    2.27
 -12   1 -30    0.65    1.56
  12  -1  30    2.39    1.33
 -12   1 -31  166.31    4.78
  12  -1  31  169.01    5.45
 -12   1 -32   12.73    1.59
  12  -1  32    8.32    1.55
 -12   1 -33    4.53    1.33
  12  -1  33    3.56    1.25
 -12   1 -34  320.96    8.29
  12  -1  34  321.67    8.79
 -12   1 -35    2.54    1.40
  12  -1  35    0.84    1.30
 -12   1 -36   -1.04    1.33
  12  -1  36   -0.03    1.36
 -12   1 -37   71.06    2.98
  12  -1  37   62.55    2.95
 -12   1 -38   11.45    1.78
  12  -1  38   12.88    1.79
 -12   1 -39   25.72    2.15
  12  -1  39   20.84    1.99
 -12   1 -40   25.49    2.19
  12  -1  40   23.07    2.05
 -12   1 -41    1.85    2.60
  12  -1  41    3.32    2.21
 -12   1 -42    5.30    2.77
  12  -1  42    1.92    2.70
 -12   1 -43   53.09    3.70
  12  -1  43   51.61    3.64
 -12   1 -44    9.27    2.26
  12  -1  44    8.00    2.27
 -12   1 -45    4.38    2.37
  12  -1  45    0.94    2.29
 -12   1 -46    1.94    2.46
  12  -1  46    2.08    2.34
 -11   1  53    0.24    3.09
  11  -1 -53   -5.52    5.33
 -11   1  52    7.72    2.89
  11  -1 -52    9.01    4.31
 -11   1  51    1.86    3.84
  11  -1 -51    4.26    4.67
 -11   1  50    8.89    3.56
  11  -1 -50   12.16    4.51
 -11   1  49   54.78    3.52
  11  -1 -49   58.26    4.18
 -11   1  48    0.31    2.08
  11  -1 -48    2.24    3.24
 -11   1  47    4.66    2.67
  11  -1 -47    4.87    2.56
 -11   1  46   32.80    2.97
  11  -1 -46   29.11    3.02
 -11   1  45    4.83    2.40
  11  -1 -45    0.88    2.26
 -11   1  44   23.29    2.48
  11  -1 -44   19.29    2.36
 -11   1  43   21.21    2.16
  11  -1 -43   20.36    2.34
 -11   1  42    3.92    1.66
  11  -1 -42    1.32    1.82
 -11   1  41   20.26    4.12
  11  -1 -41   17.26    2.00
 -11   1  40   34.13    2.45
  11  -1 -40   33.82    2.57
 -11   1  39   34.26    2.26
  11  -1 -39   35.91    2.49
 -11   1  38   17.78    2.23
  11  -1 -38   13.14    1.92
 -11   1  37   17.31    1.62
  11  -1 -37   17.06    2.02
 -11   1  36    0.77    1.00
  11  -1 -36    0.15    1.09
 -11   1  35    1.98    1.04
  11  -1 -35    3.06    1.42
 -11   1  34    5.00    1.34
  11  -1 -34    4.49    1.41
 -11   1  33   29.93    1.52
  11  -1 -33   30.96    1.62
 -11   1  32    1.20    1.19
  11  -1 -32    3.29    1.27
 -11   1  31  117.80    3.39
  11  -1 -31  114.69    3.49
 -11   1  30   13.15    1.33
  11  -1 -30   14.98    1.22
 -11   1  29   21.02    1.47
  11  -1 -29   23.61    1.27
 -11   1  28  107.03    3.42
  11  -1 -28  108.45    4.46
 -11   1  27    3.40    0.85
  11  -1 -27    2.34    0.82
 -11   1  26    0.57    0.88
  11  -1 -26    2.28    0.98
 -11   1  25   33.35    1.48
  11  -1 -25   31.42    1.50
 -11   1  24    2.66    0.81
  11  -1 -24    2.39    0.70
 -11   1  23   21.52    1.09
  11  -1 -23   18.78    0.99
 -11   1  22   21.98    1.05
  11  -1 -22   23.48    1.06
 -11   1  21    1.05    0.72
  11  -1 -21    1.73    0.76
 -11   1  20   11.01    0.75
  11  -1 -20    9.91    0.89
 -11   1  19    2.13    0.50
  11  -1 -19    2.63    0.55
 -11   1  18   73.76    2.29
  11  -1 -18   68.44    2.09
 -11   1  17    1.09    0.49
  11  -1 -17    0.60    0.43
 -11   1  16    4.58    0.49
  11  -1 -16    3.41    0.53
 -11   1  15    0.92    0.48
  11  -1 -15    0.61    0.45
 -11   1  14   24.79    0.95
  11  -1 -14   23.59    1.02
 -11   1  13   10.42    0.68
  11  -1 -13    9.16    0.60
 -11   1  12   -0.52    0.48
  11  -1 -12    0.68    0.61
 -11   1  11    0.54    0.40
  11  -1 -11    0.52    0.48
 -11   1  10    0.29    0.31
  11  -1 -10    0.03    0.33
 -11   1   9   21.28    1.18
  11  -1  -9   23.56    0.92
 -11   1   8   24.11    0.93
  11  -1  -8   24.23    1.04
 -11   1   7    2.82    0.40
  11  -1  -7    3.45    0.46
 -11   1   6   33.54    1.14
  11  -1  -6   31.40    1.14
 -11   1   5   19.65    0.80
  11  -1  -5   18.20    0.76
 -11   1   4   24.98    1.25
  11  -1  -4   27.47    1.08
 -11   1   3    2.09    0.72
  11  -1  -3    1.69    0.35
 -11   1   2   14.21    1.12
  11  -1  -2   14.81    0.71
 -11   1   1    1.03    0.77
  11  -1  -1    1.85    0.51
 -11   1   0    0.32    0.53
  11  -1   0   -0.04    0.51
 -11   1  -1    1.24    0.40
  11  -1   1    2.14    0.40
 -11   1  -2   11.88    0.69
  11  -1   2   14.20    0.71
 -11   1  -3    2.77    0.54
  11  -1   3    1.45    0.39
 -11   1  -4   25.89    1.02
  11  -1   4   25.75    1.01
 -11   1  -5   19.63    0.91
  11  -1   5   18.38    0.73
 -11   1  -6   33.35    1.29
 -11   1  -7    4.67    0.62
  11  -1   7    2.64    0.74
 -11   1  -8   23.55    1.01
  11  -1   8   21.14    1.34
 -11   1  -9   22.47    1.02
  11  -1   9   20.59    1.21
 -11   1 -10   -0.11    0.51
  11  -1  10    0.54    0.66
 -11   1 -11    0.29    0.55
  11  -1  11    0.24    0.56
 -11   1 -12   -1.17    0.78
  11  -1  12    0.66    0.78
 -11   1 -13    8.06    0.75
  11  -1  13    9.30    0.82
 -11   1 -14   23.22    1.10
  11  -1  14   21.95    1.04
 -11   1 -15    0.82    0.72
  11  -1  15    0.05    0.68
 -11   1 -16    2.26    0.67
  11  -1  16    3.03    0.68
 -11   1 -17    0.38    0.66
  11  -1  17    0.60    0.67
 -11   1 -18   66.39    2.12
  11  -1  18   64.10    2.14
 -11   1 -19    2.47    0.77
  11  -1  19    2.09    0.75
 -11   1 -20    9.04    1.02
  11  -1  20    9.38    0.97
 -11   1 -21    1.92    1.17
  11  -1  21    1.53    0.88
 -11   1 -22   21.62    1.36
  11  -1  22   20.65    1.31
 -11   1 -23   18.84    1.23
  11  -1  23   19.46    1.21
 -11   1 -24    2.43    1.00
  11  -1  24    1.96    1.01
 -11   1 -25   28.99    1.44
  11  -1  25   27.64    1.53
 -11   1 -26    0.76    0.92
  11  -1  26    0.07    1.04
 -11   1 -27    2.02    1.18
  11  -1  27    3.23    1.09
 -11   1 -28   96.15    3.05
  11  -1  28   91.25    3.21
 -11   1 -29   19.65    1.37
  11  -1  29   18.86    1.40
 -11   1 -30   14.11    1.32
  11  -1  30   12.06    1.27
 -11   1 -31   95.33    3.08
  11  -1  31  105.65    3.66
 -11   1 -32    2.35    1.17
  11  -1  32    1.79    1.27
 -11   1 -33   29.18    1.94
  11  -1  33   28.28    2.00
 -11   1 -34    1.75    1.40
  11  -1  34    5.59    1.41
 -11   1 -35    1.25    1.49
  11  -1  35    1.71    1.44
 -11   1 -36    0.21    1.28
  11  -1  36   -1.01    1.48
 -11   1 -37   10.22    1.64
  11  -1  37   10.54    1.51
 -11   1 -38   13.46    1.61
  11  -1  38   14.35    1.70
 -11   1 -39   28.35    2.13
  11  -1  39   28.04    2.16
 -11   1 -40   28.65    2.34
  11  -1  40   26.30    2.43
 -11   1 -41   14.56    2.13
  11  -1  41   14.70    2.29
 -11   1 -42    1.11    2.60
  11  -1  42    2.73    2.08
 -11   1 -43   16.09    2.13
  11  -1  43   -0.05    2.16
 -11   1 -44   14.69    2.24
  11  -1  44   12.40    2.22
 -11   1 -45    3.91    2.27
  11  -1  45    4.98    2.30
 -11   1 -46   25.71    5.84
  11  -1  46   20.05    3.47
  11  -1  47    8.15    7.52
 -10   1  54   28.97    5.34
  10  -1 -54   25.63    8.12
 -10   1  53    4.31    3.25
  10  -1 -53    5.62    4.16
 -10   1  52    4.30    2.95
  10  -1 -52    3.99    3.37
 -10   1  51   15.44    3.44
  10  -1 -51    9.90    3.68
 -10   1  50    7.57    2.52
  10  -1 -50    4.53    3.34
 -10   1  49    2.05    2.16
  10  -1 -49   -2.04    2.63
 -10   1  48   -1.28    2.65
  10  -1 -48   -0.45    2.79
 -10   1  47   31.11    2.99
  10  -1 -47   30.90    3.06
 -10   1  46   24.92    2.39
  10  -1 -46   30.64    2.93
 -10   1  45    1.10    1.78
  10  -1 -45   -0.13    1.93
 -10   1  44   -1.07    1.60
  10  -1 -44   -0.79    1.66
 -10   1  43   20.58    1.90
  10  -1 -43   23.13    2.09
 -10   1  42   -1.72    1.96
  10  -1 -42    0.46    2.13
 -10   1  41   29.28    2.37
  10  -1 -41   29.06    2.16
 -10   1  40    1.05    1.68
  10  -1 -40    0.73    1.78
 -10   1  39  258.16    7.55
  10  -1 -39  242.58    6.90
 -10   1  38  135.24    4.44
  10  -1 -38  140.71    4.47
 -10   1  37   11.96    1.48
  10  -1 -37   12.78    1.50
 -10   1  36   82.28    2.97
  10  -1 -36   79.55    2.94
 -10   1  35    0.41    0.92
  10  -1 -35   -0.77    1.00
 -10   1  34  207.93    5.75
  10  -1 -34  203.36    5.66
 -10   1  33   84.34    2.99
  10  -1 -33   81.22    2.88
 -10   1  32   -0.07    0.81
  10  -1 -32    0.73    0.85
 -10   1  31  221.72    5.85
  10  -1 -31  242.21    6.33
 -10   1  30  644.83   14.98
  10  -1 -30  668.01   16.02
 -10   1  29  139.76    3.95
  10  -1 -29  138.91    3.88
 -10   1  28   24.88    1.25
  10  -1 -28   29.79    1.41
 -10   1  27  139.24    4.21
  10  -1 -27  137.36    5.10
 -10   1  26  383.14    9.61
  10  -1 -26  392.98    9.66
 -10   1  25   75.64    2.37
  10  -1 -25   74.23    2.39
 -10   1  24    4.05    0.74
  10  -1 -24    2.92    0.72
 -10   1  23  212.86    5.64
  10  -1 -23  205.92    5.49
 -10   1  22  468.14   11.43
  10  -1 -22  452.12   15.69
 -10   1  21   17.83    0.86
  10  -1 -21   16.67    0.88
 -10   1  20  194.60    4.85
  10  -1 -20  192.38    5.04
 -10   1  19   19.03    0.98
  10  -1 -19   19.92    1.07
 -10   1  18  494.46   11.48
  10  -1 -18  505.00   11.78
 -10   1  17   30.87    1.13
  10  -1 -17   32.40    1.22
 -10   1  16   11.04    0.71
  10  -1 -16   11.51    0.75
 -10   1  15   17.91    0.87
  10  -1 -15   19.32    0.85
 -10   1  14  992.78   31.75
  10  -1 -14 1076.14   25.82
 -10   1  13    0.53    0.77
  10  -1 -13    0.04    0.41
 -10   1  12   83.84    2.33
  10  -1 -12   89.16    2.58
 -10   1  11   92.07    3.65
  10  -1 -11   87.41    2.46
 -10   1  10  123.67    3.18
  10  -1 -10  130.66    3.35
 -10   1   9  392.84    9.31
  10  -1  -9  392.16    9.62
 -10   1   8  800.13   26.07
  10  -1  -8  816.49   18.77
 -10   1   7 1236.51   27.76
  10  -1  -7 1200.12   26.73
 -10   1   6   68.16    1.97
  10  -1  -6   68.73    1.98
 -10   1   5   57.29    1.66
  10  -1  -5   56.59    1.73
 -10   1   4  482.40   11.32
  10  -1  -4  482.19   16.02
 -10   1   3  574.71   18.73
  10  -1  -3  566.15   13.54
 -10   1   2 2603.75   81.18
  10  -1  -2 2355.06   52.23
 -10   1   1  192.18    4.78
  10  -1  -1  170.39    4.42
 -10   1   0  789.51   26.26
  10  -1   0  776.43   17.94
 -10   1  -1  210.71    5.34
  10  -1   1  188.95    7.14
 -10   1  -2 2290.77   51.44
  10  -1   2 2253.57   50.24
 -10   1  -3  634.06   15.25
  10  -1   3  577.56   13.82
 -10   1  -4  534.97   12.71
  10  -1   4  487.89   11.78
 -10   1  -5   54.41    1.62
  10  -1   5   54.79    2.49
 -10   1  -6   67.09    2.06
 -10   1  -7 1254.10   28.77
  10  -1   7 1217.14   39.19
 -10   1  -8  841.89   20.42
  10  -1   8  812.11   27.42
 -10   1  -9  413.26   10.14
  10  -1   9  390.07   14.05
 -10   1 -10  147.68    4.09
  10  -1  10  146.90    4.30
 -10   1 -11   91.76    2.61
  10  -1  11   88.94    2.68
 -10   1 -12   88.65    2.75
  10  -1  12   87.40    2.52
 -10   1 -13    0.38    0.51
  10  -1  13    0.35    0.56
 -10   1 -14 1076.41   24.36
  10  -1  14 1117.32   26.06
 -10   1 -15   19.37    1.17
  10  -1  15   18.34    1.18
 -10   1 -16   14.91    1.03
  10  -1  16   12.19    0.95
 -10   1 -17   33.36    1.45
  10  -1  17   35.79    1.59
 -10   1 -18  508.36   12.67
  10  -1  18  485.95   11.89
 -10   1 -19   15.72    0.95
  10  -1  19   15.68    0.94
 -10   1 -20  176.03    6.84
  10  -1  20  187.61    5.73
 -10   1 -21   17.60    1.12
  10  -1  21   19.27    1.22
 -10   1 -22  450.42   11.02
  10  -1  22  441.27   10.73
 -10   1 -23  197.87    5.46
  10  -1  23  194.30    5.30
 -10   1 -24    3.96    1.02
  10  -1  24    3.95    0.93
 -10   1 -25   65.79    2.36
  10  -1  25   65.03    2.48
 -10   1 -26  360.77    9.13
  10  -1  26  350.98    9.49
 -10   1 -27  136.57    3.91
  10  -1  27  133.88    4.14
 -10   1 -28   28.38    1.75
  10  -1  28   27.76    1.67
 -10   1 -29  122.84    3.94
  10  -1  29  125.70    3.99
 -10   1 -30  599.63   14.37
  10  -1  30  595.34   15.01
 -10   1 -31  205.17    5.83
  10  -1  31  211.48    6.06
 -10   1 -32   -0.04    1.05
  10  -1  32   -0.21    1.08
 -10   1 -33   77.09    2.70
  10  -1  33   72.74    2.69
 -10   1 -34  178.58    5.19
  10  -1  34  175.22    5.20
 -10   1 -35    1.89    1.51
  10  -1  35   -0.42    1.35
 -10   1 -36   77.11    3.10
  10  -1  36   76.54    3.47
 -10   1 -37   13.57    1.70
  10  -1  37   10.18    1.69
 -10   1 -38  117.91    3.87
  10  -1  38  117.82    4.20
 -10   1 -39  215.04    6.12
 -10   1 -40    0.69    1.84
  10  -1  40    1.33    1.90
 -10   1 -41   21.95    2.39
  10  -1  41   27.43    2.57
 -10   1 -42    1.77    3.50
  10  -1  42   -1.43    2.25
 -10   1 -44   -0.74    3.03
  10  -1  44    0.71    2.12
 -10   1 -45    1.38    2.14
  10  -1  45    0.77    2.06
 -10   1 -46   17.36    3.21
  10  -1  46   24.48    3.55
 -10   1 -47   11.03    3.07
  10  -1  47   19.44    3.06
 -10   1 -48   -0.02    2.99
  10  -1  48   -1.39    2.49
  -9   1  54    3.00    3.88
   9  -1 -54    8.05    4.76
  -9   1  53    4.18    3.16
   9  -1 -53    3.27    4.55
  -9   1  52    3.23    2.81
   9  -1 -52    0.82    3.59
  -9   1  51  105.06    5.72
   9  -1 -51   94.39    5.18
  -9   1  50    2.29    2.81
   9  -1 -50    1.86    3.15
  -9   1  49   -0.68    2.43
   9  -1 -49    1.74    2.45
  -9   1  48   58.82    4.08
   9  -1 -48   53.81    3.46
  -9   1  47    1.40    2.04
   9  -1 -47    0.97    2.41
  -9   1  46    3.71    1.90
   9  -1 -46    1.85    1.96
  -9   1  45   66.03    3.24
   9  -1 -45   67.80    3.07
  -9   1  44    1.74    1.96
   9  -1 -44    0.00    2.01
  -9   1  43    1.44    1.87
   9  -1 -43    0.89    1.80
  -9   1  42   12.17    1.59
   9  -1 -42   10.77    1.80
  -9   1  41   39.17    2.27
   9  -1 -41   40.79    2.08
  -9   1  40    3.10    1.34
   9  -1 -40    3.31    1.22
  -9   1  39  178.51    5.24
   9  -1 -39  178.11    5.15
  -9   1  38   30.29    1.80
   9  -1 -38   32.48    1.94
  -9   1  37    1.17    1.05
   9  -1 -37   -0.18    1.18
  -9   1  36   95.37    3.38
   9  -1 -36   97.82    3.32
  -9   1  35    1.48    1.10
   9  -1 -35   -0.44    1.11
  -9   1  34    2.09    0.87
   9  -1 -34    2.73    1.12
  -9   1  33  215.30    5.97
   9  -1 -33  222.66    6.28
  -9   1  32   45.59    2.07
   9  -1 -32   46.85    1.91
  -9   1  31   33.50    1.53
   9  -1 -31   39.54    1.76
  -9   1  30   27.77    1.48
   9  -1 -30   26.87    1.43
  -9   1  29   25.79    1.46
   9  -1 -29   26.86    1.24
  -9   1  28   10.96    0.96
   9  -1 -28   10.58    1.07
  -9   1  27   80.26    2.45
   9  -1 -27   80.49    2.35
  -9   1  26   28.94    1.41
   9  -1 -26   28.01    1.39
  -9   1  25    4.55    0.73
   9  -1 -25    2.96    0.68
  -9   1  24  100.89    2.76
   9  -1 -24  100.72    2.92
  -9   1  23   60.03    1.91
   9  -1 -23   63.86    1.95
  -9   1  22   19.84    0.94
   9  -1 -22   22.12    1.11
  -9   1  21  122.46    3.33
   9  -1 -21  135.37    3.78
  -9   1  20   14.39    0.90
   9  -1 -20   14.62    0.85
  -9   1  19   14.21    0.81
   9  -1 -19   13.51    0.79
  -9   1  18   12.80    0.72
   9  -1 -18   11.94    0.70
  -9   1  17   10.41    0.61
   9  -1 -17   10.43    0.63
  -9   1  16    1.05    0.39
   9  -1 -16    1.13    0.52
  -9   1  15  143.34    3.94
   9  -1 -15  134.75    3.62
  -9   1  14   68.68    2.05
   9  -1 -14   70.40    2.26
  -9   1  13    0.57    0.33
   9  -1 -13    0.62    0.35
  -9   1  12    4.83    0.40
   9  -1 -12    4.18    0.52
  -9   1  11   36.35    1.12
   9  -1 -11   33.64    1.11
  -9   1  10   10.50    0.72
   9  -1 -10   11.15    0.55
  -9   1   9    0.39    0.28
   9  -1  -9    0.06    0.43
  -9   1   8   11.97    0.57
   9  -1  -8   12.34    0.65
  -9   1   7   25.55    0.88
   9  -1  -7   26.24    1.03
  -9   1   6    8.47    0.47
   9  -1  -6    8.77    0.50
  -9   1   5    0.24    0.33
   9  -1  -5   -0.18    0.29
  -9   1   4   15.07    0.60
   9  -1  -4   18.05    1.13
  -9   1   3   18.91    1.04
   9  -1  -3   21.38    0.76
  -9   1   2    0.68    0.62
   9  -1  -2    0.22    0.59
  -9   1   1    0.85    0.66
   9  -1  -1    1.12    0.63
  -9   1   0   -0.13    0.34
   9  -1   0    0.24    0.33
  -9   1  -1    1.31    0.40
   9  -1   1    0.80    0.34
  -9   1  -2    0.88    0.39
   9  -1   2   -0.01    0.41
  -9   1  -3   21.40    0.90
   9  -1   3   21.84    0.88
  -9   1  -4   16.95    0.74
   9  -1   4   15.27    1.08
  -9   1  -5    0.17    0.51
   9  -1   5   -0.17    0.74
  -9   1  -6    9.20    0.56
   9  -1   6    8.33    0.78
  -9   1  -7   23.25    0.94
   9  -1   7   24.34    1.43
  -9   1  -8   10.15    0.67
   9  -1   8    9.19    0.62
  -9   1  -9    0.32    0.50
   9  -1   9    0.17    0.49
  -9   1 -10   11.36    0.72
   9  -1  10   11.35    0.68
  -9   1 -11   33.30    1.21
   9  -1  11   32.82    1.30
  -9   1 -12    4.85    0.65
   9  -1  12    4.85    0.65
  -9   1 -13    0.69    0.59
   9  -1  13    0.63    0.61
  -9   1 -14   64.51    2.02
   9  -1  14   64.91    1.96
  -9   1 -15  127.79    3.61
   9  -1  15  130.86    3.88
  -9   1 -16    0.79    0.53
   9  -1  16   -0.01    0.54
  -9   1 -17    9.74    0.78
   9  -1  17    9.61    0.75
  -9   1 -18   12.26    0.96
   9  -1  18   12.37    0.98
  -9   1 -19   14.18    1.35
   9  -1  19   12.22    1.04
  -9   1 -20   14.00    1.03
   9  -1  20   13.64    1.01
  -9   1 -21  120.23    3.39
   9  -1  21  114.53    3.21
  -9   1 -22   20.36    1.15
   9  -1  22   18.15    1.09
  -9   1 -23   55.37    1.94
   9  -1  23   57.58    2.21
  -9   1 -24   94.60    2.98
   9  -1  24   93.90    3.03
  -9   1 -25    4.08    1.14
   9  -1  25    2.36    1.15
  -9   1 -26   27.24    1.50
   9  -1  26   24.63    1.50
  -9   1 -27   73.65    2.55
   9  -1  27   78.89    2.72
  -9   1 -28    8.11    1.15
   9  -1  28    9.83    1.23
  -9   1 -29   23.46    1.53
   9  -1  29   22.70    1.58
  -9   1 -30   25.06    1.62
   9  -1  30   23.31    1.63
  -9   1 -31   28.50    1.65
   9  -1  31   29.37    1.84
  -9   1 -32   45.40    2.06
   9  -1  32   40.73    2.09
  -9   1 -33  196.27    5.68
   9  -1  33  199.66    5.95
  -9   1 -34    3.37    1.29
   9  -1  34    2.30    1.16
  -9   1 -35    0.65    1.11
   9  -1  35   -1.51    1.17
  -9   1 -36   80.05    2.93
  -9   1 -37    0.80    1.45
   9  -1  37    0.05    1.35
  -9   1 -38   26.70    3.18
   9  -1  38   26.78    2.48
  -9   1 -40    3.64    3.23
   9  -1  40    2.09    2.63
  -9   1 -41   36.95    2.46
   9  -1  41   36.69    2.51
  -9   1 -42    3.59    2.29
   9  -1  42   10.88    2.00
  -9   1 -43   -0.69    1.60
   9  -1  43    1.39    1.62
  -9   1 -44    1.44    1.83
   9  -1  44    0.90    1.87
  -9   1 -45   54.68    3.32
   9  -1  45   57.00    3.18
  -9   1 -46    3.88    2.37
   9  -1  46    4.16    2.65
  -9   1 -47    0.79    2.58
   9  -1  47    0.01    2.78
  -9   1 -48   39.41    3.33
   9  -1  48   41.91    3.40
  -9   1 -49    0.79    2.48
   9  -1  49    0.57    2.37
  -8   1  54   22.00    3.31
   8  -1 -54   30.32    3.54
  -8   1  53    3.13    3.53
   8  -1 -53    3.82    3.77
  -8   1  52   29.30    3.22
   8  -1 -52   29.57    3.49
  -8   1  51   45.88    4.91
   8  -1 -51   51.88    4.41
  -8   1  50    4.71    2.34
   8  -1 -50    4.01    3.58
  -8   1  49    2.00    2.24
   8  -1 -49    1.38    2.86
  -8   1  48   30.96    3.28
   8  -1 -48   33.36    3.49
  -8   1  47   31.35    2.56
   8  -1 -47   32.77    2.54
  -8   1  46    0.86    1.76
   8  -1 -46    1.56    1.90
  -8   1  45  119.81    4.65
   8  -1 -45  113.49    4.16
  -8   1  44    8.84    2.07
   8  -1 -44   10.48    2.00
  -8   1  43    0.12    1.42
   8  -1 -43    0.70    1.45
  -8   1  42    3.91    1.44
   8  -1 -42    3.21    1.36
  -8   1  41    4.86    1.63
   8  -1 -41    5.82    1.62
  -8   1  40    4.21    1.51
   8  -1 -40    4.27    1.45
  -8   1  39  121.28    4.04
   8  -1 -39  125.45    4.09
  -8   1  38    2.96    1.13
   8  -1 -38    2.69    1.26
  -8   1  37   20.19    1.43
   8  -1 -37   19.66    1.47
  -8   1  36   86.41    2.81
   8  -1 -36   81.96    2.85
  -8   1  35    0.33    0.98
   8  -1 -35   -0.52    0.90
  -8   1  34   57.60    2.28
   8  -1 -34   56.93    2.13
  -8   1  33  515.31   12.92
   8  -1 -33  511.31   12.45
  -8   1  32   79.50    2.73
   8  -1 -32   86.51    3.03
  -8   1  31   15.97    1.20
   8  -1 -31   16.32    1.14
  -8   1  30  414.34   10.50
   8  -1 -30  421.12   10.41
  -8   1  29   40.45    1.64
   8  -1 -29   36.44    1.48
  -8   1  28   70.40    2.47
   8  -1 -28   70.50    2.39
  -8   1  27  906.75   21.20
   8  -1 -27  910.09   20.83
  -8   1  26   81.66    2.66
   8  -1 -26   78.88    2.62
   8  -1 -25   26.36    1.17
  -8   1  24  979.63   22.45
   8  -1 -24 1009.66   22.96
  -8   1  23   17.13    0.93
   8  -1 -23   17.91    0.99
  -8   1  22  124.32    3.43
   8  -1 -22  120.96    3.26
  -8   1  21 1818.82   40.99
   8  -1 -21 1792.08   40.05
  -8   1  20   29.05    1.48
   8  -1 -20   29.10    1.17
  -8   1  19   79.58    2.22
   8  -1 -19   77.39    2.29
   8  -1 -18  274.63    6.94
  -8   1  17  254.60    6.45
   8  -1 -17  243.19    6.30
  -8   1  16   16.21    0.79
   8  -1 -16   15.81    0.77
  -8   1  15 3223.11   71.07
   8  -1 -15 3179.96   70.81
  -8   1  14   12.94    0.63
   8  -1 -14   14.30    0.66
  -8   1  13    5.23    0.79
   8  -1 -13    4.55    0.51
   8  -1 -12  345.18    8.56
  -8   1  11   41.38    1.32
   8  -1 -11   41.32    1.30
  -8   1  10  206.76    5.19
   8  -1 -10  207.34    5.10
   8  -1  -8  159.10    4.09
  -8   1   7  119.13    3.04
   8  -1  -7  116.19    3.05
  -8   1   6 1080.70   24.43
   8  -1  -6 1127.84   25.72
  -8   1   5  106.04    2.84
   8  -1  -5  105.17    2.87
  -8   1   4  107.05    2.79
   8  -1  -4  106.14    2.92
  -8   1   2   43.48    1.80
   8  -1  -2   41.48    1.37
  -8   1   1    0.85    0.53
   8  -1  -1    0.60    0.30
  -8   1   0 2679.59   59.52
   8  -1   0 2379.30   53.43
  -8   1  -1    0.92    0.33
   8  -1   1    0.82    0.30
  -8   1  -4  119.56    3.17
   8  -1   4  121.28    4.76
  -8   1  -5  112.80    3.06
  -8   1  -6 1198.02   26.82
   8  -1   6 1216.35   27.87
  -8   1  -7  122.79    3.20
   8  -1   7  123.39    3.34
  -8   1  -8  182.31    4.52
   8  -1   8  183.91    5.07
  -8   1  -9 3561.93   79.61
   8  -1   9 3639.06   81.88
  -8   1 -10  190.31    4.99
   8  -1  10  193.45    5.15
  -8   1 -11   40.64    1.36
   8  -1  11   41.85    1.43
   8  -1  12  394.36    9.91
  -8   1 -13    4.58    0.70
   8  -1  13    3.84    0.67
  -8   1 -14   10.63    0.72
   8  -1  14   10.59    0.73
   8  -1  15 3225.98   73.16
  -8   1 -16   17.76    1.42
   8  -1  16   16.43    1.31
  -8   1 -17  228.34    8.21
   8  -1  17  230.39    6.12
  -8   1 -18  279.23    6.98
   8  -1  18  278.12    6.96
  -8   1 -19   84.76    2.63
   8  -1  19   77.91    2.44
  -8   1 -20   27.86    1.27
   8  -1  20   26.17    1.22
  -8   1 -21 2122.52   67.56
  -8   1 -22  125.75    5.26
   8  -1  22  121.07    3.67
  -8   1 -23   13.52    1.52
   8  -1  23   14.08    1.05
  -8   1 -24  953.36   32.15
   8  -1  24  905.51   21.18
  -8   1 -25   30.89    2.29
   8  -1  25   26.54    1.48
  -8   1 -26   80.61    3.64
   8  -1  26   73.61    2.56
  -8   1 -27  809.16   20.18
   8  -1  27  829.70   19.99
  -8   1 -28   66.56    2.35
   8  -1  28   61.96    2.41
  -8   1 -29   34.85    1.64
   8  -1  29   40.74    1.75
  -8   1 -30  378.71   10.31
   8  -1  30  385.53   10.28
  -8   1 -31   14.38    1.19
  -8   1 -32   70.39    3.51
  -8   1 -33  451.78   17.15
   8  -1  33  460.44   13.26
  -8   1 -34   66.57    4.13
   8  -1  34   53.58    3.32
  -8   1 -36   70.17    4.75
   8  -1  36   66.79    4.21
  -8   1 -37   14.93    2.29
   8  -1  37   15.90    1.52
  -8   1 -38   -0.67    1.82
   8  -1  38    1.95    1.42
   8  -1  39  107.35    3.96
  -8   1 -40    3.18    1.45
   8  -1  40    2.91    1.46
  -8   1 -41    6.10    1.58
   8  -1  41    8.10    1.90
  -8   1 -42    4.09    2.23
   8  -1  42    3.01    2.27
  -8   1 -43    0.02    1.92
   8  -1  43    0.22    1.65
  -8   1 -44    6.35    1.97
   8  -1  44    7.46    1.97
  -8   1 -45   96.62    4.10
   8  -1  45  110.06    4.48
  -8   1 -46    1.03    1.93
   8  -1  46    0.56    1.89
  -8   1 -47   23.86    2.73
   8  -1  47   27.99    2.98
  -8   1 -48   23.95    2.97
   8  -1  48   25.38    3.44
  -8   1 -49    1.34    2.38
   8  -1  49    0.92    2.49
  -7   1  54    4.17    3.22
   7  -1 -54    8.75    3.24
  -7   1  53   23.71    3.62
   7  -1 -53   24.27    3.47
  -7   1  52   31.14    2.88
   7  -1 -52   35.26    3.74
  -7   1  51   55.74    3.42
   7  -1 -51   59.68    3.71
  -7   1  50   62.85    3.78
   7  -1 -50   64.61    4.20
  -7   1  49   -0.99    2.19
   7  -1 -49    0.79    2.49
  -7   1  48    2.86    2.58
   7  -1 -48    6.13    2.83
  -7   1  47   85.03    3.64
   7  -1 -47   89.28    3.86
  -7   1  46   33.57    2.58
   7  -1 -46   28.12    2.28
  -7   1  45   91.30    3.64
   7  -1 -45   90.05    3.72
  -7   1  44   69.00    2.95
   7  -1 -44   70.40    2.94
  -7   1  43   12.36    1.60
   7  -1 -43   10.03    1.60
  -7   1  42   11.81    1.89
   7  -1 -42   12.42    1.75
  -7   1  41    1.10    1.53
   7  -1 -41    1.57    1.44
  -7   1  40   16.61    1.48
   7  -1 -40   16.59    1.62
  -7   1  39   43.41    2.65
   7  -1 -39   43.71    2.21
  -7   1  38    4.98    1.51
   7  -1 -38    5.12    1.59
  -7   1  37   24.86    1.83
   7  -1 -37   22.45    1.70
  -7   1  36   21.69    2.03
   7  -1 -36   17.91    1.70
  -7   1  35   20.37    1.60
   7  -1 -35   22.48    1.62
  -7   1  34  114.35    4.59
   7  -1 -34  107.59    3.40
  -7   1  33   55.57    2.04
   7  -1 -33   56.95    2.21
  -7   1  32  274.08    7.09
   7  -1 -32  271.59    7.19
  -7   1  31  175.34    4.61
   7  -1 -31  167.30    4.49
  -7   1  30   68.18    2.28
   7  -1 -30   68.32    2.37
  -7   1  29    2.40    0.95
   7  -1 -29    1.32    0.87
  -7   1  28  124.63    3.56
   7  -1 -28  124.74    3.53
  -7   1  27  119.35    3.35
   7  -1 -27  122.50    3.32
  -7   1  26    5.98    0.83
   7  -1 -26    4.60    0.79
  -7   1  25   41.27    1.52
   7  -1 -25   39.33    1.42
  -7   1  24  129.24    3.74
   7  -1 -24  126.46    3.56
  -7   1  23    2.81    0.58
   7  -1 -23    1.94    0.59
  -7   1  22    1.50    0.51
   7  -1 -22    1.74    0.53
  -7   1  21  831.69   19.18
   7  -1 -21  818.43   19.43
  -7   1  20  207.84    5.15
   7  -1 -20  225.06    5.91
  -7   1  19   91.77    2.61
   7  -1 -19   91.09    2.63
  -7   1  18    0.32    0.51
   7  -1 -18    0.45    0.53
  -7   1  17   50.32    1.51
   7  -1 -17   51.20    1.49
  -7   1  16  127.73    3.48
   7  -1 -16  127.17    3.67
  -7   1  15  732.40   16.94
   7  -1 -15  700.59   16.38
  -7   1  14    0.91    0.34
   7  -1 -14    0.83    0.38
  -7   1  13    0.36    0.35
   7  -1 -13    0.11    0.32
  -7   1  12  163.77    4.22
   7  -1 -12  166.37    6.33
  -7   1  11  176.83    4.65
   7  -1 -11  187.23    4.79
  -7   1  10   97.71    2.65
   7  -1 -10   91.86    2.41
  -7   1   9   78.66    2.15
   7  -1  -9   77.62    2.13
  -7   1   8   80.44    2.24
   7  -1  -8   86.15    2.28
  -7   1   7  239.03    6.08
   7  -1  -7  229.38    5.89
  -7   1   6    5.91    0.35
   7  -1  -6    6.62    0.43
  -7   1   5  203.38    4.86
   7  -1  -5  227.50    7.83
  -7   1   4   58.93    1.72
   7  -1  -4   61.34    2.61
  -7   1   3   28.40    0.88
   7  -1  -3   30.35    1.01
  -7   1   2   46.02    1.89
   7  -1  -2   46.26    1.28
  -7   1   1    9.77    0.67
   7  -1  -1    9.46    0.45
  -7   1   0    0.04    0.29
   7  -1   0   -0.09    0.21
  -7   1  -1   10.51    0.53
   7  -1   1    9.48    0.47
  -7   1  -2   51.53    1.53
   7  -1   2   46.91    1.37
  -7   1  -3   31.40    1.05
   7  -1   3   32.10    1.40
  -7   1  -4   62.67    1.89
   7  -1   4   64.19    2.73
  -7   1  -5  220.41    5.44
   7  -1   5  228.67    5.89
  -7   1  -6    6.62    0.56
   7  -1   6    7.94    0.55
  -7   1  -7  226.62    5.44
   7  -1   7  243.95    6.01
  -7   1  -8   85.53    2.42
   7  -1   8   81.97    2.38
  -7   1  -9   79.90    2.39
   7  -1   9   80.20    2.42
  -7   1 -10  104.36    2.97
   7  -1  10  103.52    3.10
  -7   1 -11  177.87    4.46
   7  -1  11  176.17    4.86
  -7   1 -12  177.65    4.68
  -7   1 -13   -0.14    0.53
   7  -1  13    0.81    0.53
  -7   1 -14    0.92    0.45
   7  -1  14    0.02    0.50
  -7   1 -15  780.63   26.95
   7  -1  15  729.98   17.70
   7  -1  16  116.85    3.37
  -7   1 -17   52.22    1.83
   7  -1  17   50.64    1.80
  -7   1 -18   -0.25    0.79
   7  -1  18   -0.77    0.79
  -7   1 -19   85.91    2.51
   7  -1  19   90.30    2.67
  -7   1 -20  206.16    5.39
   7  -1  20  202.17    5.58
  -7   1 -21  772.33   17.90
   7  -1  21  786.68   18.63
  -7   1 -22    1.25    0.80
   7  -1  22    0.44    0.78
  -7   1 -23    1.79    0.83
   7  -1  23    1.42    0.80
  -7   1 -24  114.37    3.59
   7  -1  24  118.92    3.51
  -7   1 -25   38.11    1.70
   7  -1  25   37.03    1.75
  -7   1 -26    4.20    0.95
   7  -1  26    6.39    1.08
  -7   1 -27  108.36    3.45
  -7   1 -28  110.13    3.43
  -7   1 -29    4.41    1.31
   7  -1  29    1.69    1.28
  -7   1 -30   60.67    2.48
   7  -1  30   68.44    4.05
   7  -1  32  245.68    9.97
  -7   1 -33   49.78    2.51
   7  -1  33   52.40    2.24
   7  -1  34   93.44    3.28
   7  -1  35   22.75    1.69
  -7   1 -36   13.64    1.32
   7  -1  36   13.33    1.31
  -7   1 -37   21.05    1.59
   7  -1  37   19.02    1.54
  -7   1 -38    4.14    1.78
   7  -1  38    4.90    1.53
  -7   1 -39   38.13    2.24
   7  -1  39   40.27    2.56
  -7   1 -40   16.28    1.59
   7  -1  40   16.00    1.62
  -7   1 -41    1.66    1.43
   7  -1  41    2.32    1.39
  -7   1 -42   11.62    2.00
   7  -1  42   11.18    2.05
  -7   1 -43    9.77    2.11
   7  -1  43   11.50    2.18
  -7   1 -44   65.60    3.42
   7  -1  44   59.74    3.11
  -7   1 -45   77.74    3.40
   7  -1  45   73.39    3.47
  -7   1 -46   26.23    2.38
   7  -1  46   28.12    2.43
  -7   1 -47   77.29    3.95
   7  -1  47   76.15    3.79
  -7   1 -48    5.28    2.59
   7  -1  48    1.07    2.86
  -7   1 -49   -0.52    3.35
   7  -1  49    1.69    3.00
  -7   1 -50   43.43    3.13
   7  -1  50   51.39    3.28
  -6   1  54    9.86    4.07
   6  -1 -54   13.63    4.37
  -6   1  53   12.00    3.06
   6  -1 -53   11.87    3.13
  -6   1  52    0.61    2.78
   6  -1 -52    0.76    3.13
  -6   1  51    5.15    2.40
   6  -1 -51    6.63    2.61
  -6   1  50    8.64    2.71
   6  -1 -50    5.35    2.79
  -6   1  49    2.91    2.08
   6  -1 -49    0.80    2.46
  -6   1  48    9.90    2.68
   6  -1 -48    7.32    2.38
  -6   1  47   30.16    2.86
   6  -1 -47   26.07    2.57
  -6   1  46  121.31    4.08
   6  -1 -46  115.20    3.89
  -6   1  45   14.72    2.17
   6  -1 -45   14.99    2.18
  -6   1  44   40.01    2.19
   6  -1 -44   38.71    2.23
  -6   1  43    1.28    1.69
   6  -1 -43    2.11    1.65
  -6   1  42   36.69    2.45
   6  -1 -42   42.25    2.61
  -6   1  41    0.06    1.31
   6  -1 -41    0.90    1.45
  -6   1  40    6.82    1.74
   6  -1 -40    6.66    1.47
  -6   1  39   -1.01    1.46
   6  -1 -39    0.24    1.20
  -6   1  38   39.76    1.93
   6  -1 -38   37.43    1.85
  -6   1  37    4.54    1.00
   6  -1 -37    2.27    1.03
  -6   1  36  140.84    4.18
   6  -1 -36  138.36    3.97
  -6   1  35  129.44    5.77
   6  -1 -35  120.22    3.68
  -6   1  34   75.42    2.64
   6  -1 -34   75.86    2.71
  -6   1  33  203.71    5.63
   6  -1 -33  199.99    5.33
  -6   1  32  443.69   10.99
   6  -1 -32  434.37   10.45
  -6   1  31  109.17    3.03
   6  -1 -31  107.12    3.05
  -6   1  30 1338.60   30.13
   6  -1 -30 1343.83   29.95
  -6   1  29    9.15    0.85
   6  -1 -29    7.41    0.83
  -6   1  28 1041.89   24.17
   6  -1 -28 1049.25   23.72
  -6   1  27  360.84    9.10
   6  -1 -27  363.55    8.97
  -6   1  26   10.77    1.05
   6  -1 -26    9.19    0.96
  -6   1  25   19.62    0.95
   6  -1 -25   17.50    0.93
  -6   1  24    8.80    0.71
   6  -1 -24    9.14    0.78
  -6   1  23  272.05    6.82
   6  -1 -23  290.54    7.43
  -6   1  22  346.39    8.56
   6  -1 -22  340.72    8.25
  -6   1  21  539.99   12.86
   6  -1 -21  572.39   13.71
  -6   1  20 1556.97   35.87
   6  -1 -20 1522.32   35.38
  -6   1  19   33.29    1.30
   6  -1 -19   32.63    1.18
  -6   1  18 2017.00   44.94
   6  -1 -18 1968.25   44.94
  -6   1  17  433.60   10.56
   6  -1 -17  443.49   10.52
  -6   1  16    1.55    0.42
   6  -1 -16    1.97    0.44
  -6   1  15 1235.87   28.08
   6  -1 -15 1191.98   27.63
  -6   1  14  463.28   10.94
   6  -1 -14  483.00   11.15
  -6   1  13   66.15    1.88
   6  -1 -13   60.52    1.79
  -6   1  12  313.62    7.60
   6  -1 -12  295.74    7.14
  -6   1  11   20.40    0.77
   6  -1 -11   18.43    0.72
  -6   1  10   58.01    1.73
   6  -1 -10   57.67    1.73
  -6   1   9  645.02   14.93
   6  -1  -9  643.37   14.98
  -6   1   8  102.92    2.60
   6  -1  -8  107.48    3.96
  -6   1   7    5.94    0.33
   6  -1  -7    6.52    0.40
  -6   1   6  607.92   14.27
   6  -1  -6  576.01   20.21
  -6   1   5  190.58    4.63
   6  -1  -5  178.52    4.46
  -6   1   4   75.98    2.06
   6  -1  -4   79.32    2.24
  -6   1   3 1292.62   29.14
   6  -1  -3 1271.51   28.16
  -6   1   2  103.12    2.70
   6  -1  -2  105.32    2.74
  -6   1   1   72.30    2.71
   6  -1  -1   67.46    2.68
  -6   1  -1   72.43    1.97
   6  -1   1   68.12    2.97
  -6   1  -2  118.72    3.18
   6  -1   2  112.34    4.16
  -6   1  -3 1359.84   30.50
   6  -1   3 1322.86   42.07
  -6   1  -4   89.61    2.54
   6  -1   4   93.71    3.80
  -6   1  -5  195.34    4.76
   6  -1   5  193.73    5.09
  -6   1  -6  708.37   16.54
   6  -1   6  673.06   15.78
  -6   1  -7    7.60    0.57
   6  -1   7    8.24    0.59
  -6   1  -8  105.40    2.96
   6  -1   8  103.74    2.85
  -6   1  -9  682.26   16.72
   6  -1   9  682.21   16.12
  -6   1 -10   60.12    1.77
   6  -1  10   59.94    1.79
  -6   1 -11   21.98    1.48
   6  -1  11   18.56    0.89
  -6   1 -12  289.50    7.29
   6  -1  12  287.50    7.22
  -6   1 -13   64.26    1.93
   6  -1  13   64.17    2.07
  -6   1 -14  449.32   14.69
   6  -1  14  474.11   11.50
  -6   1 -15 1131.19   26.84
   6  -1  15 1131.62   26.03
  -6   1 -16    0.34    0.50
   6  -1  16    2.82    0.72
  -6   1 -17  440.36   15.86
   6  -1  17  431.52   10.66
  -6   1 -18 1939.04   44.03
   6  -1  18 1891.85   42.56
  -6   1 -19   31.22    1.97
   6  -1  19   29.07    1.94
  -6   1 -20 1445.05   33.17
   6  -1  20 1490.64   34.36
  -6   1 -21  533.70   12.74
   6  -1  21  543.66   13.34
  -6   1 -22  331.12    8.37
   6  -1  22  345.74    8.98
  -6   1 -23  264.89    6.75
  -6   1 -24    7.76    1.08
  -6   1 -25   17.59    1.27
  -6   1 -26    7.53    1.17
   6  -1  26   10.22    1.75
  -6   1 -27  339.67   12.27
   6  -1  28 1037.84   34.87
  -6   1 -29   11.81    2.26
   6  -1  29    5.85    1.12
   6  -1  30 1228.55   29.60
   6  -1  31   98.63    3.39
   6  -1  32  408.28   10.40
  -6   1 -33  190.39    5.53
   6  -1  33  191.62    5.20
  -6   1 -34   69.27    2.60
   6  -1  34   64.16    2.37
  -6   1 -35  111.38    3.47
   6  -1  35  106.24    3.47
  -6   1 -36  126.94    4.06
   6  -1  36  130.88    4.21
  -6   1 -37    1.83    1.16
   6  -1  37    1.30    1.08
  -6   1 -38   35.89    1.91
   6  -1  38   32.37    1.89
  -6   1 -39    0.92    1.33
   6  -1  39    0.23    1.34
  -6   1 -40    8.21    1.70
   6  -1  40   10.53    1.77
  -6   1 -41    0.67    1.59
   6  -1  41    1.00    1.77
  -6   1 -42   36.86    2.22
   6  -1  42   37.82    2.37
  -6   1 -43    1.96    1.53
   6  -1  43    2.36    1.53
  -6   1 -44   38.12    2.55
   6  -1  44   37.76    2.45
  -6   1 -45   10.11    2.23
   6  -1  45   13.56    2.31
  -6   1 -46  102.15    4.20
   6  -1  46  108.08    4.19
  -6   1 -47   23.49    2.27
   6  -1  47   23.44    2.39
  -6   1 -48    6.86    2.12
   6  -1  48    8.71    2.18
  -6   1 -49    0.70    2.18
   6  -1  49    3.10    2.91
  -6   1 -50    3.12    2.86
   6  -1  50    6.06    2.87
  -6   1 -51    8.11    2.67
   6  -1  51    5.41    2.83
  -5   1  54    1.08    2.54
   5  -1 -54    3.19    3.56
  -5   1  53   14.47    4.02
   5  -1 -53   16.13    3.33
  -5   1  52    1.23    2.30
   5  -1 -52    0.42    2.43
  -5   1  51   14.85    2.79
   5  -1 -51   13.93    2.80
  -5   1  50    7.08    2.14
   5  -1 -50    8.59    2.40
  -5   1  49   -0.77    2.74
   5  -1 -49   -2.13    2.80
  -5   1  48   -0.63    1.90
   5  -1 -48    0.57    2.16
  -5   1  47   23.42    2.56
   5  -1 -47   22.80    2.37
  -5   1  46   20.18    2.01
   5  -1 -46   18.47    1.96
  -5   1  45    6.61    1.96
   5  -1 -45    6.96    1.93
  -5   1  44   -0.10    1.60
   5  -1 -44    0.89    1.68
  -5   1  43   29.07    2.37
   5  -1 -43   23.68    1.98
  -5   1  42   12.74    1.98
   5  -1 -42   14.46    1.67
  -5   1  41   22.20    1.61
   5  -1 -41   21.19    1.67
  -5   1  40    1.35    1.42
   5  -1 -40    1.20    1.29
  -5   1  39    1.26    1.08
   5  -1 -39    1.82    1.12
  -5   1  38    4.35    1.14
   5  -1 -38    4.35    1.23
  -5   1  37    3.76    1.40
   5  -1 -37    2.20    1.35
  -5   1  36    2.25    0.96
   5  -1 -36    1.70    1.34
  -5   1  35   72.38    2.65
   5  -1 -35   74.04    2.58
  -5   1  34   51.93    2.07
   5  -1 -34   52.79    2.03
  -5   1  33    6.00    1.41
   5  -1 -33    6.44    1.06
  -5   1  32   26.85    1.33
   5  -1 -32   26.44    1.40
  -5   1  31   16.72    1.08
   5  -1 -31   16.53    0.99
  -5   1  30  110.39    3.24
   5  -1 -30  106.19    2.96
  -5   1  29  299.86    7.58
   5  -1 -29  312.40    7.55
  -5   1  28    6.68    0.80
   5  -1 -28    7.20    0.80
  -5   1  27   57.20    1.85
   5  -1 -27   57.53    1.80
  -5   1  26   15.68    0.94
   5  -1 -26   16.46    0.89
  -5   1  25    1.25    0.54
   5  -1 -25    1.66    0.60
  -5   1  24    4.14    0.65
   5  -1 -24    4.06    0.64
  -5   1  23   31.55    1.29
   5  -1 -23   34.12    1.39
  -5   1  22   69.27    2.17
   5  -1 -22   66.70    2.08
  -5   1  21    3.68    0.53
   5  -1 -21    3.40    0.53
  -5   1  20    1.54    0.59
   5  -1 -20    0.89    0.61
  -5   1  19   70.60    1.94
   5  -1 -19   74.99    2.29
  -5   1  18  118.25    3.18
   5  -1 -18  116.40    3.11
  -5   1  17   11.88    0.70
   5  -1 -17   13.66    0.71
  -5   1  16   42.26    1.30
   5  -1 -16   40.29    1.24
  -5   1  15    0.32    0.33
   5  -1 -15    0.43    0.48
  -5   1  14  120.48    3.25
   5  -1 -14  117.16    3.24
  -5   1  13  102.67    2.75
   5  -1 -13  103.82    2.82
  -5   1  12  151.53    3.90
   5  -1 -12  142.72    3.69
  -5   1  11  100.88    2.54
   5  -1 -11  100.48    2.66
  -5   1  10  163.61    4.10
   5  -1 -10  176.37    4.48
  -5   1   9   96.43    2.61
   5  -1  -9   98.82    2.72
  -5   1   8  352.32    8.48
   5  -1  -8  357.95    8.62
  -5   1   7  178.52    4.67
   5  -1  -7  185.67    4.69
  -5   1   6  479.14   16.48
   5  -1  -6  480.29   11.18
  -5   1   5   41.94    1.22
   5  -1  -5   40.56    1.17
  -5   1   4  354.58   11.37
   5  -1  -4  353.81    8.49
  -5   1   3    0.39    0.16
   5  -1  -3    0.64    0.18
  -5   1   2   89.42    2.36
   5  -1  -2   95.33    2.64
  -5   1   1   -0.16    0.30
   5  -1  -1    0.05    0.16
  -5   1   0   -0.01    0.20
   5  -1   0   -0.22    0.18
  -5   1  -1   -0.16    0.27
   5  -1   1    0.01    0.40
  -5   1  -2   98.35    2.58
   5  -1   2   83.36    3.33
  -5   1  -3    1.10    0.29
   5  -1   3    0.99    0.28
  -5   1  -4  425.27   10.40
   5  -1   4  412.22   10.49
  -5   1  -5   46.54    1.45
   5  -1   5   46.95    1.54
  -5   1  -6  549.87   12.95
   5  -1   6  531.58   13.38
  -5   1  -7  188.99    4.55
   5  -1   7  183.36    4.58
  -5   1  -8  354.70   12.41
   5  -1   8  336.04    8.19
  -5   1  -9   99.66    2.78
   5  -1   9  100.26    2.83
  -5   1 -10  169.52    4.57
   5  -1  10  164.16    4.45
  -5   1 -11  105.49    2.94
   5  -1  11  108.26    2.97
  -5   1 -12  135.23    3.48
   5  -1  12  139.26    3.72
  -5   1 -13   98.40    2.66
   5  -1  13   98.08    2.67
  -5   1 -14  118.87    3.27
   5  -1  14  116.34    3.45
  -5   1 -15    0.04    0.44
   5  -1  15    0.51    0.51
  -5   1 -16   38.24    1.42
   5  -1  16   42.19    1.63
  -5   1 -17   11.21    0.79
   5  -1  17   11.01    0.75
  -5   1 -18  109.52    3.25
   5  -1  18  122.27    3.44
  -5   1 -19   66.96    2.04
   5  -1  19   65.80    2.44
  -5   1 -20    0.08    0.66
   5  -1  20   -0.76    0.61
  -5   1 -21    2.13    0.74
   5  -1  21    0.72    0.71
  -5   1 -22   62.98    2.07
   5  -1  22   26.21    2.75
  -5   1 -23   27.08    2.04
   5  -1  24    5.05    1.75
  -5   1 -25    2.48    1.27
   5  -1  25    1.19    0.79
   5  -1  26   14.53    1.07
   5  -1  27   54.05    2.05
  -5   1 -28    5.65    0.93
   5  -1  28    7.62    0.98
  -5   1 -29  278.22    7.73
   5  -1  29  284.06    7.54
  -5   1 -30  107.47    3.50
   5  -1  30  103.27    3.39
  -5   1 -31   13.40    1.11
   5  -1  31   16.47    1.24
  -5   1 -32   24.05    1.39
   5  -1  32   20.88    1.36
  -5   1 -33    6.30    1.19
   5  -1  33    5.52    1.08
  -5   1 -34   49.48    2.29
   5  -1  34   53.10    2.31
  -5   1 -35   70.70    2.68
   5  -1  35   66.04    2.38
  -5   1 -36    1.02    1.17
   5  -1  36    1.69    1.38
  -5   1 -37    3.50    1.12
   5  -1  37    3.80    1.19
  -5   1 -38    4.18    1.10
   5  -1  38    3.88    1.16
  -5   1 -39    1.20    1.69
   5  -1  39    2.16    1.67
  -5   1 -40    0.92    1.24
   5  -1  40    2.24    1.29
  -5   1 -41   22.87    1.98
   5  -1  41   20.30    1.73
  -5   1 -42   12.97    1.64
   5  -1  42   14.52    1.75
  -5   1 -43   24.31    2.13
   5  -1  43   25.20    2.30
  -5   1 -44   -0.20    1.57
   5  -1  44    1.87    1.85
  -5   1 -45    4.79    1.74
   5  -1  45    6.11    1.68
  -5   1 -46   12.89    2.17
   5  -1  46   19.17    2.35
  -5   1 -47   16.02    2.28
   5  -1  47   18.78    2.61
  -5   1 -48    0.85    2.74
   5  -1  48    1.35    2.23
  -5   1 -49   -0.07    2.10
   5  -1  49    0.16    2.13
  -5   1 -50    8.37    2.61
   5  -1  50    7.26    2.57
  -5   1 -51   10.42    2.76
   5  -1  51   11.47    3.00
  -4   1  54   -0.43    3.21
   4  -1 -54   -0.78    3.46
  -4   1  53    3.22    2.73
   4  -1 -53    3.53    3.09
  -4   1  52    3.47    2.88
   4  -1 -52    5.02    2.90
  -4   1  51   31.21    2.78
   4  -1 -51   25.16    2.57
  -4   1  50    0.15    2.40
   4  -1 -50    0.41    3.02
  -4   1  49   -0.62    2.16
   4  -1 -49   -0.14    2.30
  -4   1  48   14.13    2.45
   4  -1 -48    9.69    2.23
  -4   1  47   14.09    2.00
   4  -1 -47   12.39    1.91
  -4   1  46    9.10    2.16
   4  -1 -46    9.07    1.95
  -4   1  45   53.54    2.76
   4  -1 -45   58.26    2.86
  -4   1  44   21.12    2.27
   4  -1 -44   20.94    1.99
  -4   1  43    0.20    1.27
   4  -1 -43    0.18    1.41
  -4   1  42   17.09    1.83
   4  -1 -42   12.64    1.57
  -4   1  41   83.61    3.16
   4  -1 -41   82.74    3.01
  -4   1  40    2.83    1.61
   4  -1 -40    2.31    1.60
  -4   1  39   19.05    1.41
   4  -1 -39   21.09    1.56
  -4   1  38   43.54    2.18
   4  -1 -38   43.30    2.06
  -4   1  37   14.21    1.25
   4  -1 -37   12.90    1.25
  -4   1  36   11.07    1.26
   4  -1 -36   12.72    1.33
  -4   1  35  204.79    5.84
   4  -1 -35  181.99    5.30
  -4   1  34    0.18    0.83
   4  -1 -34    1.13    0.84
  -4   1  33  158.17    4.38
   4  -1 -33  157.79    4.45
  -4   1  32  275.25    7.46
   4  -1 -32  252.54    6.94
  -4   1  31   52.41    2.51
   4  -1 -31   52.06    1.81
  -4   1  30  275.66    9.65
   4  -1 -30  277.28    7.00
  -4   1  29  513.56   12.62
   4  -1 -29  545.89   13.50
  -4   1  28   30.14    1.49
   4  -1 -28   25.49    1.33
  -4   1  27  392.69    9.82
   4  -1 -27  392.44    9.31
  -4   1  26   49.98    1.69
   4  -1 -26   47.97    1.77
  -4   1  25    6.23    0.72
   4  -1 -25    4.45    0.66
  -4   1  24  452.98   11.07
   4  -1 -24  471.58   11.08
  -4   1  23  495.67   12.19
   4  -1 -23  470.61   11.42
  -4   1  22   44.92    1.53
  -4   1  21 1832.85   40.97
   4  -1 -21 1892.01   43.09
  -4   1  20  149.46    5.62
   4  -1 -20  152.78    4.17
  -4   1  19   42.77    1.39
   4  -1 -19   44.55    1.54
  -4   1  18  742.61   17.30
   4  -1 -18  757.63   18.26
  -4   1  17  257.67    6.45
   4  -1 -17  265.25    6.37
  -4   1  16 1015.66   33.03
   4  -1 -16 1030.91   33.66
  -4   1  15 1962.73   44.49
   4  -1 -15 1936.38   43.12
  -4   1  14  365.42    8.60
   4  -1 -14  371.49    9.40
  -4   1  13  427.34   10.42
   4  -1 -13  410.98   10.45
  -4   1  12  534.60   12.65
   4  -1 -12  518.34   12.61
  -4   1  11  311.87    7.47
   4  -1 -11  322.17    8.01
  -4   1  10    0.60    0.26
   4  -1 -10    0.73    0.31
  -4   1   9 1494.44   33.42
   4  -1  -9 1494.21   46.96
  -4   1   8   14.41    0.54
   4  -1  -8   15.50    0.59
  -4   1   6   79.06    2.24
   4  -1  -6   81.50    2.29
  -4   1   5  563.27   13.32
   4  -1  -5  579.55   13.58
  -4   1   4   25.46    0.77
   4  -1  -4   24.04    0.72
  -4   1   3  406.38    9.53
   4  -1  -3  382.47    9.21
  -4   1   2   23.89    0.71
   4  -1  -2   23.64    1.16
  -4   1   1  828.99   26.26
   4  -1  -1  929.47   21.42
  -4   1   0 1558.49   49.11
   4  -1   1  922.14   30.11
   4  -1   2   27.94    0.91
  -4   1  -3  422.21   10.00
   4  -1   3  432.91   10.29
  -4   1  -4   28.91    0.92
   4  -1   4   28.90    0.94
  -4   1  -5  674.82   22.22
   4  -1   5  656.88   15.37
  -4   1  -6   89.86    2.42
   4  -1   6   87.53    2.46
  -4   1  -7 2548.86   56.73
   4  -1   7 2577.64   81.68
  -4   1  -8   13.41    0.59
   4  -1   8   13.78    0.60
  -4   1  -9 1516.71   34.47
   4  -1   9 1499.79   34.68
  -4   1 -10    0.75    0.65
   4  -1  10    0.35    0.39
  -4   1 -11  314.25    7.41
   4  -1  11  302.83    7.86
  -4   1 -12  512.57   11.87
   4  -1  12  510.29   12.16
   4  -1  13  400.61    9.96
  -4   1 -14  337.74    8.04
   4  -1  14  334.86    8.34
  -4   1 -15 1826.77   42.10
   4  -1  15 1773.00   40.19
  -4   1 -16  986.71   32.07
  -4   1 -17  259.29    6.42
  -4   1 -18  701.95   16.91
   4  -1  18    0.65    1.44
  -4   1 -19   41.11    2.01
  -4   1 -21  486.78   25.57
   4  -1  21 1859.84   58.11
   4  -1  22   33.58    2.03
   4  -1  23  433.24   10.71
   4  -1  24  422.33   10.34
  -4   1 -25    6.29    0.98
   4  -1  25    5.14    0.87
  -4   1 -26   46.80    1.81
   4  -1  26   42.45    1.69
  -4   1 -27  373.78    9.32
   4  -1  27  358.99    9.33
  -4   1 -28   24.69    1.33
   4  -1  28   25.95    1.38
  -4   1 -29  491.52   11.94
   4  -1  29  527.54   13.06
  -4   1 -30  269.68    6.96
   4  -1  30  260.57    6.77
  -4   1 -31   49.27    2.12
   4  -1  31   48.69    1.90
  -4   1 -32  238.96    6.42
   4  -1  32  240.17    6.40
  -4   1 -33  149.82    4.51
   4  -1  33  149.68    4.16
  -4   1 -34    1.08    1.31
   4  -1  34   -0.87    1.11
  -4   1 -35  172.43    5.16
   4  -1  35  176.82    4.95
  -4   1 -36   12.62    1.23
   4  -1  36   11.43    1.22
  -4   1 -37   12.30    1.41
   4  -1  37   12.95    1.44
  -4   1 -38   45.47    2.30
   4  -1  38   41.77    2.18
  -4   1 -39   20.64    1.74
   4  -1  39   19.82    1.74
  -4   1 -40    1.62    1.23
   4  -1  40    1.94    1.17
  -4   1 -41   78.98    3.03
   4  -1  41   82.30    3.14
  -4   1 -42   14.31    1.78
   4  -1  42   13.20    1.88
  -4   1 -43   -0.70    1.73
   4  -1  43    0.71    1.87
  -4   1 -44   21.21    1.82
   4  -1  44   24.99    1.91
  -4   1 -45   55.44    3.08
   4  -1  45   53.56    4.20
  -4   1 -46    7.95    2.02
   4  -1  46    7.62    2.25
  -4   1 -47    9.67    2.20
   4  -1  47    9.80    2.00
  -4   1 -48   10.23    2.06
   4  -1  48   13.13    2.14
  -4   1 -49    2.00    2.82
   4  -1  49   -0.66    2.98
  -4   1 -50   -0.63    2.10
   4  -1  50    0.71    2.25
  -4   1 -51   25.28    3.00
   4  -1  51   29.41    3.15
  -4   1 -52    3.34    3.89
   4  -1  52    5.73    2.63
  -3   1  54    7.49    3.72
   3  -1 -54   10.98    3.84
  -3   1  53   21.61    3.03
   3  -1 -53   23.51    2.95
  -3   1  52   35.84    2.88
   3  -1 -52   31.74    3.19
  -3   1  51   74.74    4.06
   3  -1 -51   66.89    3.69
  -3   1  50   -0.36    2.30
   3  -1 -50    2.77    2.40
  -3   1  49    4.71    2.66
   3  -1 -49    4.92    2.27
  -3   1  48    8.63    1.94
   3  -1 -48    7.38    1.90
  -3   1  47   29.61    2.53
   3  -1 -47   27.19    2.81
  -3   1  46   18.60    2.04
   3  -1 -46   17.14    2.12
  -3   1  45  177.68    5.47
   3  -1 -45  173.11    5.20
  -3   1  44    0.23    1.71
   3  -1 -44    0.34    1.62
  -3   1  43    4.90    1.70
   3  -1 -43    6.90    1.67
  -3   1  42   34.53    2.31
   3  -1 -42   32.60    2.27
  -3   1  41  125.31    3.97
   3  -1 -41  127.06    3.89
  -3   1  40    2.18    1.39
   3  -1 -40    3.79    1.26
  -3   1  39   42.08    2.07
   3  -1 -39   41.53    2.16
  -3   1  38   88.95    3.38
   3  -1 -38   82.67    3.00
  -3   1  37    5.98    1.04
   3  -1 -37    7.07    1.13
  -3   1  36   41.25    1.92
   3  -1 -36   39.00    1.86
  -3   1  35    1.23    0.95
   3  -1 -35    2.24    1.09
  -3   1  34    1.16    1.15
   3  -1 -34    0.29    0.83
  -3   1  33  133.16    3.73
   3  -1 -33  134.07    3.75
  -3   1  32    1.19    0.78
   3  -1 -32    1.74    0.80
  -3   1  31   37.68    1.79
   3  -1 -31   39.74    1.91
  -3   1  30   56.76    2.17
   3  -1 -30   54.33    1.96
  -3   1  29  114.18    3.36
   3  -1 -29  112.19    3.19
  -3   1  28  213.53    7.49
   3  -1 -28  210.30    5.39
  -3   1  27  236.20    6.11
   3  -1 -27  236.74    6.13
  -3   1  26   26.12    1.22
   3  -1 -26   25.53    1.23
  -3   1  25    5.98    0.86
   3  -1 -25    3.38    0.88
  -3   1  24   16.01    0.94
   3  -1 -24   17.40    1.01
  -3   1  23   39.37    1.35
   3  -1 -23   37.40    1.41
  -3   1  22  145.98    4.00
   3  -1 -22  145.48    3.88
  -3   1  21   85.91    2.57
   3  -1 -21   91.46    2.78
  -3   1  20  365.56    9.15
   3  -1 -20  373.04    9.27
  -3   1  19    7.51    0.67
   3  -1 -19    7.71    0.57
  -3   1  18   63.04    1.92
   3  -1 -18   63.62    1.95
  -3   1  17    2.82    0.45
   3  -1 -17    2.81    0.46
  -3   1  16  245.56    8.44
   3  -1 -16  236.92    6.21
  -3   1  15  138.12    3.65
   3  -1 -15  137.79    3.80
  -3   1  14   35.25    1.13
   3  -1 -14   33.07    1.15
  -3   1  13   10.74    0.54
   3  -1 -13   10.79    0.50
  -3   1  12    3.78    0.35
   3  -1 -12    4.03    0.35
  -3   1  11   27.25    0.96
   3  -1 -11   27.26    0.93
  -3   1  10   30.00    0.96
   3  -1 -10   29.95    1.05
  -3   1   9   14.99    0.61
   3  -1  -9   17.03    0.57
  -3   1   8   48.78    1.42
   3  -1  -8   52.65    1.59
  -3   1   7    0.34    0.15
   3  -1  -7    0.19    0.16
  -3   1   6   50.29    1.42
   3  -1  -6   48.06    1.30
  -3   1   5    1.43    0.18
   3  -1  -5    1.28    0.19
  -3   1   4    0.15    0.13
   3  -1  -4    0.12    0.13
  -3   1   3    0.90    0.13
   3  -1  -3    0.71    0.12
  -3   1   2    0.98    0.12
   3  -1  -2    0.96    0.12
  -3   1   1    0.09    0.18
   3  -1  -1    0.09    0.10
  -3   1   0   -0.06    0.14
  -3   1  -1    0.08    0.14
   3  -1   1   -0.09    0.14
  -3   1  -2    0.75    0.20
   3  -1   2    0.76    0.21
  -3   1  -3    0.75    0.18
   3  -1   3    0.68    0.18
  -3   1  -4    0.16    0.23
   3  -1   4    0.49    0.24
  -3   1  -5    1.57    0.27
   3  -1   5    1.89    0.29
  -3   1  -6   49.86    1.42
   3  -1   6   49.68    1.55
  -3   1  -7    0.12    0.29
   3  -1   7    0.50    0.29
  -3   1  -8   40.38    1.34
   3  -1   8   47.57    1.42
  -3   1  -9   15.35    0.72
   3  -1   9   16.30    0.70
  -3   1 -10   28.64    0.98
   3  -1  10   27.44    0.97
  -3   1 -11   26.91    0.92
   3  -1  11   27.72    1.58
  -3   1 -12    3.67    0.49
   3  -1  12    3.04    0.71
  -3   1 -13    9.64    0.61
   3  -1  13   10.20    0.97
  -3   1 -14   30.58    1.19
   3  -1  14   -0.48    0.57
  -3   1 -15  129.27    5.03
   3  -1  17    2.35    0.56
   3  -1  18   58.80    1.84
   3  -1  19    7.48    0.68
  -3   1 -20  348.99   12.58
   3  -1  20  343.24    8.62
  -3   1 -21   82.74    2.64
   3  -1  21   80.13    2.41
  -3   1 -22  171.18    4.73
   3  -1  22  144.47    4.22
  -3   1 -23   36.51    1.51
   3  -1  23   37.26    1.45
  -3   1 -24   16.26    0.95
   3  -1  24   17.14    0.99
  -3   1 -25    4.48    0.87
   3  -1  25    2.68    0.81
  -3   1 -26   25.40    1.32
   3  -1  26   25.95    1.34
  -3   1 -27  224.61    6.40
   3  -1  27  225.90    5.99
  -3   1 -28  218.42    6.24
   3  -1  28  201.27    5.32
  -3   1 -29  106.35    3.42
   3  -1  29  111.09    3.56
  -3   1 -30   49.51    2.07
   3  -1  30   51.16    2.01
  -3   1 -31   35.57    1.79
   3  -1  31   35.08    1.61
  -3   1 -32    0.99    0.86
   3  -1  32    0.82    0.89
  -3   1 -33  123.80    3.93
   3  -1  33  124.01    3.83
  -3   1 -34    1.42    0.97
   3  -1  34    0.99    1.09
  -3   1 -35    1.89    1.32
   3  -1  35    0.95    1.06
  -3   1 -36   36.98    1.82
   3  -1  36   40.65    1.90
  -3   1 -37    7.16    1.26
   3  -1  37    5.82    1.18
  -3   1 -38   83.67    3.00
   3  -1  38   81.72    2.98
  -3   1 -39   41.24    2.15
   3  -1  39   38.87    2.16
  -3   1 -40    2.76    1.18
   3  -1  40    3.16    1.26
  -3   1 -41  129.73    4.46
   3  -1  41  126.43    4.39
  -3   1 -42   29.99    1.86
   3  -1  42   30.06    1.85
  -3   1 -43    5.50    1.76
   3  -1  43    7.05    1.65
  -3   1 -44   -0.52    1.60
   3  -1  44   -0.90    1.89
  -3   1 -45  168.52    5.17
   3  -1  45  175.28    5.35
  -3   1 -46   15.15    1.91
   3  -1  46   18.71    2.01
  -3   1 -47   28.78    2.29
   3  -1  47   26.36    2.28
  -3   1 -48    7.87    2.69
   3  -1  48    9.39    2.48
  -3   1 -49    6.75    2.03
   3  -1  49    4.68    2.27
  -3   1 -50   -0.52    2.30
   3  -1  50    1.55    2.40
  -3   1 -51   59.56    3.52
   3  -1  51   62.94    3.98
  -3   1 -52   27.49    2.86
   3  -1  52   32.38    3.21
  -2   1  54   20.53    3.73
   2  -1 -54   33.20    4.20
  -2   1  53   32.80    3.50
   2  -1 -53   32.92    3.06
  -2   1  52   70.89    3.74
   2  -1 -52   63.48    3.45
  -2   1  51   88.87    5.77
   2  -1 -51   90.73    4.44
  -2   1  50    1.98    2.24
   2  -1 -50    1.27    2.07
  -2   1  49    0.87    1.81
   2  -1 -49    1.98    1.88
  -2   1  48    1.55    2.23
   2  -1 -48    0.50    2.50
  -2   1  47   12.78    1.95
   2  -1 -47   13.52    2.12
  -2   1  46    5.99    1.65
   2  -1 -46    6.41    1.96
  -2   1  45  108.21    3.74
   2  -1 -45  109.23    3.72
  -2   1  44   60.26    2.76
   2  -1 -44   59.11    2.77
  -2   1  43  126.07    4.45
   2  -1 -43  116.12    4.02
  -2   1  42    9.25    1.48
   2  -1 -42    7.89    1.40
  -2   1  41   70.97    3.07
   2  -1 -41   78.79    3.14
  -2   1  40   63.99    2.60
   2  -1 -40   68.81    2.71
  -2   1  39   54.31    2.14
   2  -1 -39   52.45    2.16
  -2   1  38  145.43    4.35
   2  -1 -38  151.30    4.80
  -2   1  37   13.52    1.22
   2  -1 -37   13.67    1.29
  -2   1  36   43.32    2.05
   2  -1 -36   43.79    2.04
  -2   1  35   25.46    1.51
   2  -1 -35   21.02    1.52
  -2   1  34   18.92    1.55
   2  -1 -34   15.93    1.27
  -2   1  33  513.49   12.70
   2  -1 -33  510.52   12.46
  -2   1  32   89.00    3.08
   2  -1 -32   88.53    3.03
  -2   1  31  151.80    4.41
   2  -1 -31  159.28    4.10
  -2   1  30  581.73   14.42
   2  -1 -30  603.75   14.75
  -2   1  29    0.41    0.67
   2  -1 -29   -0.32    0.87
  -2   1  28 1639.14   38.42
   2  -1 -28 1626.11   38.18
  -2   1  27  582.04   13.89
   2  -1 -27  582.27   13.81
  -2   1  26    0.03    0.70
   2  -1 -26    0.17    0.68
  -2   1  25   25.82    1.44
   2  -1 -25   27.61    1.27
  -2   1  24   51.18    2.56
   2  -1 -24   51.47    1.73
  -2   1  23   52.55    1.76
   2  -1 -23   53.77    1.74
  -2   1  22   37.90    1.37
   2  -1 -22   35.97    1.40
  -2   1  21   43.02    1.57
   2  -1 -21   44.72    1.57
  -2   1  20 1513.48   34.72
   2  -1 -20 1539.42   34.71
  -2   1  19  133.84    3.56
   2  -1 -19  130.84    3.58
   2  -1 -18  244.94    6.45
  -2   1  17  153.86    5.88
   2  -1 -17  144.89    5.37
  -2   1  16 2174.17   68.40
   2  -1 -16 2141.72   48.90
  -2   1  14    0.27    0.50
   2  -1 -14    0.81    0.47
  -2   1  13 2661.15   83.13
   2  -1 -13 2521.76   79.62
  -2   1  12 2647.23   82.09
   2  -1 -12 2716.82   84.81
  -2   1  11  661.21   20.97
   2  -1 -11  606.65   20.62
  -2   1  10  842.93   19.35
   2  -1 -10  838.62   19.75
  -2   1   9  513.69   11.96
   2  -1  -9  529.50   12.88
  -2   1   8    6.10    0.30
   2  -1  -8    6.36    0.39
  -2   1   7 1573.32   49.74
   2  -1  -7 1485.61   47.43
  -2   1   6   89.43    2.36
   2  -1  -6   84.37    2.31
   2  -1  -5  915.22   29.34
  -2   1   2   26.99    0.72
   2  -1  -2   26.29    0.77
  -2   1   1   25.07    1.07
   2  -1  -1   25.82    1.09
  -2   1   0  752.77   24.02
  -2   1  -1   28.36    0.87
   2  -1   1   27.49    0.87
  -2   1  -2   29.80    0.91
   2  -1   2   26.61    0.90
  -2   1  -5  910.15   20.48
   2  -1   5  869.82   20.21
  -2   1  -6   87.38    2.38
   2  -1   6   85.11    2.32
  -2   1  -7 1450.41   33.01
   2  -1   7 1397.10   32.13
  -2   1  -8    6.13    0.58
  -2   1  -9  571.53   19.30
  -2   1 -10  795.25   27.66
  -2   1 -16 2000.90   45.60
   2  -1  16 2111.12   47.13
  -2   1 -17  143.71    5.97
   2  -1  17  142.43    5.69
  -2   1 -18  249.51    6.81
  -2   1 -19  125.27    3.82
   2  -1  19  126.91    3.44
  -2   1 -20 1452.86   33.49
   2  -1  20 1466.14   33.88
  -2   1 -22   37.45    1.52
   2  -1  22   34.11    1.34
  -2   1 -23   56.42    2.12
   2  -1  23   52.44    1.89
  -2   1 -24   47.58    1.87
   2  -1  24   49.03    1.71
  -2   1 -25   24.17    1.19
   2  -1  25   24.48    1.18
  -2   1 -26    0.24    0.77
   2  -1  26    1.03    0.76
  -2   1 -27  567.01   14.10
   2  -1  27  562.52   13.56
  -2   1 -28 1534.27   35.77
   2  -1  28 1498.85   34.89
  -2   1 -29   -0.32    0.83
   2  -1  29   -0.63    0.85
  -2   1 -30  567.46   14.66
   2  -1  30  548.11   13.39
  -2   1 -31  146.40    4.24
   2  -1  31  144.82    4.32
  -2   1 -32   81.09    2.95
   2  -1  32   87.57    2.97
  -2   1 -33  489.93   12.91
   2  -1  33  498.92   12.55
  -2   1 -34   16.33    1.25
   2  -1  34   16.06    1.22
  -2   1 -35   21.14    1.65
   2  -1  35   21.60    1.50
  -2   1 -36   38.63    1.89
   2  -1  36   42.37    2.00
  -2   1 -37   13.66    1.47
   2  -1  37   14.22    1.39
  -2   1 -38  148.05    4.48
   2  -1  38  152.87    4.49
  -2   1 -39   57.23    2.51
   2  -1  39   52.29    2.34
  -2   1 -40   71.04    3.38
   2  -1  40   63.90    2.53
  -2   1 -41   71.86    2.86
   2  -1  41   78.06    3.27
  -2   1 -42    7.29    1.43
   2  -1  42    7.28    1.50
  -2   1 -43  115.22    3.82
   2  -1  43  115.43    3.79
  -2   1 -44   56.20    2.99
   2  -1  44   60.58    3.15
  -2   1 -45  109.91    3.77
   2  -1  45  107.99    3.77
  -2   1 -46    6.03    2.00
   2  -1  46    6.99    1.86
  -2   1 -47   12.08    2.17
   2  -1  47   11.57    2.30
  -2   1 -48    1.00    1.81
   2  -1  48    0.49    1.93
  -2   1 -49   -0.79    2.23
   2  -1  49    1.49    2.11
  -2   1 -50    2.28    2.32
   2  -1  50    0.78    2.39
  -2   1 -51   84.65    4.40
   2  -1  51   88.09    4.45
  -2   1 -52   58.78    3.44
   2  -1  52   57.01    3.61
  -1   1  54   10.44    3.17
   1  -1 -54    8.28    3.67
  -1   1  53   19.22    3.19
   1  -1 -53   18.72    3.06
  -1   1  52    2.14    2.45
   1  -1 -52    3.06    2.36
  -1   1  51   18.95    2.65
   1  -1 -51   16.77    2.74
  -1   1  50   18.89    2.67
   1  -1 -50   14.53    2.55
  -1   1  49    3.18    1.87
   1  -1 -49    1.94    1.95
  -1   1  48   76.51    3.44
   1  -1 -48   64.39    3.29
  -1   1  47   33.50    2.59
   1  -1 -47   35.80    2.70
  -1   1  46    7.66    1.72
   1  -1 -46    7.58    2.00
  -1   1  45   80.98    3.30
   1  -1 -45   84.12    3.61
  -1   1  44    7.28    1.81
   1  -1 -44    7.61    1.75
  -1   1  43   69.35    3.59
   1  -1 -43   64.56    2.80
  -1   1  42    7.95    1.83
   1  -1 -42    9.21    1.59
  -1   1  41   10.40    1.37
   1  -1 -41   11.22    1.36
  -1   1  40   12.93    1.46
   1  -1 -40   12.85    1.50
  -1   1  39   34.76    1.98
   1  -1 -39   29.91    1.76
  -1   1  38   17.44    1.37
   1  -1 -38   15.92    1.33
  -1   1  37   18.89    1.42
   1  -1 -37   16.75    1.44
  -1   1  36   26.90    1.61
   1  -1 -36   26.56    1.59
  -1   1  35   21.12    1.44
   1  -1 -35   18.78    1.43
  -1   1  34   35.49    1.73
   1  -1 -34   32.91    1.72
  -1   1  33  135.28    3.80
   1  -1 -33  128.88    3.74
  -1   1  32   14.71    1.16
   1  -1 -32   14.59    1.19
  -1   1  31    2.06    0.90
   1  -1 -31    1.84    0.82
  -1   1  30  147.95    4.20
   1  -1 -30  152.44    4.73
  -1   1  29    9.65    1.01
   1  -1 -29   11.03    0.99
  -1   1  28   42.39    1.67
   1  -1 -28   41.66    1.62
  -1   1  27   22.48    1.19
   1  -1 -27   22.49    1.26
  -1   1  26    0.32    0.74
   1  -1 -26    0.23    0.72
  -1   1  25    0.23    0.61
   1  -1 -25    0.80    0.74
  -1   1  24   15.11    0.92
   1  -1 -24   13.96    1.02
  -1   1  23    1.54    0.54
   1  -1 -23    1.74    0.64
  -1   1  22   50.04    1.74
   1  -1 -22   51.93    1.71
  -1   1  21    1.36    0.57
   1  -1 -21    1.14    0.49
  -1   1  20   45.35    2.19
   1  -1 -20   45.11    1.64
  -1   1  19   24.45    1.55
   1  -1 -19   21.24    1.07
  -1   1  18  274.89    9.24
   1  -1 -18  281.07    7.37
  -1   1  17    0.08    0.48
   1  -1 -17    0.62    0.42
  -1   1  16    0.21    0.41
   1  -1 -16    0.43    0.43
  -1   1  15    0.52    0.36
   1  -1 -15    0.32    0.42
  -1   1  14    7.10    0.52
   1  -1 -14    6.21    0.42
  -1   1  13  164.53    4.33
   1  -1 -13  169.45    4.16
  -1   1  12  185.10    4.72
   1  -1 -12  184.82    4.87
  -1   1  11    0.27    0.30
   1  -1 -11    0.29    0.28
  -1   1  10  314.64    7.57
   1  -1 -10  301.25    7.77
  -1   1   9   34.89    1.14
   1  -1  -9   35.09    1.24
  -1   1   8   97.52    2.62
   1  -1  -8   97.37    2.76
  -1   1   7   37.30    1.06
   1  -1  -7   38.65    1.19
  -1   1   6    0.72    0.21
   1  -1  -6    0.67    0.22
  -1   1   5    1.00    0.14
   1  -1  -5    0.93    0.16
  -1   1   4   12.05    0.45
   1  -1  -4   11.77    0.51
  -1   1   3   13.62    0.45
   1  -1  -3   14.05    0.75
  -1   1   2   21.55    0.60
   1  -1  -2   19.74    0.80
  -1   1  -1    0.86    0.11
  -1   1  -2   20.95    0.68
   1  -1   2   19.74    0.69
  -1   1  -3   13.31    0.51
   1  -1   3   12.67    0.49
  -1   1  -4   12.37    0.52
   1  -1   4   13.58    0.69
  -1   1  -5    1.12    0.20
   1  -1   5    0.97    0.26
  -1   1  -6    0.60    0.27
   1  -1   6    0.08    0.53
  -1   1  -7   37.94    1.63
   1  -1   9   33.92    1.10
  -1   1 -10  294.24   10.14
   1  -1  10  287.76    6.86
   1  -1  11    0.22    0.33
  -1   1 -12  180.41    6.41
   1  -1  12  178.73    4.62
  -1   1 -13  158.39    4.31
   1  -1  13  151.72    3.97
  -1   1 -14    5.96    0.47
   1  -1  14    6.12    0.51
  -1   1 -15    0.13    0.56
   1  -1  15    0.04    0.42
  -1   1 -16    0.07    0.42
   1  -1  16    0.29    0.41
  -1   1 -17    0.49    0.59
   1  -1  17    0.07    0.61
  -1   1 -18  253.75    6.66
   1  -1  18  256.60    6.35
  -1   1 -19   20.84    1.01
   1  -1  19   18.89    0.99
  -1   1 -20   42.24    1.56
   1  -1  20   42.26    1.48
  -1   1 -21    0.91    0.55
   1  -1  21   -0.32    0.68
  -1   1 -22   49.35    1.80
   1  -1  22   55.43    2.72
  -1   1 -23    1.51    0.59
   1  -1  23    1.65    0.59
  -1   1 -24   13.25    1.12
   1  -1  24   13.96    1.06
  -1   1 -25    0.23    0.55
   1  -1  25    0.07    0.58
  -1   1 -26    0.63    0.69
   1  -1  26   -0.27    0.78
  -1   1 -27   22.85    1.37
   1  -1  27   20.72    1.08
  -1   1 -28   42.80    1.60
   1  -1  28   41.32    1.63
  -1   1 -29   10.97    1.20
   1  -1  29   10.01    1.21
  -1   1 -30  145.76    4.32
   1  -1  30  147.87    4.02
  -1   1 -31    1.75    0.90
   1  -1  31    1.86    1.09
  -1   1 -32   12.94    1.25
   1  -1  32   15.56    1.08
  -1   1 -33  129.94    3.96
   1  -1  33  129.42    3.91
  -1   1 -34   35.13    1.85
   1  -1  34   31.51    1.61
  -1   1 -35   19.28    1.26
   1  -1  35   22.06    1.34
  -1   1 -36   26.63    1.65
   1  -1  36   25.65    1.57
  -1   1 -37   18.89    1.53
   1  -1  37   16.90    1.37
  -1   1 -38   15.05    1.30
   1  -1  38   13.39    1.33
  -1   1 -39   32.92    1.95
   1  -1  39   33.61    2.11
  -1   1 -40   12.26    1.30
   1  -1  40   12.41    1.40
  -1   1 -41   10.72    1.58
   1  -1  41   10.99    1.62
  -1   1 -42    7.58    1.57
   1  -1  42    7.88    1.55
  -1   1 -43   67.52    2.67
   1  -1  43   69.49    2.68
  -1   1 -44    7.20    1.78
   1  -1  44    7.60    2.21
  -1   1 -45   84.66    3.31
   1  -1  45   81.17    3.10
  -1   1 -46    6.50    1.66
   1  -1  46    5.52    1.71
  -1   1 -47   30.01    2.71
   1  -1  47   33.90    3.01
  -1   1 -48   56.62    2.93
   1  -1  48   65.21    3.09
  -1   1 -49    2.12    1.94
   1  -1  49    1.71    2.30
  -1   1 -50   19.59    3.14
   1  -1  50   18.62    2.94
  -1   1 -51   13.80    2.45
   1  -1  51   17.20    2.27
  -1   1 -52    1.51    2.71
   1  -1  52    0.99    2.70
  -1   1 -53   18.80    3.64
   1  -1  53   22.47    3.26
   0   1  53   -1.46    2.94
   0  -1 -53   -0.08    2.69
   0   1  52    1.95    2.53
   0  -1 -52    0.08    2.66
   0   1  51    0.31    1.99
   0  -1 -51   -0.43    2.08
   0   1  50    0.59    2.31
   0  -1 -50    1.54    2.26
   0   1  49    0.18    1.97
   0  -1 -49   -0.73    2.19
   0   1  48    0.90    1.79
   0  -1 -48   -1.03    1.75
   0   1  47   -1.56    2.03
   0  -1 -47    0.14    2.35
   0   1  46   -0.11    2.21
   0  -1 -46   -0.02    1.50
   0   1  45    1.38    1.56
   0  -1 -45   -0.26    1.55
   0   1  44    0.44    2.03
   0  -1 -44   -1.63    1.97
   0   1  43    2.11    1.65
   0  -1 -43   -0.80    1.29
   0   1  42   -1.35    1.54
   0  -1 -42   -0.29    1.43
   0   1  41    0.30    1.18
   0  -1 -41    1.21    1.27
   0   1  40    0.28    1.31
   0  -1 -40    0.31    1.22
   0   1  39    0.66    1.19
   0  -1 -39    0.16    1.23
   0   1  38    0.10    0.97
   0  -1 -38   -0.62    0.93
   0   1  37    0.61    1.38
   0  -1 -37    0.14    1.39
   0   1  36   -0.17    0.93
   0  -1 -36    0.10    0.86
   0   1  35   -0.19    0.94
   0  -1 -35   -0.31    1.06
   0   1  34    0.50    1.01
   0  -1 -34    0.80    0.95
   0   1  33    0.68    1.01
   0  -1 -33    0.10    0.95
   0   1  32    1.44    0.84
   0  -1 -32   -0.41    0.75
   0   1  31   -0.38    0.88
   0  -1 -31    1.78    1.04
   0   1  30    0.42    0.71
   0  -1 -30   -0.10    0.78
   0   1  29   -0.74    0.68
   0  -1 -29   -0.78    0.79
   0   1  28    0.31    0.78
   0  -1 -28    0.11    0.69
   0   1  27    0.43    1.09
   0  -1 -27    0.64    0.75
   0   1  26    0.36    0.63
   0  -1 -26    0.64    0.64
   0   1  25    0.41    0.61
   0  -1 -25    0.32    0.69
   0   1  24    0.37    0.70
   0  -1 -24   -0.01    0.65
   0   1  23    0.36    0.57
   0  -1 -23    0.11    0.63
   0   1  22   -0.15    0.53
   0  -1 -22    0.24    0.56
   0   1  21    0.88    0.54
   0  -1 -21    0.21    0.51
   0   1  20    0.76    0.66
   0  -1 -20   -0.10    0.64
   0   1  19    0.12    0.54
   0  -1 -19   -0.14    0.50
   0   1  18   -0.59    0.43
   0  -1 -18    0.63    0.45
   0   1  17    0.34    0.43
   0  -1 -17    1.21    0.53
   0   1  16    0.25    0.38
   0  -1 -16    0.28    0.37
   0   1  15    0.23    0.36
   0  -1 -15    0.05    0.33
   0   1  14    0.32    0.36
   0  -1 -14   -0.26    0.35
   0   1  13    0.04    0.31
   0  -1 -13    0.30    0.32
   0   1  12    0.31    0.30
   0  -1 -12    0.17    0.30
   0   1  11    0.34    0.32
   0  -1 -11    0.52    0.31
   0   1  10   -0.27    0.27
   0  -1 -10    0.27    0.28
   0   1   9    0.36    0.33
   0  -1  -9    0.24    0.27
   0   1   8    0.44    0.27
   0  -1  -8   -0.18    0.26
   0   1   7    0.68    0.28
   0  -1  -7    0.21    0.28
   0   1   6    0.65    0.18
   0  -1  -6    0.19    0.17
   0   1   5    0.22    0.14
   0  -1  -5    0.21    0.14
   0   1   4    0.16    0.11
   0  -1  -4    0.46    0.12
   0   1   3    0.29    0.13
   0  -1  -3    0.31    0.11
   0   1   2    0.04    0.10
   0   1   0   -0.01    0.06
   0   1  -3    0.28    0.17
   0  -1   5   -0.02    0.29
   0   1  -6    0.38    0.30
   0  -1   6    0.72    0.25
   0   1  -7    0.28    0.28
   0  -1   7    0.24    0.22
   0   1  -8    0.30    0.33
   0  -1   8    0.44    0.26
   0   1  -9    0.84    0.31
   0  -1   9    0.47    0.26
   0   1 -10   -0.41    0.31
   0  -1  10    0.24    0.34
   0   1 -11   -0.08    0.32
   0  -1  11   -0.11    0.37
   0   1 -12    0.43    0.34
   0  -1  12    0.26    0.36
   0   1 -13    0.10    0.35
   0  -1  13    1.00    0.45
   0   1 -14    0.16    0.41
   0  -1  14    0.32    0.43
   0   1 -15    0.29    0.38
   0  -1  15    0.65    0.39
   0   1 -16    0.23    0.38
   0  -1  16    0.31    0.40
   0   1 -17    0.71    0.48
   0  -1  17    0.57    0.41
   0   1 -18   -0.41    0.51
   0  -1  18    0.66    0.53
   0   1 -19    0.33    0.53
   0  -1  19    0.06    0.51
   0   1 -20    0.05    0.68
   0  -1  20    0.16    0.49
   0   1 -21    0.47    0.49
   0  -1  21   -0.60    0.49
   0   1 -22    0.01    0.47
   0  -1  22    0.31    0.52
   0   1 -23    0.03    0.75
   0  -1  23   -0.01    0.77
   0   1 -24   -0.30    0.67
   0  -1  24    0.12    0.63
   0   1 -25    0.08    0.71
   0  -1  25   -0.26    0.73
   0   1 -26    0.98    0.60
   0  -1  26    0.10    0.74
   0   1 -27    0.20    0.87
   0  -1  27    0.79    1.16
   0   1 -28   -0.10    0.61
   0  -1  28    0.06    0.68
   0   1 -29   -0.26    0.74
   0  -1  29    0.91    0.91
   0   1 -30    0.11    0.81
   0  -1  30   -0.27    0.80
   0   1 -31    0.06    0.85
   0  -1  31   -0.43    0.92
   0   1 -32    0.45    0.79
   0  -1  32    0.65    0.80
   0   1 -33    0.18    1.17
   0  -1  33   -0.42    1.16
   0   1 -34   -0.61    0.87
   0  -1  34    1.41    0.87
   0   1 -35    0.13    1.04
   0  -1  35   -0.46    1.09
   0   1 -36    0.71    1.14
   0  -1  36   -0.22    1.01
   0   1 -37    1.59    1.39
   0  -1  37    0.28    1.18
   0   1 -38    0.00    0.99
   0  -1  38   -0.02    1.04
   0   1 -39    0.25    1.04
   0  -1  39   -0.18    1.48
   0   1 -40    0.38    1.26
   0  -1  40    0.57    1.17
   0   1 -41   -0.34    1.12
   0  -1  41   -0.64    1.20
   0   1 -42    1.00    1.46
   0  -1  42   -2.91    1.80
   0   1 -43   -0.58    1.60
   0  -1  43    1.07    1.47
   0   1 -44   -1.24    1.55
   0  -1  44    2.17    1.81
   0   1 -45    0.00    1.52
   0  -1  45    0.72    1.70
   0   1 -46    0.44    1.89
   0  -1  46    1.73    1.70
   0   1 -47   -0.53    1.95
   0  -1  47    0.81    2.07
   0   1 -48    1.93    1.74
   0  -1  48    0.66    1.80
   0   1 -49    1.57    2.71
   0  -1  49    1.32    2.67
   0   1 -50    1.00    1.87
   0  -1  50    1.81    1.91
   0   1 -51    0.05    2.08
   0  -1  51    0.37    1.99
   0   1 -52   -4.11    3.20
   0  -1  52   -0.54    2.96
   0   1 -53   -0.98    2.47
   0  -1  53    0.74    2.42
   1   1  53   20.96    2.95
  -1  -1 -53   22.87    3.25
   1   1  52    1.83    2.40
  -1  -1 -52    1.84    2.35
   1   1  51   17.31    2.42
  -1  -1 -51   13.59    2.44
   1   1  50   21.80    3.12
  -1  -1 -50   18.11    3.09
   1   1  49    3.15    1.99
  -1  -1 -49    3.11    1.92
   1   1  48   69.47    4.06
  -1  -1 -48   60.53    3.21
   1   1  47   32.71    2.53
  -1  -1 -47   29.38    2.49
   1   1  46    6.58    1.99
  -1  -1 -46    4.87    1.88
   1   1  45   82.77    3.31
  -1  -1 -45   85.06    3.19
   1   1  44    7.05    1.55
  -1  -1 -44    7.48    1.55
   1   1  43   71.94    3.31
  -1  -1 -43   70.55    3.12
   1   1  42   11.10    1.54
  -1  -1 -42    7.90    1.37
   1   1  41   11.89    1.57
  -1  -1 -41   13.35    1.67
   1   1  40   13.28    1.37
  -1  -1 -40   14.27    1.41
   1   1  39   36.42    2.17
  -1  -1 -39   32.07    2.06
   1   1  38   16.75    1.34
  -1  -1 -38   17.96    1.40
   1   1  37   17.92    1.49
  -1  -1 -37   16.52    1.47
   1   1  36   26.57    1.49
  -1  -1 -36   23.28    1.51
   1   1  35   23.67    1.65
  -1  -1 -35   21.40    1.57
   1   1  34   33.78    1.59
  -1  -1 -34   35.44    1.62
   1   1  33  144.62    4.26
  -1  -1 -33  136.05    4.06
   1   1  32   14.44    1.11
  -1  -1 -32   13.22    1.23
   1   1  31    0.85    1.10
  -1  -1 -31    1.33    0.89
   1   1  30  141.72    3.93
  -1  -1 -30  141.97    4.15
   1   1  29   10.50    0.91
  -1  -1 -29    9.43    1.01
   1   1  28   40.81    1.69
  -1  -1 -28   44.84    1.77
   1   1  27   23.30    1.25
  -1  -1 -27   23.78    1.29
   1   1  26    0.06    0.76
  -1  -1 -26    0.39    0.76
   1   1  25   -0.67    0.84
  -1  -1 -25    0.21    0.72
   1   1  24   13.61    0.82
  -1  -1 -24   14.17    0.86
   1   1  23    1.04    0.56
  -1  -1 -23    1.55    0.57
   1   1  22   53.31    1.69
  -1  -1 -22   49.82    1.90
   1   1  21    0.71    0.49
  -1  -1 -21    1.22    0.60
   1   1  20   42.91    1.51
  -1  -1 -20   43.81    1.51
   1   1  19   19.67    0.86
  -1  -1 -19   19.75    0.93
   1   1  18  262.71    6.48
  -1  -1 -18  266.69    6.69
   1   1  17    0.63    0.44
  -1  -1 -17    0.69    0.40
   1   1  16    0.06    0.41
  -1  -1 -16    0.10    0.39
   1   1  15    0.39    0.45
  -1  -1 -15    0.66    0.41
   1   1  14    6.32    0.47
  -1  -1 -14    5.67    0.46
   1   1  13  172.06    4.51
  -1  -1 -13  156.99    4.15
   1   1  12  189.69    4.75
  -1  -1 -12  192.43    5.12
   1   1  11    0.38    0.43
  -1  -1 -11    1.00    0.37
   1   1  10  304.64    7.12
  -1  -1 -10  302.23    7.33
   1   1   9   33.88    1.09
  -1  -1  -9   33.28    1.16
   1   1   8   91.92    2.43
   1   1   7   36.97    1.14
  -1  -1  -7   37.17    1.26
   1   1   6    0.64    0.23
  -1  -1  -6    0.39    0.22
   1   1   5    0.89    0.20
  -1  -1  -5    0.93    0.24
   1   1   4   12.98    0.67
  -1  -1  -4   12.25    0.72
   1   1   3   13.83    0.48
  -1  -1  -3   12.99    0.71
   1   1   2   22.44    0.89
  -1  -1  -2   21.77    0.93
  -1  -1   2   22.25    0.70
   1   1  -3   11.73    0.63
  -1  -1   3   12.96    0.47
   1   1  -4   12.26    0.66
  -1  -1   4   11.73    0.46
   1   1  -5    1.32    0.22
  -1  -1   5    0.80    0.20
   1   1  -6    0.72    0.23
  -1  -1   6    0.29    0.23
   1   1  -7   34.61    1.15
  -1  -1   7   35.48    1.16
   1   1  -8   90.31    2.50
  -1  -1   8   90.47    2.37
   1   1  -9   34.57    1.21
  -1  -1   9   32.80    1.01
   1   1 -10  282.03    7.12
  -1  -1  10  286.25    6.90
   1   1 -11    0.57    0.29
  -1  -1  11    0.70    0.35
   1   1 -12  170.78    4.57
  -1  -1  12  188.57    4.68
   1   1 -13  156.49    4.45
  -1  -1  13  158.29    4.01
   1   1 -14    6.14    0.51
  -1  -1  14    6.82    0.56
   1   1 -15    0.26    0.35
  -1  -1  15    0.15    0.45
   1   1 -16    0.39    0.46
  -1  -1  16    0.81    0.47
   1   1 -17    0.73    0.42
  -1  -1  17    0.86    0.47
   1   1 -18  264.53    6.71
  -1  -1  18  249.11    6.31
   1   1 -19   18.41    0.90
  -1  -1  19   20.55    1.00
   1   1 -20   44.41    1.60
  -1  -1  20   42.73    1.55
   1   1 -21    1.39    0.59
  -1  -1  21    1.02    0.57
   1   1 -22   51.23    1.85
  -1  -1  22   49.86    1.72
   1   1 -23    1.70    0.64
  -1  -1  23    1.56    0.69
   1   1 -24   11.95    0.80
  -1  -1  24   13.30    0.80
   1   1 -25    1.33    0.62
  -1  -1  25    0.21    0.60
   1   1 -26   -0.41    0.69
  -1  -1  26   -0.73    0.74
   1   1 -27   21.78    1.26
  -1  -1  27   24.06    1.26
   1   1 -28   44.95    1.73
  -1  -1  28   41.77    1.75
   1   1 -29   10.30    1.15
  -1  -1  29   11.49    1.10
   1   1 -30  152.17    4.24
  -1  -1  30  145.02    5.25
   1   1 -31    2.16    0.92
  -1  -1  31    3.42    0.97
   1   1 -32   13.88    1.20
  -1  -1  32   15.69    1.17
   1   1 -33  126.56    3.88
  -1  -1  33  136.51    5.52
   1   1 -34   35.53    1.63
  -1  -1  34   34.68    1.77
   1   1 -35   19.99    1.28
  -1  -1  35   19.98    1.33
   1   1 -36   25.07    1.70
  -1  -1  36   26.14    1.84
   1   1 -37   17.02    1.43
  -1  -1  37   17.95    1.36
   1   1 -38   15.75    1.45
  -1  -1  38   13.90    1.46
   1   1 -39   33.91    1.77
  -1  -1  39   33.29    1.82
   1   1 -40   11.57    1.43
  -1  -1  40   15.79    1.75
   1   1 -41   11.75    1.32
  -1  -1  41   13.37    1.47
   1   1 -42    7.94    1.42
  -1  -1  42    8.29    1.43
   1   1 -43   67.05    2.71
  -1  -1  43   66.86    2.83
   1   1 -44    8.07    1.71
  -1  -1  44    8.27    1.58
   1   1 -45   79.56    3.29
  -1  -1  45   82.71    3.36
   1   1 -46    5.02    1.60
  -1  -1  46    8.37    1.73
   1   1 -47   29.35    2.78
  -1  -1  47   40.57    2.94
   1   1 -48   59.80    3.28
  -1  -1  48   64.75    3.00
   1   1 -49    2.30    2.19
  -1  -1  49    1.97    2.20
   1   1 -50   16.50    2.31
  -1  -1  50   21.03    2.18
   1   1 -51   15.75    2.65
  -1  -1  51   13.95    2.43
   1   1 -52   -0.78    2.58
  -1  -1  52    3.95    2.78
   1   1 -53   20.74    2.66
  -1  -1  53   22.30    2.84
   2   1  53   31.95    3.60
  -2  -1 -53   27.12    3.29
   2   1  52   62.31    3.52
  -2  -1 -52   62.22    3.73
   2   1  51   89.08    4.42
  -2  -1 -51   95.13    4.66
   2   1  50    1.63    2.53
  -2  -1 -50    0.15    1.97
   2   1  49    0.01    2.26
  -2  -1 -49    0.29    2.23
   2   1  48   -0.69    1.77
  -2  -1 -48   -0.54    1.73
   2   1  47   12.00    2.22
  -2  -1 -47   10.71    2.21
   2   1  46    8.40    2.21
  -2  -1 -46    7.40    2.55
   2   1  45  109.01    3.56
  -2  -1 -45  107.07    3.51
   2   1  44   59.18    2.84
  -2  -1 -44   56.00    2.55
   2   1  43  117.13    3.95
  -2  -1 -43  111.64    3.76
   2   1  42    7.47    1.97
  -2  -1 -42    7.64    1.58
   2   1  41   74.12    2.78
  -2  -1 -41   75.45    2.79
   2   1  40   64.09    2.50
  -2  -1 -40   63.06    2.49
   2   1  39   50.31    2.28
  -2  -1 -39   54.23    2.57
   2   1  38  158.01    4.96
  -2  -1 -38  136.71    4.65
   2   1  37   11.95    1.39
  -2  -1 -37   13.26    1.34
   2   1  36   39.68    1.84
  -2  -1 -36   41.87    1.99
   2   1  35   23.06    1.50
  -2  -1 -35   21.06    1.49
   2   1  34   17.25    1.26
  -2  -1 -34   15.34    1.39
   2   1  33  531.97   13.62
  -2  -1 -33  510.17   13.04
   2   1  32   83.37    2.80
  -2  -1 -32   81.06    2.80
   2   1  31  152.69    4.19
  -2  -1 -31  151.72    4.17
   2   1  30  572.27   13.56
  -2  -1 -30  583.91   13.78
   2   1  29    0.94    0.77
  -2  -1 -29    0.36    0.94
   2   1  28 1560.94   34.72
  -2  -1 -28 1547.61   35.26
   2   1  27  588.30   14.26
  -2  -1 -27  581.93   13.97
   2   1  26    1.01    0.90
  -2  -1 -26    0.24    0.92
   2   1  25   26.29    1.82
  -2  -1 -25   29.68    1.58
   2   1  24   53.97    1.97
  -2  -1 -24   48.58    1.75
   2   1  23   50.03    1.70
  -2  -1 -23   53.86    2.06
   2   1  22   37.53    1.44
  -2  -1 -22   39.03    1.55
   2   1  21   38.09    1.53
   2   1  20 1472.26   33.22
  -2  -1 -20 1496.84   34.65
   2   1  19  127.08    3.53
  -2  -1 -19  127.60    3.72
  -2  -1 -18  257.58    6.87
   2   1  17  159.77    5.55
  -2  -1 -17  149.61    6.42
   2   1  16 2069.04   67.97
  -2  -1 -16 2200.75   70.55
   2   1  15  882.97   20.79
  -2  -1 -15  882.49   20.66
   2   1  14    1.75    0.56
  -2  -1 -14    2.45    0.65
   2   1  13 2450.82   53.56
  -2  -1 -13 2606.34   59.02
   2   1  12 2784.56   61.28
  -2  -1 -12 2762.12   86.82
   2   1  11  612.10   14.23
  -2  -1 -11  634.16   15.32
   2   1  10  786.70   17.94
  -2  -1 -10  831.71   19.58
   2   1   9  520.48   12.14
  -2  -1  -9  512.22   12.53
   2   1   8    5.70    0.42
  -2  -1  -8    6.92    0.66
   2   1   7 1440.74   32.56
  -2  -1  -7 1301.59   30.02
   2   1   6   90.28    2.43
  -2  -1  -6  101.19    3.77
  -2  -1  -2   27.44    1.39
   2   1   1   25.16    1.14
  -2  -1  -1   25.15    0.76
   2   1   0  551.93   12.60
  -2  -1   0  556.08   12.67
   2   1  -1   25.84    0.81
  -2  -1   1   24.96    0.81
   2   1  -2   26.93    0.87
   2   1  -5  813.35   19.40
  -2  -1   5  822.92   18.93
   2   1  -6   85.36    2.39
  -2  -1   6   83.61    2.30
   2   1  -7 1339.16   30.76
  -2  -1   7 1397.41   32.08
   2   1  -8    6.20    0.42
  -2  -1   8    6.04    0.39
   2   1  -9  509.61   12.22
  -2  -1   9  501.77   12.09
   2   1 -10  809.61   18.87
  -2  -1  10  812.33   18.82
   2   1 -11  637.24   15.17
  -2  -1  11  669.42   15.42
   2   1 -12 2764.55   60.61
  -2  -1  12 2790.13   61.50
   2   1 -13 2556.77   56.71
  -2  -1  13 2557.30   55.80
   2   1 -14    2.89    0.46
  -2  -1  14    0.63    0.59
   2   1 -15  894.76   20.72
  -2  -1  15  945.85   21.98
   2   1 -16 1938.62   61.51
  -2  -1  16 2119.59   65.95
   2   1 -17  153.68    4.43
  -2  -1  17  147.69    5.39
   2   1 -18  241.67    6.22
   2   1 -19  123.55    3.36
  -2  -1  19  125.88    3.38
   2   1 -20 1540.34   35.73
  -2  -1  20 1541.70   35.40
   2   1 -21   39.18    1.63
  -2  -1  21   40.13    1.56
   2   1 -22   38.09    1.44
  -2  -1  22   35.99    1.38
   2   1 -23   50.57    1.74
  -2  -1  23   51.66    1.76
   2   1 -24   52.28    1.84
  -2  -1  24   51.66    1.74
   2   1 -25   25.26    1.13
  -2  -1  25   25.88    1.20
   2   1 -26    1.26    0.66
  -2  -1  26    1.75    0.66
   2   1 -27  601.23   14.58
  -2  -1  27  568.03   13.49
   2   1 -28 1546.08   35.01
  -2  -1  28 1540.96   35.13
   2   1 -29    0.08    0.71
  -2  -1  29    0.54    0.82
   2   1 -30  564.68   13.59
  -2  -1  30  595.56   14.79
   2   1 -31  153.55    4.71
  -2  -1  31  149.50    4.37
   2   1 -32   84.55    2.86
  -2  -1  32   84.81    2.69
   2   1 -33  512.22   12.72
  -2  -1  33  490.91   16.75
   2   1 -34   16.83    1.34
  -2  -1  34   15.84    1.35
   2   1 -35   20.89    1.41
  -2  -1  35   23.16    1.45
   2   1 -36   44.88    2.17
  -2  -1  36   41.71    2.19
   2   1 -37   12.42    1.35
  -2  -1  37   13.96    1.39
   2   1 -38  138.60    4.37
  -2  -1  38  138.09    4.20
   2   1 -39   48.25    2.01
  -2  -1  39   50.59    2.22
   2   1 -40   66.80    2.57
  -2  -1  40   64.25    2.40
   2   1 -41   71.22    2.78
  -2  -1  41   82.74    3.29
   2   1 -42    7.93    1.62
  -2  -1  42    6.89    1.40
   2   1 -43  113.73    3.79
  -2  -1  43  118.64    3.86
   2   1 -44   57.97    2.62
  -2  -1  44   59.29    2.67
   2   1 -45  109.09    3.97
  -2  -1  45  104.57    4.07
   2   1 -46    5.39    1.85
  -2  -1  46    7.09    1.81
   2   1 -47   10.93    1.83
  -2  -1  47   12.11    2.22
   2   1 -48   -0.34    1.77
  -2  -1  48    0.71    1.77
   2   1 -49   -0.74    1.75
  -2  -1  49    0.62    2.01
   2   1 -50    0.08    2.80
  -2  -1  50    1.33    2.97
   2   1 -51   95.29    4.01
  -2  -1  51   92.17    4.09
   2   1 -52   76.94    4.11
  -2  -1  52   73.55    4.17
   2   1 -53   32.70    2.98
  -2  -1  53   32.67    3.00
   3   1  52   31.18    3.52
  -3  -1 -52   29.02    3.91
   3   1  51   68.56    3.71
  -3  -1 -51   68.45    3.79
   3   1  50    0.75    2.13
  -3  -1 -50    1.45    2.44
   3   1  49    4.34    1.98
  -3  -1 -49    1.99    1.99
   3   1  48    7.55    2.36
  -3  -1 -48    7.40    2.79
   3   1  47   29.74    2.55
  -3  -1 -47   26.27    2.59
   3   1  46   15.37    1.93
  -3  -1 -46   19.93    2.26
   3   1  45  169.46    4.99
  -3  -1 -45  168.68    5.18
   3   1  44    1.36    1.92
  -3  -1 -44   -1.18    1.78
   3   1  43    5.40    1.78
  -3  -1 -43    5.58    1.68
   3   1  42   28.44    2.41
  -3  -1 -42   36.57    2.44
   3   1  41  118.64    3.84
  -3  -1 -41  126.72    3.96
   3   1  40    2.07    1.33
  -3  -1 -40    3.45    1.42
   3   1  39   36.36    1.86
  -3  -1 -39   41.44    1.99
   3   1  38   84.94    2.96
  -3  -1 -38   82.54    2.96
   3   1  37    5.74    1.54
  -3  -1 -37    5.19    1.42
   3   1  36   37.54    1.78
  -3  -1 -36   40.44    1.95
   3   1  35    1.64    1.02
  -3  -1 -35    1.33    0.92
   3   1  34    1.37    0.89
  -3  -1 -34   -0.44    1.08
   3   1  33  121.74    3.57
  -3  -1 -33  131.99    3.82
   3   1  32    0.88    0.92
  -3  -1 -32    0.82    0.84
   3   1  31   34.70    1.79
  -3  -1 -31   36.60    1.84
   3   1  30   52.28    2.10
  -3  -1 -30   58.22    2.12
  -3  -1 -29  112.93    3.36
   3   1  28  205.19    5.37
  -3  -1 -28  211.72    6.01
   3   1  27  243.20    6.55
  -3  -1 -27  228.15    6.18
   3   1  26   25.48    1.39
  -3  -1 -26   24.86    1.47
   3   1  25    3.75    0.78
  -3  -1 -25    3.99    0.87
   3   1  24   17.73    1.07
  -3  -1 -24   16.33    1.01
   3   1  23   37.13    1.49
  -3  -1 -23   38.09    1.56
   3   1  22  139.99    3.83
  -3  -1 -22  141.90    3.95
   3   1  21   83.08    2.37
  -3  -1 -21   87.13    2.73
   3   1  20  355.84    8.98
  -3  -1 -20  351.54    9.11
   3   1  19    8.66    0.88
  -3  -1 -19    5.52    0.81
   3   1  18   62.42    1.99
  -3  -1 -18   62.52    2.01
   3   1  17    2.96    0.52
  -3  -1 -17    2.42    0.49
   3   1  16  229.73    6.04
  -3  -1 -16  236.48    6.20
   3   1  15  130.37    3.52
  -3  -1 -15  135.24    5.66
   3   1  14   30.87    1.13
  -3  -1 -14   31.12    1.14
   3   1  13   10.16    0.60
  -3  -1 -13   10.78    0.59
   3   1  12    2.98    0.43
  -3  -1 -12    4.12    0.63
   3   1  11   26.41    0.94
  -3  -1 -11   23.23    1.20
   3   1  10   27.14    1.00
  -3  -1 -10   28.56    1.51
   3   1   9   14.94    0.70
  -3  -1  -6   49.77    1.50
   3   1   5    1.49    0.37
  -3  -1  -5    1.31    0.31
   3   1   4    0.22    0.32
  -3  -1  -4    0.23    0.22
  -3  -1  -3    0.83    0.26
   3   1   2    1.04    0.18
  -3  -1  -2    1.12    0.30
   3   1   1    0.27    0.19
  -3  -1  -1    0.29    0.23
   3   1   0   -0.01    0.16
  -3  -1   0    0.11    0.19
   3   1  -1    0.36    0.18
  -3  -1   1    0.19    0.17
   3   1  -2    1.18    0.24
  -3  -1   2    0.75    0.22
   3   1  -3    0.75    0.27
  -3  -1   3    0.93    0.20
   3   1  -4    0.22    0.20
  -3  -1   4    0.04    0.19
   3   1  -5    1.72    0.21
  -3  -1   5    1.63    0.22
   3   1  -6   52.65    1.50
  -3  -1   6   49.00    1.36
   3   1  -7    0.20    0.21
  -3  -1   7    0.34    0.24
   3   1  -8   48.75    1.42
  -3  -1   8   47.63    1.40
   3   1  -9   14.78    0.63
  -3  -1   9   15.01    0.63
   3   1 -10   28.34    1.01
  -3  -1  10   29.30    0.93
   3   1 -11   26.57    0.92
  -3  -1  11   27.07    0.85
   3   1 -12    3.72    0.44
  -3  -1  12    4.50    0.44
   3   1 -13   10.97    0.61
  -3  -1  13   10.95    0.62
   3   1 -14   32.81    1.18
  -3  -1  14   31.74    1.11
   3   1 -15  141.05    4.06
  -3  -1  15  139.53    3.63
   3   1 -16  246.20    6.48
  -3  -1  16  253.87    6.28
   3   1 -17    3.05    0.40
  -3  -1  17    2.58    0.45
   3   1 -18   63.53    2.01
  -3  -1  18   66.89    2.06
   3   1 -19    7.42    0.68
  -3  -1  19    6.46    0.59
   3   1 -20  363.62    9.21
  -3  -1  20  360.21    8.71
   3   1 -21   85.42    2.46
  -3  -1  21   86.97    2.45
   3   1 -22  149.38    4.04
  -3  -1  22  146.46    3.86
   3   1 -23   41.32    1.52
  -3  -1  23   39.95    1.47
   3   1 -24   18.11    0.89
  -3  -1  24   16.32    0.89
   3   1 -25    4.48    0.66
  -3  -1  25    4.40    0.68
   3   1 -26   23.98    1.19
  -3  -1  26   27.29    1.14
   3   1 -27  231.35    5.72
  -3  -1  27  227.31    5.91
   3   1 -28  207.67    5.42
  -3  -1  28  209.12    5.38
   3   1 -29  115.02    3.48
  -3  -1  29  109.67    3.17
   3   1 -30   53.98    1.87
  -3  -1  30   53.53    2.03
   3   1 -31   37.88    1.60
  -3  -1  31   34.23    1.54
   3   1 -32    1.28    0.79
  -3  -1  32    0.70    0.81
   3   1 -33  131.49    3.66
  -3  -1  33  132.23    4.12
   3   1 -34    0.89    0.86
  -3  -1  34    0.63    1.06
   3   1 -35    1.77    0.88
  -3  -1  35    0.59    0.99
   3   1 -36   42.18    2.00
  -3  -1  36   45.14    2.08
   3   1 -37    7.39    1.22
  -3  -1  37    8.05    1.46
   3   1 -38   85.26    2.95
  -3  -1  38   85.50    2.95
   3   1 -39   42.23    2.08
  -3  -1  39   38.89    2.01
   3   1 -40    1.94    1.09
  -3  -1  40    2.31    1.14
   3   1 -41  130.81    4.17
  -3  -1  41  127.19    4.01
   3   1 -42   33.94    1.99
  -3  -1  42   30.58    2.21
   3   1 -43    5.65    1.66
  -3  -1  43    6.75    1.56
   3   1 -44    0.91    2.10
  -3  -1  44   -1.73    2.04
   3   1 -45  173.68    4.86
  -3  -1  45  176.49    5.14
   3   1 -46   17.29    2.20
  -3  -1  46   19.73    2.18
   3   1 -47   29.27    2.32
  -3  -1  47   29.10    2.24
   3   1 -48    7.38    2.53
  -3  -1  48   10.13    2.66
   3   1 -49    4.15    2.28
  -3  -1  49    3.67    2.18
   3   1 -50    1.60    2.18
  -3  -1  50    4.04    2.45
   3   1 -51   70.70    3.48
  -3  -1  51   77.84    3.82
   3   1 -52   32.57    3.12
  -3  -1  52   31.84    3.35
   3   1 -53   22.72    3.25
  -3  -1  53   22.30    3.01
   4   1  52    6.49    2.38
  -4  -1 -52    5.39    2.48
   4   1  51   32.17    2.75
  -4  -1 -51   24.30    2.75
   4   1  50   -0.52    2.23
  -4  -1 -50    0.86    2.47
   4   1  49   -1.65    2.43
  -4  -1 -49   -2.94    2.89
   4   1  48   10.41    2.05
  -4  -1 -48   11.70    2.15
   4   1  47   11.43    2.53
  -4  -1 -47   10.61    2.32
   4   1  46    9.41    1.84
  -4  -1 -46    7.33    1.83
   4   1  45   48.99    2.68
  -4  -1 -45   52.15    2.86
   4   1  44   22.01    2.23
  -4  -1 -44   20.58    2.15
   4   1  43    2.57    2.08
  -4  -1 -43   -0.86    2.07
   4   1  42   15.11    1.62
  -4  -1 -42   16.55    1.63
   4   1  41   79.91    3.00
  -4  -1 -41   78.59    2.89
   4   1  40    1.75    1.34
  -4  -1 -40    0.35    1.32
   4   1  39   18.09    1.48
  -4  -1 -39   20.17    1.48
   4   1  38   41.56    2.16
  -4  -1 -38   41.98    2.20
   4   1  37   13.15    1.79
  -4  -1 -37   11.51    1.67
   4   1  36   10.71    1.43
  -4  -1 -36   11.96    1.31
   4   1  35  172.40    4.96
  -4  -1 -35  172.39    5.09
   4   1  34    0.84    1.06
  -4  -1 -34    1.90    1.13
   4   1  33  149.43    4.22
  -4  -1 -33  148.79    4.44
   4   1  32  256.06    6.69
  -4  -1 -32  247.42    6.72
   4   1  31   50.42    1.92
  -4  -1 -31   50.02    2.14
   4   1  30  266.87    7.35
  -4  -1 -30  269.00    7.31
   4   1  29  509.31   12.18
  -4  -1 -29  534.40   13.20
   4   1  28   27.88    1.42
  -4  -1 -28   26.57    1.43
   4   1  27  368.54    9.32
  -4  -1 -27  380.57    9.81
   4   1  26   43.40    1.73
  -4  -1 -26   44.74    1.73
   4   1  25    5.60    0.79
  -4  -1 -25    6.90    0.83
   4   1  24  432.66   10.62
  -4  -1 -24  441.85   10.91
   4   1  23  452.31   11.17
  -4  -1 -23  431.36   11.04
   4   1  22   39.78    1.49
  -4  -1 -22   43.37    1.85
   4   1  21 1942.24   43.90
  -4  -1 -21 1848.24   43.26
   4   1  20  147.98    4.14
  -4  -1 -20  149.02    3.95
   4   1  19   38.57    1.56
  -4  -1 -19   42.05    1.57
   4   1  18  781.73   18.46
  -4  -1 -18  720.32   17.44
   4   1  17  250.12    6.40
  -4  -1 -17  248.03    8.83
   4   1  16  993.52   32.59
   4   1  15 1770.27   40.11
  -4  -1 -15 1824.07   60.18
   4   1  14  338.68    8.34
  -4  -1 -14  333.84   12.02
   4   1  13  391.65    9.64
  -4  -1 -10    0.63    0.33
  -4  -1  -9 1476.85   33.91
   4   1   8   14.99    0.96
  -4  -1  -8   14.18    0.66
  -4  -1  -7 2727.82   85.29
   4   1   6   80.17    2.29
  -4  -1  -6   79.81    2.08
   4   1   5  599.32   14.56
  -4  -1  -5  621.94   14.45
   4   1   4   22.64    1.20
  -4  -1  -4   28.07    0.90
   4   1   3  372.24   12.40
  -4  -1  -3  436.52   10.36
   4   1   2   22.07    0.72
  -4  -1  -2   24.67    1.09
   4   1   1  848.90   19.69
  -4  -1  -1  864.52   19.48
   4   1   0 1202.90   27.12
  -4  -1   0 1279.07   28.48
   4   1  -1  869.00   20.08
  -4  -1   1  859.36   19.20
   4   1  -2   24.73    0.90
  -4  -1   2   25.98    0.79
   4   1  -3  390.58    9.21
  -4  -1   3  398.71    9.35
   4   1  -4   24.88    0.81
  -4  -1   4   25.75    0.80
   4   1  -5  578.16   13.98
   4   1  -6   77.60    2.12
  -4  -1   6   77.43    2.08
   4   1  -7 2637.24   82.54
  -4  -1   7 2809.35   86.40
   4   1  -8   14.12    0.66
  -4  -1   8   14.12    0.56
   4   1  -9 1504.27   34.46
  -4  -1   9 1547.22   34.87
   4   1 -10    0.77    0.31
  -4  -1  10    0.31    0.32
   4   1 -11  303.69    7.51
  -4  -1  11  301.60    7.23
   4   1 -12  507.43   12.03
  -4  -1  12  517.96   11.92
   4   1 -13  404.88    9.88
  -4  -1  13  402.63    9.48
   4   1 -14  362.17    8.66
  -4  -1  14  350.43    8.27
   4   1 -15 1888.59   43.10
  -4  -1  15 1851.16   41.57
   4   1 -16 1012.70   23.37
  -4  -1  16  999.33   22.75
   4   1 -17  253.63    6.53
  -4  -1  17  258.92    6.28
   4   1 -18  726.56   16.76
  -4  -1  18  719.06   16.83
   4   1 -19   46.43    1.66
  -4  -1  19   42.96    1.51
   4   1 -20  147.61    3.97
  -4  -1  20  152.94    3.97
   4   1 -21 1900.32   42.45
  -4  -1  21 1891.75   42.85
   4   1 -22   42.73    1.57
  -4  -1  22   43.10    1.45
   4   1 -23  488.25   11.75
  -4  -1  23  469.28   11.38
   4   1 -24  489.23   11.77
  -4  -1  24  461.37   11.05
   4   1 -25    5.49    0.68
  -4  -1  25    5.81    0.72
   4   1 -26   46.02    1.64
  -4  -1  26   44.70    1.61
   4   1 -27  410.08   10.21
  -4  -1  27  382.69    9.52
   4   1 -28   27.99    1.45
  -4  -1  28   29.00    1.31
   4   1 -29  522.37   12.37
  -4  -1  29  522.34   12.97
   4   1 -30  278.66    6.95
  -4  -1  30  284.01    7.29
   4   1 -31   58.51    2.12
  -4  -1  31   51.81    2.08
   4   1 -32  264.30    7.25
  -4  -1  32  277.21    7.24
   4   1 -33  158.25    4.75
  -4  -1  33  159.09    4.76
   4   1 -34    0.42    0.85
  -4  -1  34    0.86    0.85
   4   1 -35  181.47    4.86
  -4  -1  35  184.82    5.38
   4   1 -36   14.15    1.30
  -4  -1  36   12.78    1.42
   4   1 -37   16.11    1.22
  -4  -1  37   16.29    1.64
   4   1 -38   48.78    2.04
  -4  -1  38   42.10    2.15
   4   1 -39   20.20    1.92
  -4  -1  39   21.77    1.61
   4   1 -40    0.60    1.55
  -4  -1  40    2.82    1.64
   4   1 -41   78.96    3.03
  -4  -1  41   81.36    4.04
   4   1 -42   15.22    1.64
  -4  -1  42   15.61    1.82
   4   1 -43    0.29    1.33
  -4  -1  43   -1.24    1.71
   4   1 -44   19.47    1.76
  -4  -1  44   24.16    1.89
   4   1 -45   53.69    2.70
  -4  -1  45   55.66    2.84
   4   1 -46    9.74    2.03
  -4  -1  46   12.35    1.99
   4   1 -47   15.91    2.55
  -4  -1  47   12.97    2.53
   4   1 -48   13.54    2.26
  -4  -1  48   10.64    2.06
   4   1 -49   -0.09    2.25
  -4  -1  49   -1.00    2.18
   4   1 -50    0.31    1.94
  -4  -1  50   -1.56    1.83
   4   1 -51   30.45    2.85
  -4  -1  51   28.88    2.87
   4   1 -52    5.12    2.37
  -4  -1  52    3.88    2.26
   4   1 -53    6.29    3.79
  -4  -1  53    1.99    3.63
   5   1  51   11.10    3.18
  -5  -1 -51   12.11    2.83
   5   1  50    9.32    2.17
  -5  -1 -50    7.13    2.25
   5   1  49    0.24    1.92
  -5  -1 -49    1.63    2.09
   5   1  48    2.80    2.13
  -5  -1 -48    2.26    2.27
   5   1  47   18.58    2.41
  -5  -1 -47   17.64    2.48
   5   1  46   23.48    2.73
  -5  -1 -46   15.87    2.80
   5   1  45    5.65    2.09
  -5  -1 -45    4.37    1.77
   5   1  44    1.96    1.64
  -5  -1 -44    0.92    1.66
   5   1  43   28.65    2.66
  -5  -1 -43   21.38    2.82
   5   1  42   14.59    1.60
  -5  -1 -42   13.25    2.55
   5   1  41   24.53    1.90
  -5  -1 -41   21.84    2.69
   5   1  40    1.83    1.58
  -5  -1 -40    1.02    1.32
   5   1  39    1.48    1.44
  -5  -1 -39    1.87    1.35
   5   1  38    6.11    1.63
  -5  -1 -38    3.77    1.30
   5   1  37    2.73    1.24
  -5  -1 -37    3.65    1.30
   5   1  36    1.24    1.08
  -5  -1 -36    1.10    0.99
   5   1  35   70.76    2.57
  -5  -1 -35   72.64    2.76
   5   1  34   48.22    2.12
  -5  -1 -34   46.84    2.10
   5   1  33    6.67    1.15
  -5  -1 -33    5.86    1.28
   5   1  32   24.95    1.38
  -5  -1 -32   24.62    1.64
   5   1  31   15.38    1.17
  -5  -1 -31   16.31    1.22
   5   1  30   99.70    3.11
  -5  -1 -30  101.82    3.20
   5   1  29  295.43    7.61
  -5  -1 -29  296.02    8.06
   5   1  28    5.87    0.84
  -5  -1 -28    6.39    0.89
   5   1  27   52.55    1.92
  -5  -1 -27   54.09    1.95
   5   1  26   12.81    0.94
  -5  -1 -26   15.22    1.05
   5   1  25    1.18    0.81
  -5  -1 -25    0.64    0.73
   5   1  24    4.07    0.84
  -5  -1 -24    4.38    0.81
   5   1  23   29.43    1.30
  -5  -1 -23   28.87    1.34
   5   1  22   65.03    2.17
  -5  -1 -22   68.80    2.46
   5   1  21    3.30    0.76
  -5  -1 -21    3.72    0.73
   5   1  20    0.35    0.54
  -5  -1 -20    1.35    0.60
   5   1  19   67.60    2.16
   5   1  18  109.55    3.08
   5   1  17   11.93    0.84
  -5  -1 -17   -1.23    1.06
   5   1  16   41.14    2.13
  -5  -1 -14  118.95    3.31
   5   1  13  117.37    4.32
  -5  -1 -13  102.65    2.84
   5   1  12  132.40    4.95
  -5  -1 -12  135.21    3.46
   5   1  11  108.66    4.43
  -5  -1 -11  100.95    2.98
   5   1  10  156.18    4.26
  -5  -1 -10  160.14    4.13
   5   1   9   94.05    2.64
  -5  -1  -9  101.38    2.85
   5   1   8  332.55    8.10
  -5  -1  -8  335.01    7.97
   5   1   7  196.36    5.30
  -5  -1  -7  187.51    4.94
   5   1   6  503.92   11.75
  -5  -1  -6  492.56   11.25
   5   1   5   42.18    1.70
  -5  -1  -5   45.55    1.35
   5   1   4  353.71   11.88
  -5  -1  -4  397.69    9.71
   5   1   3    0.53    0.25
  -5  -1  -3    0.72    0.28
   5   1   2   90.39    2.48
  -5  -1  -2   87.47    3.40
   5   1   1    0.37    0.25
  -5  -1  -1    0.15    0.33
   5   1   0   -0.02    0.24
  -5  -1   0    0.09    0.20
   5   1  -1    0.18    0.20
  -5  -1   1    0.24    0.22
   5   1  -2   92.37    2.48
  -5  -1   2   96.41    2.51
   5   1  -3    0.42    0.31
  -5  -1   3    0.23    0.40
   5   1  -4  373.42    9.00
  -5  -1   4  365.97    8.64
   5   1  -5   42.03    1.32
  -5  -1   5   39.97    1.16
   5   1  -6  468.13   10.95
  -5  -1   6  492.67   11.64
   5   1  -7  177.26    6.66
  -5  -1   7  171.68    4.28
   5   1  -8  330.68    7.76
  -5  -1   8  339.07    7.90
   5   1  -9   93.60    2.45
  -5  -1   9   90.55    2.38
   5   1 -10  169.72    4.57
  -5  -1  10  168.49    4.35
   5   1 -11  104.15    2.72
  -5  -1  11  104.60    2.72
   5   1 -12  141.95    3.80
  -5  -1  12  148.43    3.87
   5   1 -13  103.49    2.90
  -5  -1  13  101.88    2.67
   5   1 -14  121.56    3.23
  -5  -1  14  126.25    3.35
   5   1 -15    0.37    0.42
  -5  -1  15    0.22    0.40
   5   1 -16   41.46    1.33
  -5  -1  16   44.40    1.52
   5   1 -17   12.18    0.68
  -5  -1  17   10.85    0.67
   5   1 -18  114.25    3.33
  -5  -1  18  117.35    3.07
   5   1 -19   67.48    2.15
  -5  -1  19   67.18    2.09
   5   1 -20    0.67    0.57
  -5  -1  20   -0.07    0.47
   5   1 -21    3.68    0.73
  -5  -1  21    3.26    0.64
   5   1 -22   66.05    1.91
  -5  -1  22   66.02    2.04
   5   1 -23   32.36    1.45
  -5  -1  23   31.35    1.28
   5   1 -24    4.18    0.59
  -5  -1  24    4.18    0.62
   5   1 -25    0.38    0.85
  -5  -1  25    0.69    0.99
   5   1 -26   17.37    1.10
  -5  -1  26   16.33    1.14
   5   1 -27   59.30    1.95
  -5  -1  27   57.36    1.95
   5   1 -28    7.40    0.81
  -5  -1  28    7.19    0.82
   5   1 -29  313.82    7.90
  -5  -1  29  307.23    7.83
   5   1 -30  105.13    3.17
  -5  -1  30  109.47    3.26
   5   1 -31   17.51    1.17
  -5  -1  31   15.61    1.13
   5   1 -32   25.91    1.30
  -5  -1  32   25.98    1.32
   5   1 -33    5.54    0.91
  -5  -1  33    8.18    0.93
   5   1 -34   53.69    2.00
  -5  -1  34   54.94    2.11
   5   1 -35   71.68    2.67
  -5  -1  35   73.82    2.54
   5   1 -36    1.27    1.07
  -5  -1  36    1.53    1.11
   5   1 -37    3.78    1.04
  -5  -1  37    3.11    1.04
   5   1 -38    3.82    1.13
  -5  -1  38    4.98    1.15
   5   1 -39    2.70    1.15
  -5  -1  39    2.85    1.20
   5   1 -40    2.34    1.30
  -5  -1  40    2.80    1.38
   5   1 -41   25.12    1.76
  -5  -1  41   23.65    1.75
   5   1 -42   16.05    1.54
  -5  -1  42   15.92    1.74
   5   1 -43   24.87    2.27
  -5  -1  43   23.37    2.35
   5   1 -44    0.40    1.65
  -5  -1  44    2.08    1.59
   5   1 -45    5.84    1.83
  -5  -1  45    5.21    1.82
   5   1 -46   18.08    2.53
  -5  -1  46   19.67    3.16
   5   1 -47   19.14    2.09
  -5  -1  47   19.87    2.05
   5   1 -48    2.21    2.12
  -5  -1  48    1.29    2.25
   5   1 -49    0.17    2.01
  -5  -1  49    0.06    1.98
   5   1 -50    8.56    2.22
  -5  -1  50    9.80    2.18
   5   1 -51   11.94    2.24
  -5  -1  51   12.48    2.96
   5   1 -52    0.85    2.55
  -5  -1  52   -0.28    2.36
   5   1 -53   21.19    4.09
  -5  -1  53   11.89    3.54
   6   1  51    5.04    2.46
  -6  -1 -51    4.23    2.50
   6   1  50    2.51    2.89
  -6  -1 -50    6.19    2.71
   6   1  49    1.71    2.91
  -6  -1 -49    1.82    3.00
   6   1  48    7.92    2.16
  -6  -1 -48    6.90    2.18
   6   1  47   26.44    2.51
  -6  -1 -47   23.64    2.62
   6   1  46  110.93    4.00
  -6  -1 -46  104.04    3.96
   6   1  45   12.42    1.95
  -6  -1 -45   13.40    2.08
   6   1  44   39.89    2.51
  -6  -1 -44   38.74    2.96
   6   1  43   -0.14    1.93
  -6  -1 -43    1.19    1.80
   6   1  42   36.72    2.30
  -6  -1 -42   40.10    2.33
   6   1  41   -0.77    1.99
  -6  -1 -41   -1.05    1.58
   6   1  40    7.51    1.41
  -6  -1 -40    7.41    1.46
   6   1  39   -0.05    1.27
  -6  -1 -39    0.53    1.23
   6   1  38   35.11    2.02
  -6  -1 -38   35.41    2.00
   6   1  37    2.37    1.20
  -6  -1 -37    2.77    1.71
   6   1  36  125.25    4.01
  -6  -1 -36  123.23    5.86
   6   1  35  108.82    3.63
  -6  -1 -35  114.85    6.30
   6   1  34   67.75    2.65
  -6  -1 -34   74.59    4.18
   6   1  33  196.73    5.43
  -6  -1 -33  200.49    9.25
   6   1  32  406.44   10.25
  -6  -1 -32  424.31   15.36
   6   1  31  105.48    3.34
  -6  -1 -31  102.49    5.02
   6   1  30 1248.42   28.93
  -6  -1 -30 1274.85   41.08
   6   1  29    8.20    1.09
  -6  -1 -29    7.37    1.48
   6   1  28 1005.24   24.17
  -6  -1 -28 1028.89   35.43
   6   1  27  337.00    8.90
  -6  -1 -27  335.70   12.88
   6   1  26    8.23    1.05
  -6  -1 -26    8.47    1.58
   6   1  25   18.71    1.24
  -6  -1 -25   20.69    2.15
   6   1  24    8.33    0.85
  -6  -1 -24    7.21    1.31
   6   1  23  259.55    6.71
  -6  -1 -23   -2.05    1.05
   6   1  22  346.33    8.74
  -6  -1 -22   -2.04    0.95
   6   1  21  544.65   12.85
  -6  -1 -21   52.37    6.68
   6   1  20 1530.47   48.40
  -6  -1 -18 2074.96   68.14
  -6  -1 -17  473.89   17.72
   6   1  16   -0.53    0.56
  -6  -1 -16    1.29    0.61
   6   1  15 1151.93   36.50
  -6  -1 -15 1133.40   26.54
   6   1  14  429.54   10.80
  -6  -1 -14  430.26   10.34
   6   1  13   64.84    2.10
  -6  -1 -13   62.22    1.92
   6   1  12  275.22    6.93
  -6  -1 -12  282.99    6.85
   6   1  11   19.09    0.94
  -6  -1 -11   20.04    0.90
   6   1  10   53.82    1.87
  -6  -1 -10   56.30    1.71
   6   1   9  662.97   15.52
  -6  -1  -9  658.53   15.35
   6   1   8  106.03    2.94
  -6  -1  -8  106.59    2.81
   6   1   7    7.96    0.56
  -6  -1  -7    8.70    0.61
   6   1   6  602.27   19.93
  -6  -1  -6  632.65   15.27
   6   1   5  181.43    6.24
  -6  -1  -5  199.26    4.84
   6   1   4   82.11    3.32
  -6  -1  -4   87.25    2.43
   6   1   3 1204.88   27.11
  -6  -1  -3 1369.24   30.06
   6   1   2  103.27    2.77
  -6  -1  -2  113.26    4.45
   6   1   1   64.05    1.87
  -6  -1  -1   69.32    2.79
   6   1  -1   63.81    1.81
  -6  -1   1   62.52    1.69
   6   1  -2  102.55    2.96
   6   1  -3 1297.16   29.93
  -6  -1   3 1369.98   31.00
   6   1  -4   77.62    2.30
  -6  -1   4   79.69    2.09
   6   1  -5  181.84    4.46
  -6  -1   5  188.71    4.62
   6   1  -6  614.16   14.14
  -6  -1   6  616.24   14.12
   6   1  -7    7.30    0.46
  -6  -1   7    6.44    0.40
   6   1  -8  104.96    2.87
  -6  -1   8  105.53    2.72
   6   1  -9  668.15   15.64
  -6  -1   9  670.93   15.53
   6   1 -10   54.43    1.64
  -6  -1  10   55.13    1.61
   6   1 -11   19.69    0.82
  -6  -1  11   20.28    0.81
   6   1 -12  299.92    7.47
  -6  -1  12  292.87    7.17
   6   1 -13   59.22    1.92
  -6  -1  13   59.84    1.74
   6   1 -14  469.22   11.35
  -6  -1  14  472.16   11.38
   6   1 -15 1150.83   26.54
  -6  -1  15 1173.56   26.57
   6   1 -16    1.15    0.45
  -6  -1  16    3.28    0.45
   6   1 -17  453.90   10.77
  -6  -1  17  446.06   10.65
   6   1 -18 1929.86   43.47
  -6  -1  18 1928.13   43.59
   6   1 -19   31.29    1.15
  -6  -1  19   28.71    1.12
   6   1 -20 1486.06   34.45
  -6  -1  20 1458.39   47.49
  -6  -1  21  534.14   12.19
   6   1 -22  342.23    8.87
  -6  -1  22  345.18    8.81
   6   1 -23  275.95    6.96
  -6  -1  23  263.18    6.64
   6   1 -24    9.52    0.89
  -6  -1  24   10.70    0.88
   6   1 -25   19.88    1.08
  -6  -1  25   16.95    0.99
   6   1 -26    8.98    0.88
  -6  -1  26    9.24    0.85
   6   1 -27  348.69    8.40
  -6  -1  27  363.24    9.21
   6   1 -28 1053.60   24.05
  -6  -1  28 1026.23   24.29
   6   1 -29    8.69    0.89
  -6  -1  29    8.03    0.90
   6   1 -30 1309.76   30.52
  -6  -1  30 1227.26   28.22
   6   1 -31  105.45    3.05
  -6  -1  31  102.83    3.21
   6   1 -32  422.51   10.46
  -6  -1  32  434.86   10.94
   6   1 -33  202.74    5.54
  -6  -1  33  211.59    5.84
   6   1 -34   70.42    2.58
  -6  -1  34   70.36    2.58
   6   1 -35  119.30    3.61
  -6  -1  35  116.80    3.60
   6   1 -36  133.44    4.02
  -6  -1  36  135.76    3.97
   6   1 -37    2.41    1.13
  -6  -1  37    3.34    1.28
   6   1 -38   39.81    2.07
  -6  -1  38   40.81    2.60
   6   1 -39    0.98    1.54
  -6  -1  39   -0.33    1.14
   6   1 -40   10.10    1.74
  -6  -1  40    9.13    1.73
   6   1 -41    0.30    1.39
  -6  -1  41    0.63    1.72
   6   1 -42   39.73    2.20
  -6  -1  42   40.23    2.72
   6   1 -43    0.98    1.95
  -6  -1  43    2.10    1.36
   6   1 -44   36.22    2.36
  -6  -1  44   41.52    2.61
   6   1 -45   13.11    1.82
  -6  -1  45   12.36    1.84
   6   1 -46  121.22    4.20
  -6  -1  46  121.41    4.19
   6   1 -47   27.55    2.54
  -6  -1  47   32.47    2.76
   6   1 -48    8.63    1.99
  -6  -1  48    9.74    2.01
   6   1 -49    3.68    2.28
  -6  -1  49    2.00    2.37
   6   1 -50    8.58    2.15
  -6  -1  50    5.68    2.54
   6   1 -51    9.45    2.54
  -6  -1  51    7.58    2.63
   6   1 -52    5.14    3.60
  -6  -1  52    1.56    3.46
   6   1 -53   19.72    3.45
  -6  -1  53    8.44    2.61
   7   1  50   61.85    4.44
  -7  -1 -50   51.30    3.80
   7   1  49    3.16    2.54
  -7  -1 -49    1.74    2.37
   7   1  48    2.95    3.09
  -7  -1 -48    3.35    3.08
   7   1  47   78.31    4.07
  -7  -1 -47   75.08    3.62
   7   1  46   25.13    2.72
  -7  -1 -46   23.31    2.35
   7   1  45   76.05    3.49
  -7  -1 -45   72.17    3.56
   7   1  44   59.81    2.83
  -7  -1 -44   59.49    2.82
   7   1  43   13.42    1.73
  -7  -1 -43    9.54    1.67
   7   1  42   13.64    1.79
  -7  -1 -42   12.31    2.01
   7   1  41    1.63    1.51
  -7  -1 -41    2.58    1.69
   7   1  40   14.71    1.73
  -7  -1 -40   14.74    1.78
   7   1  39   42.00    2.23
  -7  -1 -39   37.32    2.23
   7   1  38    3.61    1.71
  -7  -1 -38    3.48    1.35
   7   1  37   25.17    2.06
  -7  -1 -37   23.60    2.06
   7   1  36   15.41    1.67
  -7  -1 -36   14.57    1.79
   7   1  35   19.86    1.61
  -7  -1 -35   18.71    1.46
   7   1  34   98.31    3.21
  -7  -1 -34   96.87    3.42
   7   1  33   52.93    2.17
  -7  -1 -33   51.10    2.33
   7   1  32  271.65    7.22
  -7  -1 -32  258.25    7.70
   7   1  31  165.07    4.98
  -7  -1 -31  164.50    5.05
   7   1  30   55.50    2.28
  -7  -1 -30   59.43    2.41
   7   1  29    1.91    0.82
  -7  -1 -29    2.86    1.03
   7   1  28  113.75    3.31
  -7  -1 -28  111.01    3.98
   7   1  27  110.76    3.48
   7   1  26    4.94    0.84
  -7  -1 -26    0.88    0.85
   7   1  25   39.28    1.82
   7   1  24  118.82    5.25
  -7  -1 -22    1.52    0.81
  -7  -1 -21  794.60   25.46
  -7  -1 -20  207.04    5.67
   7   1  18    0.76    0.59
  -7  -1 -18    0.41    0.58
   7   1  17   48.37    1.93
  -7  -1 -17   47.68    1.71
   7   1  16  119.65    3.28
  -7  -1 -16  127.58    3.78
   7   1  15  718.70   17.14
  -7  -1 -15  740.40   17.28
   7   1  14   -0.37    0.58
  -7  -1 -14    0.49    0.49
   7   1  13    0.34    0.47
  -7  -1 -13    0.56    0.48
   7   1  12  163.17    4.90
  -7  -1 -12  168.11    4.52
   7   1  11  170.58    4.82
  -7  -1 -11  178.83    4.59
   7   1  10  100.85    2.62
  -7  -1 -10   96.89    2.70
   7   1   9   81.36    3.46
  -7  -1  -9   84.40    2.37
   7   1   8   79.84    3.37
  -7  -1  -8   81.91    2.45
   7   1   7  218.37    7.76
  -7  -1  -7  232.48    5.52
   7   1   6    5.53    0.64
  -7  -1  -6    7.34    0.50
   7   1   5  206.14    7.47
  -7  -1  -5  223.77    5.65
   7   1   4   61.69    1.83
  -7  -1  -4   64.52    1.93
   7   1   3   26.03    0.92
  -7  -1  -3   30.38    0.95
   7   1   2   44.57    1.29
  -7  -1  -2   43.54    1.96
   7   1   1    9.26    0.45
  -7  -1  -1    8.94    0.77
   7   1   0    0.17    0.39
  -7  -1   0   -0.23    0.36
   7   1  -1   10.21    0.53
  -7  -1   1    9.79    0.55
   7   1  -2   49.21    1.60
  -7  -1   2   47.80    2.14
   7   1  -3   28.83    1.39
  -7  -1   3   29.21    0.91
   7   1  -4   62.41    1.82
  -7  -1   4   60.57    1.69
   7   1  -5  212.65    5.30
  -7  -1   5  209.44    4.94
   7   1  -6    6.35    0.46
  -7  -1   6    6.50    0.56
   7   1  -7  227.51    5.52
  -7  -1   7  231.43    5.47
   7   1  -8   83.55    2.32
  -7  -1   8   81.82    2.24
   7   1  -9   80.20    3.42
  -7  -1   9   77.30    2.18
   7   1 -10  100.47    2.69
  -7  -1  10   93.33    2.40
   7   1 -11  176.42    4.57
  -7  -1  11  190.20    4.86
   7   1 -12  158.67    4.10
  -7  -1  12  161.57    4.06
   7   1 -13   -0.03    0.38
  -7  -1  13    0.16    0.39
   7   1 -14    0.63    0.45
  -7  -1  14    1.44    0.44
   7   1 -15  729.45   17.38
  -7  -1  15  710.43   16.79
   7   1 -16  127.30    3.30
  -7  -1  16  120.33    3.19
   7   1 -17   51.50    1.65
  -7  -1  17   49.22    1.55
   7   1 -18    0.14    0.44
  -7  -1  18    0.12    0.42
   7   1 -19   86.26    2.52
  -7  -1  19   89.97    2.59
   7   1 -20  217.20    5.71
  -7  -1  20  215.04    5.62
   7   1 -21  837.79   20.01
  -7  -1  21  821.56   19.52
   7   1 -22    1.43    0.60
  -7  -1  22    1.24    0.61
   7   1 -23    2.96    0.58
  -7  -1  23    2.18    0.58
   7   1 -24  124.16    3.42
  -7  -1  24  124.36    3.36
   7   1 -25   39.07    1.45
  -7  -1  25   40.29    1.63
   7   1 -26    5.26    0.72
  -7  -1  26    5.26    0.74
   7   1 -27  120.75    3.44
  -7  -1  27  118.73    3.67
   7   1 -28  121.62    3.32
  -7  -1  28  120.02    3.61
   7   1 -29    3.60    0.75
  -7  -1  29    2.46    0.73
   7   1 -30   66.66    2.31
  -7  -1  30   65.43    2.41
   7   1 -31  170.82    4.79
  -7  -1  31  177.80    5.04
   7   1 -32  284.10    7.52
  -7  -1  32  284.44    7.27
   7   1 -33   54.88    2.17
  -7  -1  33   52.75    2.01
   7   1 -34  110.90    3.47
  -7  -1  34  113.36    3.56
   7   1 -35   21.16    1.45
  -7  -1  35   24.12    1.53
   7   1 -36   15.31    1.40
  -7  -1  36   19.24    1.42
   7   1 -37   19.78    1.55
  -7  -1  37   21.47    1.45
   7   1 -38    4.50    1.24
  -7  -1  38    3.34    1.30
   7   1 -39   44.36    2.13
  -7  -1  39   47.12    2.22
   7   1 -40   14.13    1.58
  -7  -1  40   16.03    1.70
   7   1 -41    1.25    1.28
  -7  -1  41    2.35    1.22
   7   1 -42   12.92    1.54
  -7  -1  42   13.18    1.65
   7   1 -43   10.43    1.58
  -7  -1  43   14.12    1.68
   7   1 -44   72.38    3.08
  -7  -1  44   74.26    3.19
   7   1 -45   88.84    4.70
  -7  -1  45   84.84    3.48
   7   1 -46   29.62    2.32
  -7  -1  46   28.98    2.27
   7   1 -47   87.58    3.68
  -7  -1  47   89.83    3.68
   7   1 -48    3.30    2.21
  -7  -1  48    3.73    2.29
   7   1 -49    1.18    2.05
  -7  -1  49    1.91    2.02
   7   1 -50   66.64    3.85
  -7  -1  50   61.66    4.07
   7   1 -51   53.97    3.60
  -7  -1  51   55.05    4.00
   7   1 -52   33.47    3.70
  -7  -1  52   31.79    3.28
   7   1 -53   26.18    4.41
  -7  -1  53   26.05    3.91
   8   1  50    1.96    4.61
  -8  -1 -50    1.83    4.35
   8   1  49    1.32    2.84
  -8  -1 -49    0.40    2.80
   8   1  48   21.38    2.43
  -8  -1 -48   21.96    2.57
   8   1  47   28.87    2.83
  -8  -1 -47   27.50    2.74
   8   1  46   -2.66    2.82
  -8  -1 -46    0.30    2.76
   8   1  45   95.38    3.97
  -8  -1 -45   93.94    3.78
   8   1  44    9.15    2.18
  -8  -1 -44    6.41    1.88
   8   1  43   -1.20    1.78
  -8  -1 -43    1.25    1.65
   8   1  42    2.10    1.74
  -8  -1 -42    3.79    1.95
   8   1  41    4.75    1.62
  -8  -1 -41    6.76    1.60
   8   1  40    2.03    1.41
  -8  -1 -40    2.93    1.38
   8   1  39  110.38    3.74
  -8  -1 -39  109.12    3.89
   8   1  38    2.18    1.43
  -8  -1 -38    2.07    1.26
   8   1  37   17.94    1.79
  -8  -1 -37   15.72    1.76
   8   1  36   75.70    2.94
  -8  -1 -36   74.39    3.10
   8   1  35   -0.92    1.06
  -8  -1 -35   -0.79    1.31
   8   1  34   53.21    2.20
  -8  -1 -34   55.63    2.28
   8   1  33  467.23   11.70
  -8  -1 -33  473.61   12.23
   8   1  32   73.02    2.72
  -8  -1 -32   76.84    2.89
   8   1  31   15.87    1.30
   8   1  30  374.24    9.71
   8   1  29   36.53    1.65
  -8  -1 -29   38.97    2.00
   8   1  28   64.52    2.65
  -8  -1 -26   74.38    2.51
  -8  -1 -25   27.13    1.40
  -8  -1 -24  998.40   23.38
  -8  -1 -23   13.69    1.31
   8   1  22  117.78    3.75
  -8  -1 -22  114.82    3.43
   8   1  21 1753.36   40.83
  -8  -1 -21 1757.42   39.80
   8   1  20   25.46    1.45
  -8  -1 -20   25.89    1.43
   8   1  19   77.08    2.42
  -8  -1 -19   78.49    2.52
   8   1  18  276.47    7.22
  -8  -1 -18  269.98    7.34
   8   1  17  223.68    6.09
  -8  -1 -17  224.94    5.85
   8   1  16   17.29    1.03
  -8  -1 -16   17.09    0.92
   8   1  15 3218.82   71.92
  -8  -1 -15 3242.71   71.11
   8   1  14   10.87    0.78
  -8  -1 -14   11.37    0.76
   8   1  13    4.54    0.63
  -8  -1 -13    5.48    0.83
   8   1  12  347.03    8.78
  -8  -1 -12  351.28    8.50
   8   1  11   45.52    1.63
  -8  -1 -11   48.21    1.65
   8   1  10  188.03    4.99
  -8  -1 -10  187.14    4.72
   8   1   9 3269.81  104.62
  -8  -1  -9 3551.25   78.46
   8   1   8  155.44    5.71
  -8  -1  -8  181.95    4.81
   8   1   7  113.88    4.70
  -8  -1  -7  125.57    3.29
   8   1   6 1099.58   35.80
  -8  -1  -6 1205.74   27.27
   8   1   5  105.90    2.93
  -8  -1  -5  107.95    2.84
   8   1   4  106.59    2.86
  -8  -1  -4  115.23    3.03
   8   1   3 4152.98   92.03
  -8  -1  -3 4587.83  100.97
   8   1   2   40.31    1.26
  -8  -1  -2   45.66    1.90
   8   1   1    0.68    0.31
  -8  -1  -1    1.19    0.49
   8   1   0 2229.43   50.54
  -8  -1   0 2351.62   74.83
   8   1  -1    0.55    0.34
  -8  -1   1    0.79    0.41
   8   1  -2   41.05    1.29
  -8  -1   2   46.52    1.90
   8   1  -4  111.27    2.98
  -8  -1   4  106.95    2.88
   8   1  -5  105.76    2.85
  -8  -1   5  106.76    2.78
   8   1  -6 1094.99   25.40
  -8  -1   6 1093.86   24.79
   8   1  -7  111.03    3.13
  -8  -1   7  116.43    3.01
   8   1  -8  165.33    4.30
   8   1  -9 3339.05   73.92
  -8  -1   9 3462.75   76.15
   8   1 -10  196.48    5.02
  -8  -1  10  214.71    7.73
   8   1 -11   42.73    1.37
  -8  -1  11   41.76    1.33
   8   1 -12  324.64    7.78
  -8  -1  12  343.72    8.18
   8   1 -13    4.43    0.45
  -8  -1  13    4.25    0.47
   8   1 -14   14.46    1.12
  -8  -1  14   12.88    0.70
   8   1 -15 3169.00   70.19
  -8  -1  15 3127.13   68.95
   8   1 -16   15.04    0.77
  -8  -1  16   18.37    0.83
   8   1 -17  238.79    5.94
  -8  -1  17  249.78    6.26
   8   1 -18  275.19    6.81
  -8  -1  18  268.56    6.71
   8   1 -19   79.45    2.26
  -8  -1  19   77.26    2.39
   8   1 -20   29.43    1.25
  -8  -1  20   28.59    1.26
   8   1 -21 1820.01   42.17
  -8  -1  21 2025.41   45.60
   8   1 -22  118.59    3.32
  -8  -1  22  132.10    3.81
   8   1 -23   17.27    1.13
  -8  -1  23   18.25    1.14
   8   1 -24  911.92   20.75
  -8  -1  24  936.50   21.96
   8   1 -25   29.63    1.24
  -8  -1  25   24.88    1.16
   8   1 -26   82.05    2.66
  -8  -1  26   82.37    2.63
   8   1 -27  884.86   20.03
  -8  -1  27  862.29   20.17
   8   1 -28   68.81    2.29
  -8  -1  28   66.95    2.40
   8   1 -29   38.55    1.46
  -8  -1  29   39.10    1.61
   8   1 -30  442.48   10.76
  -8  -1  30  424.13   10.89
   8   1 -31   17.28    1.25
  -8  -1  31   16.86    1.23
   8   1 -32   81.10    2.55
  -8  -1  32   81.19    2.59
   8   1 -33  535.38   13.12
  -8  -1  33  494.61   12.15
   8   1 -34   59.25    2.23
  -8  -1  34   55.26    2.15
   8   1 -35    0.58    0.92
  -8  -1  35    0.28    1.14
   8   1 -36   79.96    2.78
  -8  -1  36   79.87    2.81
   8   1 -37   20.78    1.80
  -8  -1  37   20.07    1.64
   8   1 -38    3.35    1.55
  -8  -1  38    3.23    1.50
   8   1 -39  114.12    3.86
  -8  -1  39  120.33    4.09
   8   1 -40    3.45    1.45
  -8  -1  40    3.01    1.72
   8   1 -41    5.39    1.40
  -8  -1  41    5.86    1.40
   8   1 -42    5.07    1.44
  -8  -1  42    3.81    1.39
   8   1 -43   -0.20    1.43
  -8  -1  43    1.41    1.51
   8   1 -44   10.16    1.88
  -8  -1  44    9.76    2.00
   8   1 -45  110.06    4.03
  -8  -1  45  108.19    4.27
   8   1 -46    1.05    1.83
  -8  -1  46   -0.04    1.78
   8   1 -47   30.46    2.41
  -8  -1  47   36.71    2.43
   8   1 -48   30.71    2.94
  -8  -1  48   28.59    2.87
   8   1 -49   -0.24    2.55
  -8  -1  49    2.06    2.55
   8   1 -50    3.05    2.55
  -8  -1  50    5.07    2.25
   8   1 -51   46.29    3.77
  -8  -1  51   45.66    3.49
   8   1 -52   26.56    3.75
  -8  -1  52   27.82    3.86
   8   1 -53    1.31    3.08
  -8  -1  53    2.78    3.01
   9   1  49    0.14    2.42
  -9  -1 -49   -1.15    2.53
   9   1  48   39.37    3.01
  -9  -1 -48   42.64    2.97
   9   1  47   -0.75    2.26
  -9  -1 -47   -2.74    2.62
   9   1  46    1.55    2.01
  -9  -1 -46    2.24    2.37
   9   1  45   54.63    3.31
  -9  -1 -45   54.72    3.37
   9   1  44   -0.78    2.35
  -9  -1 -44   -0.57    2.01
   9   1  43    0.33    2.52
  -9  -1 -43    1.70    2.53
   9   1  42    7.51    2.06
  -9  -1 -42    9.59    2.13
   9   1  41   37.63    2.35
  -9  -1 -41   37.12    2.22
   9   1  40    2.08    1.49
  -9  -1 -40    2.56    1.54
   9   1  39  156.75    4.84
  -9  -1 -39  157.53    5.27
   9   1  38   27.40    2.15
  -9  -1 -38   25.64    1.85
   9   1  37    0.32    1.48
  -9  -1 -37   -0.17    1.43
   9   1  36   79.76    3.08
  -9  -1 -36   87.84    3.43
   9   1  35    0.43    1.26
  -9  -1 -35   -1.16    1.36
   9   1  34    2.74    1.27
  -9  -1 -34   -0.41    1.28
   9   1  33  191.83    5.63
  -9  -1 -33  197.50    6.11
   9   1  32   46.11    2.21
  -9  -1 -32   41.44    3.07
  -9  -1 -30   25.45    2.49
   9   1  29   23.02    1.63
  -9  -1 -29   23.83    1.56
  -9  -1 -28   10.81    1.23
  -9  -1 -27   75.37    2.57
   9   1  26   24.66    1.49
  -9  -1 -26   25.40    1.55
   9   1  25    2.62    0.85
  -9  -1 -25    2.01    0.81
   9   1  24   91.93    3.24
  -9  -1 -24   94.13    3.94
   9   1  23   55.89    2.08
  -9  -1 -23   54.07    2.13
   9   1  22   20.52    1.13
  -9  -1 -22   18.81    1.15
   9   1  21  113.18    3.48
  -9  -1 -21  116.32    3.30
   9   1  20   14.72    0.98
  -9  -1 -20   15.16    1.13
   9   1  19   12.73    1.06
  -9  -1 -19   12.12    0.97
   9   1  18   12.02    0.86
  -9  -1 -18   12.51    0.86
   9   1  17    9.36    0.84
  -9  -1 -17    9.73    0.91
   9   1  16    1.22    0.72
  -9  -1 -16    0.61    0.69
   9   1  15  123.95    3.49
  -9  -1 -15  132.70    3.58
   9   1  14   69.45    2.14
  -9  -1 -14   64.65    2.00
   9   1  13    0.73    0.57
  -9  -1 -13    1.18    0.62
   9   1  12    3.96    0.59
  -9  -1 -12    4.18    0.60
   9   1  11   34.29    2.07
  -9  -1 -11   34.10    1.34
   9   1  10   11.31    0.98
  -9  -1 -10   10.10    0.79
   9   1   9    0.63    0.89
  -9  -1  -9    0.12    0.64
   9   1   8   12.70    1.04
  -9  -1  -8    9.51    0.74
   9   1   7   23.49    1.49
  -9  -1  -7   24.73    1.01
   9   1   6    7.37    0.55
  -9  -1  -6    8.70    0.69
   9   1   5    0.47    0.43
  -9  -1  -5    0.73    0.60
   9   1   4   14.40    0.73
  -9  -1  -4   16.07    0.77
   9   1   3   21.18    0.96
  -9  -1  -3   22.75    1.00
   9   1   2    0.29    0.31
  -9  -1  -2    1.37    0.54
   9   1   1    0.91    0.46
  -9  -1  -1    0.56    0.78
   9   1   0   -0.59    0.39
  -9  -1   0    0.47    0.68
   9   1  -1    0.43    0.45
  -9  -1   1    0.33    0.54
   9   1  -2    0.19    0.37
  -9  -1   2    0.38    0.33
   9   1  -3   24.23    0.96
  -9  -1   3   21.79    0.86
   9   1  -4   15.87    0.62
  -9  -1   4   15.06    0.68
   9   1  -5    0.02    0.31
  -9  -1   5    0.05    0.31
   9   1  -6    7.83    0.61
  -9  -1   6    8.40    0.54
   9   1  -7   24.81    1.00
  -9  -1   7   25.11    0.87
   9   1  -8   11.90    0.66
  -9  -1   8   11.10    0.56
   9   1  -9    0.40    0.46
  -9  -1   9    0.51    0.55
   9   1 -10   10.16    0.59
  -9  -1  10   10.74    0.62
   9   1 -11   35.04    1.29
  -9  -1  11   35.02    1.19
   9   1 -12    4.67    0.51
  -9  -1  12    5.08    0.46
   9   1 -13    1.00    0.57
  -9  -1  13    0.85    0.52
   9   1 -14   71.22    2.08
  -9  -1  14   68.07    1.98
   9   1 -15  135.92    3.86
  -9  -1  15  129.91    3.48
   9   1 -16    1.42    0.53
  -9  -1  16    1.09    0.42
   9   1 -17   11.05    0.74
  -9  -1  17    9.62    1.01
   9   1 -18   11.91    0.87
  -9  -1  18   11.59    0.85
   9   1 -19   14.56    0.81
  -9  -1  19   15.24    0.89
   9   1 -20   13.58    1.08
  -9  -1  20   14.99    0.92
   9   1 -21  121.81    3.44
  -9  -1  21  124.28    3.39
   9   1 -22   21.88    1.16
  -9  -1  22   21.98    1.05
   9   1 -23   63.23    2.00
  -9  -1  23   58.78    1.87
   9   1 -24  102.71    2.99
  -9  -1  24  103.18    2.93
   9   1 -25    3.45    0.76
  -9  -1  25    4.10    0.82
   9   1 -26   28.17    1.28
  -9  -1  26   27.68    1.30
   9   1 -27   80.27    2.44
  -9  -1  27   75.62    2.58
   9   1 -28    9.82    0.94
  -9  -1  28   11.30    1.18
   9   1 -29   23.80    1.37
  -9  -1  29   27.33    1.31
   9   1 -30   26.23    1.44
  -9  -1  30   28.05    1.59
   9   1 -31   33.43    1.66
  -9  -1  31   33.36    1.51
   9   1 -32   48.55    1.96
  -9  -1  32   45.35    1.92
   9   1 -33  215.94    5.84
  -9  -1  33  216.55    5.84
   9   1 -34    2.80    1.11
  -9  -1  34    4.22    1.17
   9   1 -35    0.05    1.42
  -9  -1  35    0.32    1.06
   9   1 -36   97.33    3.13
  -9  -1  36   91.36    3.21
   9   1 -37    0.59    1.12
  -9  -1  37    0.30    1.03
   9   1 -38   28.90    1.65
  -9  -1  38   29.01    1.71
   9   1 -39  176.71    5.03
  -9  -1  39  172.59    4.94
   9   1 -40    1.92    1.41
  -9  -1  40    4.14    1.37
   9   1 -41   41.28    2.34
  -9  -1  41   41.96    2.31
   9   1 -42    8.20    1.85
  -9  -1  42   12.07    1.74
   9   1 -43    2.61    1.73
  -9  -1  43    1.53    1.61
   9   1 -44    0.25    1.84
  -9  -1  44   -0.41    2.12
   9   1 -45   63.12    3.05
  -9  -1  45   70.60    3.83
   9   1 -46    4.36    1.91
  -9  -1  46    4.97    2.21
   9   1 -47    0.86    2.12
  -9  -1  47    3.77    1.80
   9   1 -48   53.69    3.19
  -9  -1  48   52.87    2.99
   9   1 -49   -0.41    2.61
  -9  -1  49   -0.41    2.74
   9   1 -50    4.51    2.72
  -9  -1  50    2.60    2.89
   9   1 -51   95.18    4.22
  -9  -1  51   92.70    4.09
   9   1 -52    2.77    3.40
  -9  -1  52    4.53    3.26
   9   1 -53    1.39    4.68
  -9  -1  53    2.74    3.57
  10   1  48   -2.50    2.36
 -10  -1 -48   -1.37    2.87
  10   1  47   23.22    2.86
 -10  -1 -47   19.34    2.69
  10   1  46   22.17    2.55
 -10  -1 -46   21.46    2.89
  10   1  45    4.14    2.65
 -10  -1 -45    0.15    2.32
  10   1  44    0.97    2.75
 -10  -1 -44    2.00    2.81
  10   1  43   18.84    3.68
 -10  -1 -43   17.60    2.73
  10   1  42    1.98    2.06
 -10  -1 -42   -1.79    1.90
  10   1  41   23.40    2.01
 -10  -1 -41   24.00    2.09
  10   1  40    0.39    1.49
 -10  -1 -40    0.52    1.55
  10   1  39  205.77    6.07
  10   1  38  113.88    4.19
  10   1  37   13.05    1.68
 -10  -1 -37   11.56    1.80
  10   1  36   78.35    3.15
 -10  -1 -36   70.14    4.27
 -10  -1 -34  179.87    7.54
  10   1  33   74.67    3.10
 -10  -1 -33   74.84    2.89
  10   1  32   -0.31    1.56
 -10  -1 -32    1.50    1.12
 -10  -1 -31  201.48    5.63
  10   1  30  558.64   14.55
 -10  -1 -30  641.53   15.75
  10   1  29  117.39    3.99
 -10  -1 -29  120.45    3.75
  10   1  28   27.21    1.71
 -10  -1 -28   29.51    1.74
  10   1  27  137.02    4.22
 -10  -1 -27  138.85    3.99
  10   1  26  340.12    9.00
 -10  -1 -26  355.73    8.89
  10   1  25   65.06    2.55
 -10  -1 -25   63.69    3.15
  10   1  24    3.53    0.89
 -10  -1 -24    3.65    0.86
  10   1  23  189.69    5.17
 -10  -1 -23  182.36    5.06
  10   1  22  445.44   11.01
 -10  -1 -22  461.69   11.43
  10   1  21   17.56    1.29
 -10  -1 -21   18.06    1.20
  10   1  20  185.45    5.19
 -10  -1 -20  180.35    4.74
  10   1  19   18.29    1.14
 -10  -1 -19   17.32    1.11
  10   1  18  493.60   12.47
 -10  -1 -18  514.25   12.31
  10   1  17   32.29    1.45
 -10  -1 -17   32.24    1.36
  10   1  16   11.02    1.11
 -10  -1 -16   11.42    0.91
  10   1  15   21.06    1.01
 -10  -1 -15   21.12    1.05
  10   1  14 1060.36   24.41
 -10  -1 -14 1068.28   24.36
  10   1  13   -0.28    0.75
 -10  -1 -13   -0.11    0.84
  10   1  12   82.46    3.57
 -10  -1 -12   93.83    2.84
  10   1  11   86.03    3.97
 -10  -1 -11   95.53    2.76
 -10  -1 -10  134.81    3.73
  10   1   9  400.33   14.48
 -10  -1  -9  424.25   10.43
  10   1   8  779.75   25.42
 -10  -1  -8  806.71   18.51
  10   1   7 1258.60   41.42
 -10  -1  -7 1253.57   28.51
  10   1   6   68.28    2.18
 -10  -1  -6   66.64    1.89
  10   1   5   52.85    1.66
 -10  -1  -5   52.05    1.68
  10   1   4  484.98   11.93
 -10  -1  -4  509.81   12.82
  10   1   3  570.39   14.03
 -10  -1  -3  628.30   15.02
  10   1   2 2262.87   50.16
 -10  -1  -2 2414.63   53.98
  10   1   1  167.68    4.47
 -10  -1  -1  178.90    6.16
  10   1   0  830.16   19.14
 -10  -1   0  803.97   26.56
  10   1  -1  171.92    4.36
 -10  -1   1  181.83    6.27
  10   1  -2 2391.12   53.75
 -10  -1   2 2292.24   51.54
  10   1  -3  586.23   14.21
 -10  -1   3  633.84   14.77
  10   1  -4  519.86   12.79
 -10  -1   4  483.75   11.69
  10   1  -5   52.47    2.30
 -10  -1   5   55.48    2.42
  10   1  -6   69.69    1.98
 -10  -1   6   71.58    2.06
  10   1  -7 1211.94   27.45
 -10  -1   7 1200.36   27.11
  10   1  -8  820.42   19.65
 -10  -1   8  808.41   18.45
  10   1  -9  399.84    9.35
 -10  -1   9  398.50    9.67
 -10  -1  10  126.54    3.40
  10   1 -11   86.89    3.22
 -10  -1  11   93.14    2.58
  10   1 -12   82.83    2.21
 -10  -1  12   86.62    2.44
  10   1 -13   -0.16    0.46
 -10  -1  13   -0.06    0.46
  10   1 -14 1060.61   24.44
 -10  -1  14 1035.02   23.72
  10   1 -15   17.63    0.89
 -10  -1  15   18.79    0.84
  10   1 -16   10.93    0.72
 -10  -1  16   10.34    0.68
  10   1 -17   34.83    1.30
 -10  -1  17   33.07    1.31
  10   1 -18  497.38   11.29
 -10  -1  18  516.30   12.24
  10   1 -19   21.67    1.06
 -10  -1  19   18.83    0.94
  10   1 -20  184.13    4.73
 -10  -1  20  189.02    5.08
  10   1 -21   18.74    1.02
 -10  -1  21   22.06    1.65
  10   1 -22  464.85   11.28
 -10  -1  22  462.83   11.38
  10   1 -23  199.79    5.18
 -10  -1  23  192.59    5.22
  10   1 -24    2.55    0.64
 -10  -1  24    2.55    0.59
  10   1 -25   67.07    2.07
 -10  -1  25   70.37    2.26
  10   1 -26  387.10    9.22
 -10  -1  26  385.96    9.44
  10   1 -27  138.87    4.07
 -10  -1  27  129.28    5.25
  10   1 -28   27.79    1.31
 -10  -1  28   28.25    1.33
  10   1 -29  135.36    3.82
 -10  -1  29  131.45    3.89
  10   1 -30  644.39   14.97
 -10  -1  30  655.79   15.75
  10   1 -31  220.30    5.80
 -10  -1  31  224.97    6.24
  10   1 -32    0.47    0.85
 -10  -1  32   -0.18    0.81
  10   1 -33   84.46    3.02
 -10  -1  33   83.26    2.79
  10   1 -34  201.55    5.73
 -10  -1  34  210.35    5.85
  10   1 -35    0.22    0.95
 -10  -1  35    0.86    0.93
  10   1 -36   82.17    2.90
 -10  -1  36   80.81    3.05
  10   1 -37   11.07    1.73
 -10  -1  37   13.53    1.65
  10   1 -38  142.91    4.59
 -10  -1  38  139.20    4.38
  10   1 -39  237.97    6.62
 -10  -1  39  241.86    6.90
  10   1 -40   -0.33    1.42
 -10  -1  40   -0.08    1.51
  10   1 -41   29.22    2.40
 -10  -1  41   31.83    2.41
  10   1 -42   -1.02    2.03
 -10  -1  42    2.03    2.00
  10   1 -43   24.11    2.47
 -10  -1  43   26.41    2.40
  10   1 -44    0.77    1.81
 -10  -1  44    3.06    2.14
  10   1 -45   -1.32    1.98
 -10  -1  45    0.40    2.05
  10   1 -46   25.84    2.43
 -10  -1  46   24.61    2.54
  10   1 -47   27.59    2.53
 -10  -1  47   25.40    2.43
  10   1 -48   -1.89    2.47
 -10  -1  48    1.36    2.11
  10   1 -49   -3.11    2.90
 -10  -1  49   -0.13    2.71
  10   1 -50    4.28    3.44
 -10  -1  50    4.73    3.31
  10   1 -51   11.57    3.39
 -10  -1  51   10.36    2.70
  10   1 -52    6.59    3.32
 -10  -1  52    3.95    2.58
  10   1 -53    4.55    5.41
 -10  -1  53    0.34    5.05
  11   1  47    0.71    2.88
 -11  -1 -47    4.94    2.83
  11   1  46   24.15    3.18
 -11  -1 -46   24.48    3.27
  11   1  45    2.23    3.01
 -11  -1 -45    5.23    3.28
  11   1  44   15.13    3.19
 -11  -1 -44   16.14    3.15
  11   1  43   15.78    2.44
 -11  -1 -43   10.51    2.43
  11   1  42    2.38    2.00
 -11  -1 -42    0.22    1.87
  11   1  41   17.32    2.06
 -11  -1 -41   15.03    2.17
  11   1  40   26.86    2.21
 -11  -1 -40   25.66    3.43
  11   1  39   25.00    3.51
 -11  -1 -38   12.01    2.50
  11   1  37   16.18    1.99
 -11  -1 -37   15.88    1.75
  11   1  36    0.31    1.43
 -11  -1 -36   -0.67    1.39
  11   1  35   -0.27    1.45
 -11  -1 -35    2.13    1.36
  11   1  34    3.49    1.25
 -11  -1 -34    4.93    1.27
  11   1  33   28.42    1.76
 -11  -1 -33   24.26    1.64
  11   1  32    1.90    1.16
 -11  -1 -32    1.30    1.16
  11   1  31  100.28    4.33
 -11  -1 -31  100.50    3.32
  11   1  30   12.60    1.53
 -11  -1 -30   11.98    1.42
  11   1  29   18.40    1.81
 -11  -1 -29   23.88    1.79
  11   1  28   95.46    3.46
 -11  -1 -28   98.22    3.05
  11   1  27    4.34    1.08
 -11  -1 -27    1.90    0.97
  11   1  26    0.25    1.07
 -11  -1 -26    0.76    1.12
  11   1  25   31.68    1.73
 -11  -1 -25   31.59    2.31
  11   1  24    3.22    1.61
 -11  -1 -24    1.42    1.23
  11   1  23   17.54    1.19
 -11  -1 -23   18.96    1.19
  11   1  22   20.03    1.34
 -11  -1 -22   21.79    1.42
  11   1  21    1.79    0.89
 -11  -1 -21    2.38    0.94
  11   1  20    8.27    0.94
 -11  -1 -20    9.10    0.94
  11   1  19    3.60    1.05
 -11  -1 -19    2.12    1.04
  11   1  18   66.00    2.29
  11   1  17   -0.01    0.97
 -11  -1 -17    0.87    0.94
  11   1  16    4.02    0.81
 -11  -1 -16    3.08    0.77
  11   1  15    0.24    0.87
 -11  -1 -15    1.04    0.74
  11   1  14   29.65    2.01
 -11  -1 -14   25.74    1.28
  11   1  13   10.03    1.11
 -11  -1 -13    8.43    0.73
  11   1  12    0.26    0.81
 -11  -1 -12    0.31    0.57
  11   1  11    0.24    0.72
 -11  -1 -11   -0.01    0.64
 -11  -1 -10   -0.02    0.51
  11   1   9   24.00    1.47
 -11  -1  -9   20.28    0.99
  11   1   8   22.36    0.86
 -11  -1  -8   23.66    1.09
  11   1   7    2.27    0.54
 -11  -1  -7    3.85    0.67
  11   1   6   31.65    1.28
 -11  -1  -6   33.98    1.32
  11   1   5   17.67    0.82
 -11  -1  -5   20.01    0.97
  11   1   4   26.95    1.18
 -11  -1  -4   27.12    1.15
  11   1   3    1.62    0.51
 -11  -1  -3    1.66    0.57
  11   1   2   13.76    0.74
 -11  -1  -2   12.79    1.03
  11   1   1    1.22    0.57
 -11  -1  -1    0.98    0.98
  11   1   0    0.21    0.56
 -11  -1   0   -0.27    0.85
  11   1  -1    1.96    0.47
 -11  -1   1    1.08    0.63
  11   1  -2   14.26    0.75
  11   1  -3    1.38    0.41
 -11  -1   3    1.11    0.36
  11   1  -4   27.75    1.07
 -11  -1   4   26.11    0.95
  11   1  -5   19.15    0.83
 -11  -1   5   17.67    0.76
  11   1  -6   31.12    1.18
 -11  -1   6   32.40    1.16
  11   1  -7    3.28    0.44
 -11  -1   7    3.44    0.41
  11   1  -8   24.86    0.99
 -11  -1   8   23.10    0.95
  11   1  -9   24.26    1.00
 -11  -1   9   23.49    0.95
  11   1 -10    0.35    0.49
 -11  -1  10   -0.02    0.52
  11   1 -11    0.49    0.46
 -11  -1  11    0.02    0.38
  11   1 -12    0.05    0.41
 -11  -1  12   -0.09    0.45
  11   1 -13    9.73    0.80
 -11  -1  13    9.08    0.66
  11   1 -14   23.85    1.12
 -11  -1  14   24.54    1.00
  11   1 -15    0.97    0.52
 -11  -1  15    0.67    0.44
  11   1 -16    3.08    0.54
 -11  -1  16    3.92    0.53
  11   1 -17    0.69    0.68
 -11  -1  17   -0.04    0.51
  11   1 -18   74.16    2.26
 -11  -1  18   72.14    2.10
  11   1 -19    2.89    0.69
 -11  -1  19    2.25    0.60
  11   1 -20   10.76    0.85
 -11  -1  20   10.61    0.82
  11   1 -21    1.94    0.61
 -11  -1  21    1.32    0.54
  11   1 -22   21.33    1.36
 -11  -1  22   24.69    1.17
  11   1 -23   17.81    1.25
 -11  -1  23   19.78    1.12
  11   1 -24    2.20    0.94
 -11  -1  24    1.75    0.71
  11   1 -25   30.79    1.48
 -11  -1  25   30.31    1.33
  11   1 -26    1.25    0.79
 -11  -1  26    0.53    0.79
  11   1 -27    3.24    0.96
 -11  -1  27    3.42    0.99
  11   1 -28  103.25    3.13
 -11  -1  28  106.10    3.15
  11   1 -29   22.16    1.31
 -11  -1  29   21.85    1.31
  11   1 -30   12.06    1.90
 -11  -1  30   16.09    1.37
  11   1 -31  117.07    3.53
 -11  -1  31  116.42    3.32
  11   1 -32    0.74    1.69
 -11  -1  32    2.60    1.21
  11   1 -33   28.98    1.66
 -11  -1  33   30.81    2.38
  11   1 -34    3.62    1.21
 -11  -1  34    5.77    1.09
  11   1 -35    2.31    1.20
 -11  -1  35    2.17    1.22
  11   1 -36    0.11    1.20
 -11  -1  36   -0.58    1.29
  11   1 -37   16.15    1.64
 -11  -1  37   18.87    1.55
  11   1 -38   17.43    1.55
 -11  -1  38   15.77    1.59
  11   1 -39   28.67    1.81
 -11  -1  39   31.29    1.83
  11   1 -40   35.84    2.83
 -11  -1  40   36.18    2.22
  11   1 -41   19.15    2.27
 -11  -1  41   20.03    2.36
  11   1 -42    3.27    2.28
 -11  -1  42    3.42    2.09
  11   1 -43   18.53    2.22
 -11  -1  43   18.78    2.44
  11   1 -44   19.86    2.44
 -11  -1  44   17.98    2.21
  11   1 -45    5.64    2.21
 -11  -1  45    3.32    2.35
  11   1 -46   27.48    2.64
 -11  -1  46   29.80    2.63
  11   1 -47    4.99    2.34
 -11  -1  47    3.83    2.21
  11   1 -48   -0.18    2.80
 -11  -1  48   -1.83    2.32
  11   1 -49   55.89    4.47
 -11  -1  49   57.11    3.81
  11   1 -50    8.96    4.39
 -11  -1  50    8.15    3.76
  11   1 -51   -0.77    6.67
 -11  -1  51    2.14    4.26
  11   1 -52   11.29    4.05
 -11  -1  52    8.16    3.22
  12   1  46    4.49    3.62
 -12  -1 -46    0.66    3.75
  12   1  45    0.59    2.78
 -12  -1 -45    2.18    2.80
  12   1  44    8.89    2.35
 -12  -1 -44    8.69    2.63
  12   1  43   43.77    5.25
 -12  -1 -42    4.42    3.16
  12   1  41    2.39    1.93
 -12  -1 -41    2.41    1.93
  12   1  40   26.58    2.36
 -12  -1 -40   24.76    2.27
  12   1  39    6.98    1.80
 -12  -1 -39   25.08    2.19
  12   1  38    6.62    1.95
 -12  -1 -38   12.51    1.79
  12   1  37   67.80    3.05
 -12  -1 -37   64.04    2.85
  12   1  36    2.00    1.38
 -12  -1 -36    1.78    1.50
  12   1  35    1.80    1.34
 -12  -1 -35    2.76    1.36
  12   1  34  324.88    9.27
 -12  -1 -34  319.63    8.54
  12   1  33    4.72    1.29
 -12  -1 -33    4.98    1.36
  12   1  32   10.42    1.36
 -12  -1 -32    9.52    1.46
  12   1  31  161.94    4.70
 -12  -1 -31  166.38    4.70
  12   1  30    3.25    1.54
 -12  -1 -30    1.85    1.33
  12   1  29   39.16    2.06
 -12  -1 -29   38.12    2.02
  12   1  28  651.22   16.02
 -12  -1 -28  676.28   16.20
  12   1  27    0.28    1.14
 -12  -1 -27    1.42    1.21
  12   1  26  264.65    7.16
 -12  -1 -26  277.90    9.72
  12   1  25  166.70    6.42
 -12  -1 -25  174.52    4.80
  12   1  24   78.43    2.85
 -12  -1 -24   75.95    2.60
  12   1  23    6.24    1.10
 -12  -1 -23    7.33    1.15
  12   1  22   81.51    2.91
 -12  -1 -22   74.47    2.60
  12   1  21   -0.42    1.18
 -12  -1 -21    0.01    0.93
  12   1  20  206.58    5.56
 -12  -1 -20  219.01    6.37
  12   1  19  220.48    5.79
 -12  -1 -19  220.42    5.94
  12   1  18    1.08    0.84
 -12  -1 -18    1.40    0.88
  12   1  17    5.05    1.20
 -12  -1 -17    4.74    0.80
  12   1  16    9.22    1.20
 -12  -1 -16    8.34    0.95
  12   1  15   24.60    1.78
 -12  -1 -15   17.90    1.14
  12   1  14  123.37    4.72
 -12  -1 -14  119.65    3.50
  12   1  13  553.65   18.82
 -12  -1 -13  552.01   13.31
  12   1  12    4.84    1.26
 -12  -1 -12    6.99    0.94
  12   1  11    5.26    0.96
 -12  -1 -11    3.70    0.70
  12   1  10  163.22    6.09
 -12  -1 -10  181.06    4.69
  12   1   9    0.82    0.60
 -12  -1  -9    2.08    0.70
  12   1   8   82.66    2.61
 -12  -1  -8   90.67    2.67
  12   1   7  658.43   15.56
 -12  -1  -7  689.96   16.46
  12   1   6  206.03    5.26
 -12  -1  -6  220.05    5.84
  12   1   5  110.97    3.21
 -12  -1  -5  110.62    3.16
  12   1   4  756.43   18.33
 -12  -1  -4  826.81   19.72
  12   1   3   32.27    1.11
 -12  -1  -3   43.00    1.48
  12   1   2  747.39   17.46
 -12  -1  -2  789.92   18.26
  12   1   1  559.91   13.44
 -12  -1  -1  558.34   13.31
  12   1   0  187.50    4.80
 -12  -1   0  217.66    8.04
  12   1  -1  547.99   12.60
 -12  -1   1  587.95   20.13
  12   1  -2  796.27   18.45
 -12  -1   2  762.05   25.03
  12   1  -3   36.63    1.35
 -12  -1   3   34.32    1.15
  12   1  -4  760.09   17.86
 -12  -1   4  851.74   19.75
  12   1  -5  119.48    3.25
 -12  -1   5  116.32    3.20
  12   1  -6  207.43    5.41
 -12  -1   6  216.41    5.53
  12   1  -7  688.98   16.30
 -12  -1   7  746.52   17.39
  12   1  -8   83.95    2.38
 -12  -1   8   83.40    2.32
  12   1  -9    1.53    0.67
 -12  -1   9    1.84    0.53
  12   1 -10  184.96    5.04
 -12  -1  10  174.48    4.40
  12   1 -11    5.89    0.76
 -12  -1  11    6.87    0.70
  12   1 -12    4.99    0.58
 -12  -1  12    3.21    0.53
  12   1 -13  580.63   13.68
 -12  -1  13  559.21   12.99
  12   1 -14  123.01    3.39
 -12  -1  14  125.07    3.65
  12   1 -16   10.63    0.91
 -12  -1  16    9.72    0.75
  12   1 -17    5.57    0.66
 -12  -1  17    5.47    0.72
  12   1 -18    3.61    0.70
 -12  -1  18    3.93    0.66
  12   1 -19  247.58    6.39
 -12  -1  19  237.86    6.09
  12   1 -20  218.57    5.32
 -12  -1  20  222.99    5.53
  12   1 -21    0.78    0.84
 -12  -1  21    0.30    0.79
  12   1 -22   80.15    2.52
 -12  -1  22   84.25    2.57
  12   1 -23    9.12    0.91
 -12  -1  23    9.86    0.85
  12   1 -24   73.87    2.36
  12   1 -25  187.34    4.90
 -12  -1  25  182.69    4.97
  12   1 -26  282.14    7.36
 -12  -1  26  282.28    7.18
  12   1 -27    0.79    0.77
 -12  -1  27    0.48    0.71
  12   1 -28  720.69   16.95
 -12  -1  28  730.87   17.30
  12   1 -29   44.94    2.04
 -12  -1  29   50.43    2.06
  12   1 -30    3.51    0.93
 -12  -1  30    4.14    1.08
  12   1 -31  191.00    5.29
 -12  -1  31  191.55    5.09
  12   1 -32   12.88    1.56
 -12  -1  32   18.71    2.07
  12   1 -33    4.41    1.06
 -12  -1  33    4.85    1.02
  12   1 -34  359.91   13.00
 -12  -1  34  359.07    9.07
  12   1 -35    2.61    1.61
 -12  -1  35    1.42    1.52
  12   1 -36    0.65    1.16
 -12  -1  36    0.65    1.07
  12   1 -37   76.30    4.17
 -12  -1  37   75.31    3.03
  12   1 -38   15.82    1.81
 -12  -1  38   15.91    1.90
  12   1 -39   29.70    2.00
 -12  -1  39   30.43    2.10
  12   1 -40   28.78    2.05
 -12  -1  40   30.74    2.02
  12   1 -41    1.84    1.91
 -12  -1  41    1.83    1.53
  12   1 -42    5.82    1.91
 -12  -1  42    2.58    1.59
  12   1 -43   63.29    3.02
 -12  -1  43   64.13    2.99
  12   1 -44   12.46    2.27
 -12  -1  44   11.44    2.00
  12   1 -45    7.32    2.53
 -12  -1  45    2.14    1.86
  12   1 -46    7.64    2.92
 -12  -1  46    3.99    2.31
  12   1 -47    6.51    2.97
 -12  -1  47    3.61    2.54
  12   1 -48   66.75    4.13
 -12  -1  48   70.80    4.08
  12   1 -49   40.21    3.79
 -12  -1  49   44.47    4.27
  12   1 -50   18.55    3.63
 -12  -1  50   17.15    3.60
  12   1 -51   33.88    4.34
 -12  -1  51   35.54    4.24
  12   1 -52    3.12    3.61
 -12  -1  52    1.17    3.00
  13   1  45    2.11    2.64
 -13  -1 -45    3.12    3.08
  13   1  44    0.75    2.54
 -13  -1 -44   -0.35    2.68
  13   1  43   11.08    2.29
 -13  -1 -43   37.72    2.94
  13   1  42    6.16    2.22
 -13  -1 -42   19.20    2.55
  13   1  41    0.21    1.90
 -13  -1 -41   -1.51    2.03
  13   1  40   12.43    2.15
 -13  -1 -40   12.37    2.09
  13   1  39   73.36    3.67
 -13  -1 -39   73.40    3.26
  13   1  38    1.73    1.67
 -13  -1 -38    3.12    1.98
  13   1  37   80.44    3.18
 -13  -1 -37   84.55    3.68
  13   1  36   57.28    2.65
 -13  -1 -36   54.57    2.72
  13   1  35    3.42    1.50
 -13  -1 -35    2.73    1.59
  13   1  34    9.42    1.50
 -13  -1 -34    9.37    1.63
  13   1  33   43.25    2.22
 -13  -1 -33   47.20    2.20
  13   1  32   38.67    2.71
 -13  -1 -32   39.51    2.29
  13   1  31   10.54    1.56
 -13  -1 -31    9.47    1.60
  13   1  30   10.03    1.31
 -13  -1 -30    9.96    1.35
  13   1  29    3.20    1.13
 -13  -1 -29    1.52    1.15
  13   1  28    0.66    1.11
 -13  -1 -28    1.92    1.32
  13   1  27    4.84    1.32
 -13  -1 -27    4.16    1.65
  13   1  26   13.87    1.41
 -13  -1 -26   10.75    1.66
  13   1  25    9.73    1.15
 -13  -1 -25   11.34    1.16
  13   1  24   68.85    2.29
 -13  -1 -24   71.04    2.34
  13   1  23    9.84    1.08
 -13  -1 -23   10.30    1.13
  13   1  22    1.38    1.24
 -13  -1 -22    2.64    1.22
  13   1  21    2.87    0.86
 -13  -1 -21    2.37    0.88
  13   1  20   42.86    2.39
 -13  -1 -20   47.98    1.80
  13   1  19   37.99    2.37
 -13  -1 -19   41.24    1.77
  13   1  18  116.49    5.22
 -13  -1 -18  113.19    3.45
  13   1  17    0.69    1.35
 -13  -1 -17    0.28    0.89
  13   1  16   74.32    3.78
 -13  -1 -16   78.25    2.48
  13   1  15   11.70    1.61
 -13  -1 -15   12.75    1.06
  13   1  14   23.55    1.78
 -13  -1 -14   22.48    1.20
  13   1  13   12.43    1.39
 -13  -1 -13   12.40    1.07
  13   1  12  127.92    5.47
 -13  -1 -12  111.15    3.24
  13   1  11    0.03    0.65
 -13  -1 -11   -0.33    0.71
  13   1  10   30.65    1.56
 -13  -1 -10   29.20    1.27
  13   1   9   15.93    0.87
 -13  -1  -9   15.96    0.97
  13   1   8   43.39    1.48
 -13  -1  -8   36.98    1.44
  13   1   7   12.73    0.77
 -13  -1  -7   12.69    0.84
  13   1   6   74.81    2.39
 -13  -1  -6   70.01    2.13
  13   1   5   38.46    1.31
 -13  -1  -5   39.58    1.39
  13   1   4   30.39    1.29
 -13  -1  -4   27.20    1.20
  13   1   3   68.06    2.17
 -13  -1  -3   67.13    2.04
  13   1   2   11.07    0.87
 -13  -1  -2   13.74    0.99
  13   1   1    8.88    0.74
 -13  -1  -1    8.32    0.68
  13   1   0   -0.37    0.44
 -13  -1   0    0.09    0.67
  13   1  -1    9.65    0.71
 -13  -1   1    9.56    1.02
  13   1  -2   10.74    0.73
 -13  -1   2   10.30    0.95
  13   1  -3   71.15    2.26
 -13  -1   3   65.46    2.78
  13   1  -4   31.70    1.21
 -13  -1   4   31.36    1.18
  13   1  -5   39.59    1.40
 -13  -1   5   40.69    1.32
  13   1  -6   74.00    2.08
 -13  -1   6   76.78    2.19
  13   1  -7   11.84    1.22
 -13  -1   7   14.21    0.84
  13   1  -8   45.07    1.64
 -13  -1   8   43.50    1.55
  13   1  -9   14.69    0.94
 -13  -1   9   16.12    0.85
  13   1 -10   31.43    1.32
 -13  -1  10   35.11    1.43
  13   1 -11    1.30    1.09
 -13  -1  11    0.48    0.49
  13   1 -12  117.32    3.23
 -13  -1  12  114.05    3.11
  13   1 -13   12.95    0.90
 -13  -1  13   12.74    0.80
  13   1 -14   26.12    1.17
 -13  -1  14   25.70    1.13
  13   1 -15   12.81    0.89
 -13  -1  15   13.53    0.79
  13   1 -16   80.47    2.41
 -13  -1  16   79.78    2.30
  13   1 -17    1.00    0.81
 -13  -1  17    0.06    0.58
  13   1 -18  121.66    3.39
 -13  -1  18  124.50    3.35
  13   1 -19   42.13    1.61
 -13  -1  19   36.93    1.48
  13   1 -20   50.77    1.89
 -13  -1  20   50.19    1.85
  13   1 -21    2.95    0.72
 -13  -1  21    2.22    0.61
  13   1 -22    1.42    0.80
 -13  -1  22    1.73    0.75
  13   1 -23   10.45    0.98
 -13  -1  23   10.92    0.96
  13   1 -24   74.22    2.51
 -13  -1  24   75.48    2.31
  13   1 -25   10.45    0.93
 -13  -1  25   12.28    0.95
  13   1 -26   10.86    1.01
 -13  -1  26   12.59    0.95
  13   1 -27    4.59    0.86
 -13  -1  27    4.37    0.83
  13   1 -28    2.69    1.18
 -13  -1  28    0.51    1.89
  13   1 -29    3.94    1.30
 -13  -1  29    3.94    1.17
  13   1 -30   10.54    1.14
 -13  -1  30    9.22    1.21
  13   1 -31   10.27    1.33
 -13  -1  31   10.27    1.18
  13   1 -32   43.73    2.03
 -13  -1  32   47.27    2.00
  13   1 -33   51.99    2.12
 -13  -1  33   51.95    2.22
  13   1 -34   12.71    1.46
 -13  -1  34   10.11    1.41
  13   1 -35    3.66    1.40
 -13  -1  35    3.04    1.16
  13   1 -36   63.64    2.69
 -13  -1  36   65.57    2.70
  13   1 -37  104.96    3.75
 -13  -1  37  103.51    3.62
  13   1 -38    3.17    1.48
 -13  -1  38    3.93    1.48
  13   1 -39   88.20    3.20
 -13  -1  39   93.08    3.25
  13   1 -40   13.83    2.38
 -13  -1  40   14.50    2.25
  13   1 -41    0.23    2.37
 -13  -1  41   -1.53    2.01
  13   1 -42   23.08    2.43
 -13  -1  42   24.71    2.34
  13   1 -43   54.22    3.34
 -13  -1  43   52.29    2.62
  13   1 -44   -2.11    3.06
 -13  -1  44    1.05    2.13
  13   1 -45    4.94    3.29
 -13  -1  45    5.68    2.17
  13   1 -46   11.39    2.96
 -13  -1  46   10.80    2.44
  13   1 -47   62.43    4.07
 -13  -1  47   69.73    3.67
  13   1 -48   47.08    3.85
 -13  -1  48   49.04    3.95
  13   1 -49   82.31    4.68
 -13  -1  49   77.93    4.11
  13   1 -50   -8.25    4.57
 -13  -1  50    0.31    4.62
  13   1 -51   21.00    5.12
 -13  -1  51   19.98    4.57
  14   1  44    3.02    2.92
 -14  -1 -44    4.24    2.91
  14   1  43    2.60    2.75
 -14  -1 -43    0.31    2.60
  14   1  42    3.87    2.77
 -14  -1 -42    1.20    2.77
  14   1  41    9.25    3.03
 -14  -1 -41    8.20    2.48
  14   1  40   21.11    2.51
 -14  -1 -40   18.24    2.31
  14   1  39  201.75    6.50
 -14  -1 -39  204.16    6.34
  14   1  38   35.89    2.46
 -14  -1 -38   35.63    2.40
  14   1  37   98.55    3.66
 -14  -1 -37   99.56    3.76
  14   1  36   17.04    1.89
 -14  -1 -36   21.46    2.09
  14   1  35   62.31    2.88
 -14  -1 -35   64.18    2.77
  14   1  34  144.25    4.56
 -14  -1 -34  145.57    4.51
  14   1  33   48.92    2.54
 -14  -1 -33   52.33    2.90
  14   1  32   43.42    2.64
 -14  -1 -32   43.72    2.65
  14   1  31   53.98    2.48
 -14  -1 -31   54.95    2.72
  14   1  30   42.10    2.26
 -14  -1 -30   45.14    2.38
  14   1  29    6.86    1.46
 -14  -1 -29    4.99    1.78
  14   1  28   39.61    1.90
 -14  -1 -28   39.56    1.96
  14   1  27  115.77    3.64
 -14  -1 -27  114.40    5.12
  14   1  26  271.71    7.52
 -14  -1 -26  276.04    7.39
  14   1  25    0.91    1.02
 -14  -1 -25    1.28    1.00
  14   1  24  193.15    8.06
  14   1  23    0.44    1.30
 -14  -1 -23    1.26    1.02
  14   1  22  653.53   21.89
 -14  -1 -22  665.22   16.33
  14   1  21  106.08    4.78
 -14  -1 -21  108.37    3.38
  14   1  20   11.22    1.88
 -14  -1 -20   11.34    1.39
  14   1  19  110.69    4.49
 -14  -1 -19  116.00    3.41
  14   1  18   38.93    2.66
 -14  -1 -18   37.67    1.83
  14   1  17  125.11    5.00
 -14  -1 -17  125.24    3.71
  14   1  16    0.18    1.03
 -14  -1 -16    1.62    0.89
  14   1  15    2.39    1.10
 -14  -1 -15    1.14    0.88
  14   1  14  312.22   11.03
 -14  -1 -14  340.70    8.59
  14   1  13  120.65    3.28
 -14  -1 -13  128.14    3.81
  14   1  12  478.65   11.94
 -14  -1 -12  469.30   12.02
  14   1  11    6.12    0.69
 -14  -1 -11    4.35    0.75
  14   1  10  251.95    8.93
 -14  -1 -10  336.01    8.55
  14   1   9  571.41   14.08
 -14  -1  -9  594.01   14.50
  14   1   8    1.77    0.70
 -14  -1  -8    0.22    0.73
  14   1   7   68.39    2.04
 -14  -1  -7   85.58    2.68
  14   1   6   56.97    1.96
 -14  -1  -6   57.58    1.88
  14   1   5   17.28    0.85
 -14  -1  -5   15.76    0.94
  14   1   4    2.81    0.70
 -14  -1  -4    0.35    0.68
  14   1   3  190.30    4.64
 -14  -1  -3  202.39    5.32
  14   1   2    7.96    0.72
 -14  -1  -2   12.79    0.80
  14   1   1   28.43    1.89
 -14  -1  -1   37.61    1.51
  14   1   0  367.12    9.34
 -14  -1   0  398.14   13.85
  14   1  -1   26.32    1.12
 -14  -1   1   33.85    1.95
  14   1  -2    7.99    0.65
 -14  -1   2    9.53    1.27
  14   1  -3  203.31    5.04
 -14  -1   3  215.35    7.88
  14   1  -4    2.38    0.80
 -14  -1   4    2.27    1.09
  14   1  -5   19.40    1.04
 -14  -1   5   15.86    0.85
  14   1  -6   61.54    2.07
 -14  -1   6   60.59    1.80
  14   1  -7   77.75    2.40
 -14  -1   7   73.12    2.27
  14   1  -8   -0.01    0.70
 -14  -1   8    0.00    0.73
  14   1  -9  588.72   13.71
 -14  -1   9  550.63   17.90
  14   1 -10  293.98    7.21
  14   1 -11    4.82    0.61
 -14  -1  11    4.85    0.62
  14   1 -12  475.20   11.20
 -14  -1  12  465.21   11.05
  14   1 -13  128.33    4.81
 -14  -1  13  128.82    3.54
  14   1 -14  324.03    8.00
  14   1 -15    2.23    0.73
 -14  -1  15    2.26    0.56
  14   1 -16    0.29    0.63
 -14  -1  16    1.31    0.60
  14   1 -17  128.29    3.49
 -14  -1  17  134.86    3.68
  14   1 -18   40.93    1.62
 -14  -1  18   39.74    1.62
  14   1 -19  121.15    3.38
 -14  -1  19  117.82    3.28
  14   1 -20   11.46    1.14
 -14  -1  20   10.69    1.01
  14   1 -21  114.15    3.18
 -14  -1  21  115.91    3.31
  14   1 -22  684.29   16.10
 -14  -1  22  676.79   16.05
  14   1 -23    2.41    0.92
 -14  -1  23    1.49    0.82
  14   1 -24  186.70    5.07
 -14  -1  24  189.33    4.99
  14   1 -25    1.16    0.96
 -14  -1  25    0.96    0.71
  14   1 -26  290.21    7.41
 -14  -1  26  290.41    7.40
  14   1 -27  123.22    3.63
 -14  -1  27  125.09    3.72
  14   1 -28   46.78    2.20
 -14  -1  28   46.65    2.04
  14   1 -29    6.73    1.40
 -14  -1  29    8.37    1.19
  14   1 -30   45.53    1.93
 -14  -1  30   45.66    2.02
  14   1 -31   55.02    2.28
 -14  -1  31   58.60    2.26
  14   1 -32   47.87    2.15
 -14  -1  32   48.96    2.23
  14   1 -33   56.51    2.17
 -14  -1  33   56.56    2.46
  14   1 -34  162.31    4.96
 -14  -1  34  169.71    5.09
  14   1 -35   73.30    2.75
 -14  -1  35   76.19    3.09
  14   1 -36   24.56    2.06
 -14  -1  36   24.00    2.04
  14   1 -37  120.13    4.24
 -14  -1  37  117.29    3.94
  14   1 -38   53.13    2.78
 -14  -1  38   48.58    2.59
  14   1 -39  270.12    8.00
 -14  -1  39  241.18    9.21
  14   1 -40   22.63    2.42
 -14  -1  40   21.54    2.06
  14   1 -41   12.07    1.98
 -14  -1  41   11.84    1.88
  14   1 -42    1.67    2.30
 -14  -1  42    2.39    2.09
  14   1 -43    4.78    3.04
 -14  -1  43   -1.04    2.51
  14   1 -44   10.86    2.73
 -14  -1  44    7.48    2.89
  14   1 -45    0.23    2.77
 -14  -1  45    0.40    2.60
  14   1 -46   26.30    3.66
 -14  -1  46   29.66    3.24
  14   1 -47   37.66    4.75
 -14  -1  47   39.15    4.04
  14   1 -48   11.19    4.62
 -14  -1  48   18.32    3.95
  14   1 -49   19.73    3.93
 -14  -1  49   18.65    4.34
  14   1 -50    2.63    3.70
 -14  -1  50   -0.86    4.07
  14   1 -51   14.31    3.12
 -14  -1  51   13.04    3.78
  15   1  43   11.04    2.76
 -15  -1 -43   11.37    2.64
  15   1  42   -0.02    2.58
 -15  -1 -42    1.20    2.46
  15   1  41   19.53    2.76
 -15  -1 -41   20.32    2.76
  15   1  40   35.15    2.87
 -15  -1 -40   33.19    3.09
  15   1  39   18.39    2.49
 -15  -1 -39   21.73    2.35
  15   1  38   19.57    2.20
 -15  -1 -38   18.64    2.19
  15   1  37    9.55    1.99
 -15  -1 -37    9.33    2.08
  15   1  36   17.24    1.97
 -15  -1 -36   17.04    2.12
  15   1  35   62.44    2.82
 -15  -1 -35   64.72    2.83
  15   1  34   61.43    2.70
 -15  -1 -34   61.76    2.72
  15   1  33    3.36    1.64
 -15  -1 -33    3.23    1.81
  15   1  32   11.04    1.70
 -15  -1 -32    8.89    1.66
  15   1  31    1.05    1.34
 -15  -1 -31    0.72    1.43
  15   1  30   32.33    1.95
 -15  -1 -30   36.02    1.93
  15   1  29   29.93    2.41
 -15  -1 -29   26.87    2.02
  15   1  28    7.01    1.59
 -15  -1 -28    7.90    1.33
  15   1  27    4.52    1.52
 -15  -1 -27    7.69    2.47
  15   1  26    9.38    2.05
 -15  -1 -26    7.05    1.36
  15   1  25    7.78    2.18
 -15  -1 -25    7.07    1.62
  15   1  24   42.17    2.56
 -15  -1 -24   43.24    1.96
  15   1  23   17.65    1.91
 -15  -1 -23   16.06    1.34
  15   1  22   -0.77    1.22
 -15  -1 -22    0.41    1.21
  15   1  21   35.09    2.77
 -15  -1 -21   34.46    1.81
  15   1  20    8.33    1.43
 -15  -1 -20   11.08    1.16
  15   1  19    2.23    1.24
 -15  -1 -19    1.64    0.95
  15   1  18    1.69    1.68
 -15  -1 -18    0.62    0.92
  15   1  17   10.29    1.34
 -15  -1 -17   10.14    1.03
  15   1  16   -0.27    1.06
 -15  -1 -16   -0.29    0.83
  15   1  15   16.99    1.08
 -15  -1 -15   15.44    1.30
  15   1  14    3.50    0.73
 -15  -1 -14    1.68    0.82
  15   1  13   49.98    2.08
 -15  -1 -13   41.89    1.88
  15   1  12   19.42    1.09
[truncated: 4,213,319 more chars]
