# Supplementary material for: Crystal structure of bis­[bis­(1,4,7-tri­aza­cyclo­nonane-κ3 N,N′,N′′)chromium(III)] tris­(tetra­chlorido­zincate) monohydrate from synchrotron X-ray data
Source: Acta Crystallogr E Crystallogr Commun. 2019 Mar 7;75(Pt 4):428–31. doi: 10.1107/S2056989019003086 (PMC6509691; doi:10.1107/S2056989019003086)
Supplement: Supplementary file 2 [file e-75-00428-Isup2.hkl]

data_I                                                                          
_shelx_title ' S81or in Pbca (plate yellow)'                                    
_shelx_refln_list_code          4                                               
_shelx_F_calc_maximum      710.44                                               
_exptl_crystal_F_000      5120.00                                               
_reflns_d_resolution_high  0.7186                                               
                                                                                
loop_                                                                           
 _space_group_symop_operation_xyz                                               
 'x, y, z'                                                                      
 '-x+1/2, -y, z+1/2'                                                            
 '-x, y+1/2, -z+1/2'                                                            
 'x+1/2, -y+1/2, -z'                                                            
 '-x, -y, -z'                                                                   
 'x-1/2, y, -z-1/2'                                                             
 'x, -y-1/2, z-1/2'                                                             
 '-x-1/2, y-1/2, z'                                                             
                                                                                
_cell_length_a    17.2810                                                       
_cell_length_b    16.7530                                                       
_cell_length_c    33.4050                                                       
_cell_angle_alpha  90.000                                                       
_cell_angle_beta   90.000                                                       
_cell_angle_gamma  90.000                                                       
                                                                                
_shelx_F_squared_multiplier     1.000                                           
                                                                                
loop_                                                                           
 _refln_index_h                                                                 
 _refln_index_k                                                                 
 _refln_index_l                                                                 
 _refln_F_squared_calc                                                          
 _refln_F_squared_meas                                                          
 _refln_F_squared_sigma                                                         
 _refln_observed_status                                                         
   6   0   0        631.02        670.56        32.94 o                         
   8   0   0      13666.74      14217.98       362.95 o                         
  10   0   0     230614.27     229518.92      5286.59 o                         
  12   0   0        317.48        622.60        35.08 o                         
  14   0   0     301352.00     307846.50      6239.35 o                         
  16   0   0       1909.16       1893.25       465.14 o                         
  18   0   0      21555.83      20895.32       374.82 o                         
  20   0   0      94032.43      98187.66      2930.35 o                         
  22   0   0      28002.20      28776.85      1637.54 o                         
  24   0   0       4830.52       5387.53       842.94 o                         
   2   1   0      69161.73      49647.94      4601.55 o                         
   4   1   0     131142.86     109698.65      7397.58 o                         
   8   1   0     215522.70     204262.25      6568.16 o                         
  10   1   0      70131.53      67890.66       908.94 o                         
  12   1   0      16177.05      17946.56       828.78 o                         
  14   1   0      29680.25      30605.00       790.59 o                         
  16   1   0      10088.82      10026.44       138.10 o                         
  18   1   0      64008.32      67922.61       828.20 o                         
  20   1   0       2531.90       2554.00       273.32 o                         
  22   1   0      12988.28      13455.07       816.91 o                         
  24   1   0       3101.96       3064.91        93.32 o                         
   0   2   0       5229.77       3698.89        86.15 o                         
   4   2   0      31319.70      28240.32       945.80 o                         
   6   2   0     114822.15     115447.34      2194.17 o                         
   8   2   0     118973.52     111955.70      2650.59 o                         
  10   2   0         72.48         89.93        23.73 o                         
  12   2   0     215068.17     222945.02      2799.82 o                         
  14   2   0      31329.36      32017.34       431.50 o                         
  16   2   0      77270.38      78688.39      1307.86 o                         
  18   2   0      39554.34      42010.75       786.20 o                         
  20   2   0       3960.02       3800.33       303.90 o                         
  22   2   0       1636.29       1764.14        68.67 o                         
   4   3   0      19154.89      15850.60       383.00 o                         
   6   3   0     157057.00     138962.94      4991.57 o                         
   8   3   0      41836.65      40519.70      1297.41 o                         
  10   3   0        279.86        649.51        83.21 o                         
  12   3   0       4086.66       4749.12       191.68 o                         
  14   3   0      60360.34      61425.23       944.33 o                         
  16   3   0       4902.08       4786.63       204.28 o                         
  18   3   0       2495.71       2153.04        56.40 o                         
  20   3   0        599.37        491.26        51.04 o                         
  22   3   0       3897.22       3928.44       143.70 o                         
   0   4   0      28580.02      26086.50       442.53 o                         
   2   4   0      85234.79      71824.15       896.96 o                         
   4   4   0      28918.45      27083.87       999.73 o                         
   6   4   0     111275.77     109724.20      2644.23 o                         
   8   4   0      45814.08      41371.67       574.43 o                         
  10   4   0      30779.14      29699.70      1135.21 o                         
  12   4   0       2575.39       2562.91        51.08 o                         
  14   4   0      44114.39      44679.71       577.23 o                         
  16   4   0      46002.48      46174.87       751.18 o                         
  18   4   0       1951.09       2120.75        56.87 o                         
  20   4   0      55951.57      57950.56      1216.18 o                         
  22   4   0      11355.04      11743.70       191.86 o                         
   2   5   0     207577.19     178845.97      2836.54 o                         
   4   5   0      67700.20      60384.63       793.16 o                         
   6   5   0      64693.32      63166.79      2703.49 o                         
   8   5   0       4496.85       4043.14        83.38 o                         
  10   5   0      29214.98      27746.67      1346.64 o                         
  12   5   0       1059.90       1192.59        66.17 o                         
  14   5   0      19886.45      21292.83       599.89 o                         
  16   5   0      42457.38      44975.81      1187.54 o                         
  18   5   0      21854.02      23472.73       528.85 o                         
  20   5   0       8902.95       9294.59       288.26 o                         
  22   5   0      29764.54      30943.14       874.07 o                         
   0   6   0     104269.96     103349.59      2332.07 o                         
   2   6   0     154090.58     143256.98      2080.41 o                         
   4   6   0      50347.79      48742.27       638.08 o                         
   6   6   0     150846.78     159911.58      8675.71 o                         
   8   6   0      87461.03      85672.12      2837.76 o                         
  10   6   0      23433.71      23575.38       435.59 o                         
  12   6   0      99349.60      96841.21      2679.74 o                         
  14   6   0      11842.61      11684.26       387.82 o                         
  16   6   0      32789.43      33547.07       702.71 o                         
  18   6   0       4445.58       4882.48       265.73 o                         
  20   6   0      13697.05      14583.98       444.30 o                         
  22   6   0        109.17        163.12        57.21 o                         
   2   7   0     147938.83     130329.80      1568.34 o                         
   4   7   0      32634.86      32113.97       660.24 o                         
   6   7   0      10418.24      10896.97       319.47 o                         
   8   7   0      88414.57      84272.17      2880.15 o                         
  10   7   0      36708.72      35117.73      1483.26 o                         
  12   7   0      85515.26      84377.27      2328.08 o                         
  14   7   0     111357.61     116052.24      3884.05 o                         
  16   7   0      21083.31      22709.89       570.64 o                         
  18   7   0       8319.79       9102.19       473.45 o                         
  20   7   0       1776.92       2097.82       166.04 o                         
  22   7   0       7303.28       8129.59       293.27 o                         
   0   8   0      76672.23      67904.01      1124.74 o                         
   2   8   0        583.35        425.87        21.22 o                         
   4   8   0     380082.88     349642.53     15452.71 o                         
   6   8   0     168332.55     158957.50      5500.74 o                         
   8   8   0      51236.87      51945.66      1759.57 o                         
  10   8   0      19693.28      19564.19       724.62 o                         
  12   8   0      10614.14       9919.72       472.46 o                         
  14   8   0      22133.91      22444.27       619.23 o                         
  16   8   0       3725.55       3716.59       224.03 o                         
  18   8   0       1085.45       1432.49       112.78 o                         
  20   8   0       1137.61       1176.31        69.17 o                         
  22   8   0         83.95         27.79        59.58 o                         
   2   9   0       1560.39       2441.70        52.39 o                         
   4   9   0      83120.84      80154.12       934.14 o                         
   6   9   0      15229.75      15547.24       470.02 o                         
   8   9   0      62368.35      58552.88      1705.30 o                         
  10   9   0        891.58        803.34        45.11 o                         
  12   9   0      28658.72      28166.17       599.65 o                         
  14   9   0       3757.93       3066.80       188.23 o                         
  16   9   0      12608.70      12624.00       224.49 o                         
  18   9   0      21926.79      22397.08       766.60 o                         
  20   9   0        221.59        198.86        72.95 o                         
  22   9   0       2545.99       2557.30       121.67 o                         
   0  10   0      68162.44      70202.63      1142.01 o                         
   2  10   0        556.83        941.69        81.64 o                         
   4  10   0      64720.54      64561.73      1535.65 o                         
   6  10   0      67138.01      66419.49      2421.47 o                         
   8  10   0      37133.01      36044.09       472.59 o                         
  10  10   0      84949.33      85345.09      3617.48 o                         
  12  10   0     193363.64     190046.06      9895.21 o                         
  14  10   0      39754.47      38764.52      1053.39 o                         
  16  10   0      45046.48      45220.87      1870.28 o                         
  18  10   0       8217.37       7691.02       327.18 o                         
  20  10   0      29725.31      30047.61       834.16 o                         
   2  11   0     231600.62     229565.58      3002.52 o                         
   4  11   0       4521.59       4317.16       308.70 o                         
   6  11   0       8749.12       8989.30       227.06 o                         
   8  11   0       5947.53       6113.56       359.42 o                         
  10  11   0      63426.63      65270.66       825.53 o                         
  12  11   0      78883.06      77883.73      2949.15 o                         
  14  11   0       2838.58       2903.53        86.66 o                         
  16  11   0      21240.22      21058.89       698.67 o                         
  18  11   0      12827.49      13001.13       336.01 o                         
  20  11   0        443.04        271.02       101.67 o                         
   0  12   0      10047.63      10344.20       292.57 o                         
   2  12   0       9451.73      10118.51       136.97 o                         
   4  12   0       4734.53       4671.90       123.54 o                         
   6  12   0      15879.91      17005.60       305.51 o                         
   8  12   0      24089.49      22769.21       549.76 o                         
  10  12   0      19861.04      19039.42       896.35 o                         
  12  12   0       1357.92       1533.91        55.57 o                         
  14  12   0       1077.27        848.17        67.84 o                         
  16  12   0       3622.72       3718.97       143.16 o                         
  18  12   0       2798.30       2655.55       226.85 o                         
  20  12   0       4429.99       4399.30       337.09 o                         
   2  13   0      44129.17      46961.32       553.41 o                         
   4  13   0      21046.27      21042.89       329.26 o                         
   6  13   0      43639.52      45121.06      1235.77 o                         
   8  13   0      14659.43      14475.87       576.51 o                         
  10  13   0      18403.46      18418.72      1017.28 o                         
  12  13   0      17837.67      17887.87       315.27 o                         
  14  13   0      29014.88      25880.58       502.54 o                         
  16  13   0        238.42        233.84        69.09 o                         
  18  13   0      35079.29      32338.52       662.95 o                         
   0  14   0      20642.30      22799.99       551.22 o                         
   2  14   0       8799.36       8956.59       178.02 o                         
   4  14   0      26050.02      27635.46       483.00 o                         
   6  14   0       1354.21       1310.97        67.20 o                         
   8  14   0        752.57        720.69        32.04 o                         
  10  14   0      42234.87      42338.68      1816.57 o                         
  12  14   0      23721.53      22787.20       553.76 o                         
  14  14   0       3652.03       3336.76       138.23 o                         
  16  14   0        792.10        648.53        93.00 o                         
  18  14   0          8.63         55.62        81.06 o                         
   2  15   0        946.17       1087.94        45.17 o                         
   4  15   0     112532.02     117386.64      1592.08 o                         
   6  15   0        106.97        112.87        29.74 o                         
   8  15   0      33044.75      34150.23      1232.59 o                         
  10  15   0      29382.04      27681.86      1055.35 o                         
  12  15   0       8140.38       8090.25       188.59 o                         
  14  15   0        737.30        428.60        63.48 o                         
  16  15   0      19718.25      17347.06       519.60 o                         
  18  15   0      19433.81      17805.47      1174.09 o                         
   0  16   0         34.85        138.87        55.99 o                         
   2  16   0         47.30         93.27        28.27 o                         
   4  16   0        103.71         93.46        29.39 o                         
   6  16   0      61436.99      64425.75       758.78 o                         
   8  16   0      19867.51      20264.07       704.42 o                         
  10  16   0      11781.30      11066.64       643.59 o                         
  12  16   0       2801.15       2530.26        94.72 o                         
  14  16   0          3.53        112.89        77.17 o                         
  16  16   0        992.99        959.12       115.33 o                         
   2  17   0      32341.31      35984.42       476.50 o                         
   4  17   0      52066.13      55245.68       980.32 o                         
   6  17   0      19603.81      20255.62       635.88 o                         
   8  17   0      70693.77      73006.31      2779.50 o                         
  10  17   0      12255.79      12179.56       356.92 o                         
  12  17   0      21434.72      19700.34       377.13 o                         
  14  17   0      47679.73      42465.36       730.26 o                         
  16  17   0        689.47        559.18       100.24 o                         
   0  18   0     108329.83     113018.67      1838.17 o                         
   2  18   0       3342.21       3717.99       170.56 o                         
   4  18   0       2399.90       2030.69        56.94 o                         
   6  18   0      27887.30      28496.70       987.91 o                         
   8  18   0       3173.94       3277.26       185.93 o                         
  10  18   0      14294.35      13837.68       361.70 o                         
  12  18   0       3449.96       2727.81       135.35 o                         
  14  18   0      16585.77      15076.89       400.69 o                         
   2  19   0       4599.17       5132.25        99.07 o                         
   4  19   0      33925.53      35802.09       582.88 o                         
   6  19   0      31640.44      35019.19       728.16 o                         
   8  19   0       3280.15       3391.07        99.46 o                         
  10  19   0       4798.13       4999.58        95.70 o                         
  12  19   0       7479.24       6857.81       172.17 o                         
   0  20   0       8094.74       9061.36       198.63 o                         
   2  20   0       1718.27       2044.54       102.08 o                         
   4  20   0       3242.88       2890.49       116.53 o                         
   6  20   0       2490.62       2456.64        68.61 o                         
   8  20   0       7796.82       7682.03       255.51 o                         
  10  20   0       2787.62       2774.74       130.97 o                         
  12  20   0       1862.57       1949.48       102.97 o                         
   2  21   0       7958.80       8669.12       333.18 o                         
   4  21   0       4025.22       4305.07       135.01 o                         
   6  21   0       1991.17       2196.14        70.93 o                         
   8  21   0         63.40         62.35        52.69 o                         
  10  21   0      70663.24      73161.15      2415.97 o                         
   0  22   0       2122.38       2799.33       263.74 o                         
   2  22   0      10055.48      10174.84       198.48 o                         
   4  22   0        881.49        963.74        63.99 o                         
   6  22   0      16297.44      16340.63       451.42 o                         
   2  23   0       7639.62       7268.47       188.25 o                         
   1   1   1         98.81         72.93         9.33 o                         
   2   1   1       2517.75       2211.16        32.64 o                         
   3   1   1          9.31         11.88         4.57 o                         
   4   1   1      86230.00      74025.89       987.20 o                         
   5   1   1          6.89          8.22         7.14 o                         
   6   1   1       6157.95       5661.65       103.07 o                         
   7   1   1        817.28        822.90        15.82 o                         
   8   1   1         27.49         65.96        10.59 o                         
   9   1   1         60.95         68.96        14.45 o                         
  10   1   1      15574.28      15427.16       340.39 o                         
  11   1   1        147.40        136.95        15.69 o                         
  12   1   1      47069.64      48147.36       418.05 o                         
  13   1   1        808.69        782.93        20.93 o                         
  14   1   1       2499.80       2702.97       167.59 o                         
  15   1   1       1151.36       1142.83        33.15 o                         
  16   1   1      25524.02      27868.67       419.68 o                         
  17   1   1        316.53        343.20        25.15 o                         
  18   1   1        330.67        368.14        40.64 o                         
  19   1   1         60.47         69.43        27.79 o                         
  20   1   1       1061.03       1204.80        97.50 o                         
  21   1   1         46.34         76.64        37.55 o                         
  22   1   1      10777.22      11045.61       257.06 o                         
  23   1   1         21.50         20.18        43.87 o                         
  24   1   1      21023.17      21043.01       324.41 o                         
   1   2   1        533.81        357.54         6.84 o                         
   3   2   1       1707.86       1308.21        22.48 o                         
   5   2   1        123.11        140.09         7.22 o                         
   6   2   1     108987.41     100372.21      2543.75 o                         
   7   2   1         13.43         21.84         8.23 o                         
   8   2   1      60576.43      56334.25       893.94 o                         
   9   2   1       1383.00       1469.00        22.65 o                         
  10   2   1      30549.55      31634.98       595.96 o                         
  11   2   1        376.71        374.89        20.95 o                         
  12   2   1       6819.77       6813.46       232.67 o                         
  13   2   1         51.20         64.63        16.52 o                         
  14   2   1      11276.28      11136.22       109.28 o                         
  15   2   1          1.12          7.57        20.29 o                         
  16   2   1      53565.39      54556.96       507.09 o                         
  17   2   1        142.64        120.47        22.59 o                         
  18   2   1      11714.65      12164.84       198.57 o                         
  19   2   1          8.86         30.30        28.20 o                         
  20   2   1      10774.56      11091.56       115.83 o                         
  21   2   1        135.21        107.55        35.68 o                         
  22   2   1       2062.52       2071.52       106.21 o                         
  23   2   1        686.92        681.01        49.02 o                         
   1   3   1       1365.80        908.37        12.63 o                         
   3   3   1        176.41        161.45         6.11 o                         
   4   3   1       9513.88       8344.89       161.66 o                         
   5   3   1       2039.94       1812.93        63.57 o                         
   6   3   1       3887.67       3791.29        56.33 o                         
   7   3   1         20.27         52.10         8.41 o                         
   8   3   1      19651.84      18166.73       260.22 o                         
   9   3   1       1457.52       1416.25        22.90 o                         
  10   3   1      39758.57      39011.97       355.69 o                         
  11   3   1         29.78         42.04        12.83 o                         
  12   3   1       8725.24       9166.55       289.50 o                         
  13   3   1        126.03         85.09        18.60 o                         
  14   3   1        737.53       1003.33        77.61 o                         
  15   3   1        203.78        181.72        19.64 o                         
  16   3   1        366.60        408.64        23.51 o                         
  17   3   1        708.59        627.87        28.25 o                         
  18   3   1       2296.13       2369.64       119.98 o                         
  19   3   1        552.96        622.74        33.23 o                         
  20   3   1       1618.39       1564.96        39.33 o                         
  21   3   1        340.18        338.54        34.44 o                         
  22   3   1        480.90        472.03        40.83 o                         
  23   3   1          9.89         46.99        49.75 o                         
   1   4   1         78.36         54.64         5.62 o                         
   2   4   1       1213.55       1015.91        15.43 o                         
   3   4   1       7988.95       6402.17       105.61 o                         
   4   4   1      41823.08      32452.03      5412.68 o                         
   5   4   1       1741.85       1354.01        36.90 o                         
   6   4   1       3196.74       3123.05        72.20 o                         
   7   4   1          0.74         -4.06         8.15 o                         
   8   4   1     117085.72     113245.62      1012.10 o                         
   9   4   1        297.48        293.70        19.72 o                         
  10   4   1        495.20        581.96        20.15 o                         
  11   4   1         53.79         62.23        13.44 o                         
  12   4   1      18429.61      19046.91       340.88 o                         
  13   4   1        287.26        280.99        16.91 o                         
  14   4   1      12570.40      12822.62       157.65 o                         
  15   4   1         12.79         13.01        19.57 o                         
  16   4   1       7434.29       7464.99       156.90 o                         
  17   4   1        596.00        654.34        29.56 o                         
  18   4   1       4950.14       5077.96        67.22 o                         
  19   4   1        343.36        349.91        31.89 o                         
  20   4   1      13389.14      13448.44       216.91 o                         
  21   4   1         12.09         25.87        36.39 o                         
  22   4   1       2726.34       2698.38        73.12 o                         
  23   4   1        331.52        291.45        41.45 o                         
   1   5   1         18.74         16.08         6.60 o                         
   2   5   1     104535.34      95167.41      1398.35 o                         
   3   5   1         52.31         74.26         6.51 o                         
   4   5   1      74702.27      60598.53      1011.93 o                         
   5   5   1       1196.94       1101.69       104.55 o                         
   6   5   1      40570.72      40628.04       827.87 o                         
   7   5   1        809.35        776.30        31.49 o                         
   8   5   1     161754.72     150568.86      3038.28 o                         
   9   5   1         51.61         53.72        11.66 o                         
  10   5   1       6472.11       5402.81        62.78 o                         
  11   5   1        217.64        255.05        18.53 o                         
  12   5   1      23811.83      23979.47       421.33 o                         
  13   5   1        377.87        405.34        20.15 o                         
  14   5   1      32536.45      34028.32       451.66 o                         
  15   5   1        796.73        776.61        26.85 o                         
  16   5   1      43839.95      43815.20       546.64 o                         
  17   5   1        278.29        312.41        26.59 o                         
  18   5   1      36101.54      37317.65       521.15 o                         
  19   5   1         24.79         26.23        26.02 o                         
  20   5   1       8067.85       8380.72       355.66 o                         
  21   5   1         19.74         -4.90        36.97 o                         
  22   5   1        182.87        208.75        41.79 o                         
  23   5   1        190.39        140.18        45.19 o                         
   0   6   1     174367.22     164573.97      3140.09 o                         
   1   6   1       5683.51       5365.27        53.89 o                         
   2   6   1      21179.52      18781.27       187.80 o                         
   3   6   1       2131.09       2043.22        30.45 o                         
   4   6   1        492.68        579.67        14.07 o                         
   5   6   1         78.61         88.62         8.77 o                         
   6   6   1       7575.56       6896.64       147.91 o                         
   7   6   1          1.06          2.93         8.22 o                         
   8   6   1      27244.53      25287.12       365.72 o                         
   9   6   1       2456.13       2467.38        34.56 o                         
  10   6   1       4045.70       3803.94       324.23 o                         
  11   6   1        176.31        194.23        13.41 o                         
  12   6   1      10448.27      10590.65       143.75 o                         
  13   6   1       1140.99       1193.77        26.69 o                         
  14   6   1       2693.79       2783.40        40.37 o                         
  15   6   1         80.42         67.16        19.69 o                         
  16   6   1       2076.32       2136.30        40.16 o                         
  17   6   1        888.07        891.31        29.03 o                         
  18   6   1      12792.45      12802.61       209.30 o                         
  19   6   1       1813.75       1719.97        59.06 o                         
  20   6   1        799.59        812.84        39.42 o                         
  21   6   1         12.10         38.67        32.18 o                         
  22   6   1      24007.08      24213.31       726.38 o                         
  23   6   1          2.17         13.23        50.13 o                         
   1   7   1          8.06          8.38         8.75 o                         
   2   7   1      32011.83      29411.25       249.39 o                         
   3   7   1        893.04        867.13        16.43 o                         
   4   7   1      46860.16      43158.09       838.89 o                         
   5   7   1       2775.09       2622.33        31.80 o                         
   6   7   1       8489.04       7890.31        82.26 o                         
   7   7   1       4696.85       4698.03        76.07 o                         
   8   7   1      30183.88      27481.26      2210.21 o                         
   9   7   1         18.45         23.18        10.82 o                         
  10   7   1      53442.56      52227.45       867.70 o                         
  11   7   1         28.73         20.06        14.41 o                         
  12   7   1        558.61        393.26        16.40 o                         
  13   7   1         78.81         85.14        16.83 o                         
  14   7   1       2795.46       3018.88        62.87 o                         
  15   7   1       1244.76       1236.22        32.64 o                         
  16   7   1        205.22        306.25        24.26 o                         
  17   7   1       2263.80       2214.59        66.03 o                         
  18   7   1         75.46         68.48        28.51 o                         
  19   7   1        254.13        241.57        33.10 o                         
  20   7   1       2222.74       2329.62        67.71 o                         
  21   7   1        145.17        128.24        36.26 o                         
  22   7   1       7009.82       7050.12       185.42 o                         
   0   8   1      11951.43      13240.35       189.89 o                         
   1   8   1        107.79         96.87        10.05 o                         
   2   8   1          4.35         48.51        10.64 o                         
   3   8   1       7327.78       7030.52        73.16 o                         
   4   8   1      46438.53      46246.00       681.55 o                         
   5   8   1        124.11        172.54        10.56 o                         
   6   8   1       6586.46       6307.43        82.69 o                         
   7   8   1         78.70        111.35        12.12 o                         
   8   8   1      36931.12      37071.11       638.82 o                         
   9   8   1        522.17        456.76        37.66 o                         
  10   8   1      44062.93      43506.55       773.62 o                         
  11   8   1       1428.07       1530.70        47.44 o                         
  12   8   1       1832.06       1913.30        36.74 o                         
  13   8   1         20.12         12.61        15.90 o                         
  14   8   1      78449.41      79684.37      1528.66 o                         
  15   8   1        150.53        159.01        20.95 o                         
  16   8   1       8367.58       8408.08       215.82 o                         
  17   8   1        265.24        324.95        27.60 o                         
  18   8   1       3543.57       4063.21       113.06 o                         
  19   8   1        356.71        308.11        34.25 o                         
  20   8   1       7845.17       7615.20       171.64 o                         
  21   8   1        165.87        163.08        38.52 o                         
  22   8   1        589.43        728.33        47.15 o                         
   1   9   1        376.07        394.67        14.67 o                         
   2   9   1       5588.81       5107.69        57.22 o                         
   3   9   1       1117.74       1075.98        19.35 o                         
   4   9   1      88262.62      86758.68      1661.75 o                         
   5   9   1       2192.40       2287.80        29.71 o                         
   6   9   1      10896.12       9759.69        96.43 o                         
   7   9   1        986.18        987.32        18.21 o                         
   8   9   1       2748.19       2954.06        98.98 o                         
   9   9   1         36.15         29.20        10.97 o                         
  10   9   1       6958.05       7392.70       242.02 o                         
  11   9   1        813.19        800.29        28.76 o                         
  12   9   1      21945.19      22403.43       418.64 o                         
  13   9   1        252.13        272.80        15.47 o                         
  14   9   1        920.65        971.54        26.94 o                         
  15   9   1        115.07         93.64        21.38 o                         
  16   9   1        703.17        794.37        28.00 o                         
  17   9   1        484.99        517.24        27.17 o                         
  18   9   1      20692.09      21238.91       558.39 o                         
  19   9   1        370.14        413.17        39.34 o                         
  20   9   1       2214.45       2407.68        72.81 o                         
  21   9   1        551.72        511.41        39.00 o                         
  22   9   1      22540.37      22031.80       611.79 o                         
   0  10   1      72509.29      74118.27      1569.68 o                         
   1  10   1        370.96        381.57        13.68 o                         
   2  10   1        582.29        673.96        18.21 o                         
   3  10   1         45.70         52.57        11.40 o                         
   4  10   1      84392.98      82392.91      1039.55 o                         
   5  10   1       5808.62       5880.77        61.85 o                         
   6  10   1        192.81        182.00        12.78 o                         
   7  10   1        587.25        560.25        14.98 o                         
   8  10   1       1351.10       1388.03        23.64 o                         
   9  10   1         19.89         31.12        10.87 o                         
  10  10   1      30624.62      31805.14      1025.36 o                         
  11  10   1       1809.32       2022.71       114.08 o                         
  12  10   1      33479.98      32933.14       575.42 o                         
  13  10   1        668.11        680.10        23.09 o                         
  14  10   1      31426.70      30952.60       546.61 o                         
  15  10   1        630.44        668.27        27.60 o                         
  16  10   1          8.24         46.82        21.44 o                         
  17  10   1         51.68         59.08        19.80 o                         
  18  10   1        174.36        141.64        37.04 o                         
  19  10   1        851.25        742.27        40.07 o                         
  20  10   1        283.05        256.10        33.08 o                         
  21  10   1        117.80         98.08        35.41 o                         
   1  11   1       6265.00       6369.73       122.34 o                         
   2  11   1        274.54        296.46        14.22 o                         
   3  11   1       3837.48       3823.55        44.24 o                         
   4  11   1      50273.15      51207.28       760.32 o                         
   5  11   1       1624.04       1669.97        28.61 o                         
   6  11   1        268.58        245.15        15.10 o                         
   7  11   1       1066.06       1096.54        22.82 o                         
   8  11   1       1012.27       1100.13        67.32 o                         
   9  11   1        441.31        422.03        18.62 o                         
  10  11   1       2725.34       2558.52        64.50 o                         
  11  11   1       3866.68       4000.60        60.81 o                         
  12  11   1       2711.01       2943.62        70.10 o                         
  13  11   1       1344.87       1391.61        40.77 o                         
  14  11   1      17464.29      16686.72       205.64 o                         
  15  11   1        372.45        351.46        28.03 o                         
  16  11   1       1832.16       2009.53        48.59 o                         
  17  11   1          3.80         -5.93        36.00 o                         
  18  11   1         56.61         60.55        33.66 o                         
  19  11   1         99.00        109.22        46.02 o                         
  20  11   1       2990.84       3190.70        77.18 o                         
  21  11   1          2.24         26.89        48.31 o                         
   0  12   1      75676.82      77699.04       953.78 o                         
   1  12   1         49.16         50.03        12.99 o                         
   2  12   1       5194.80       5625.09        64.49 o                         
   3  12   1        197.40        186.13        16.47 o                         
   4  12   1       5481.87       5580.49        79.60 o                         
   5  12   1       1231.06       1314.82        25.28 o                         
   6  12   1      68183.56      68466.96      1379.89 o                         
   7  12   1        167.19        163.85        14.25 o                         
   8  12   1      12281.84      12351.14       182.54 o                         
   9  12   1        807.12        806.04        21.80 o                         
  10  12   1       5579.95       5754.47       142.03 o                         
  11  12   1        388.06        334.22        22.45 o                         
  12  12   1      10623.96      10058.00       390.47 o                         
  13  12   1        447.07        452.71        55.31 o                         
  14  12   1       8010.37       8014.63       178.09 o                         
  15  12   1        211.25        166.64        23.39 o                         
  16  12   1       3516.20       3432.08        72.45 o                         
  17  12   1        122.10        172.78        54.90 o                         
  18  12   1         18.19         19.39        50.17 o                         
  19  12   1        428.27        363.22        64.48 o                         
  20  12   1       1135.95        891.19        81.74 o                         
   1  13   1         25.80         36.91        16.35 o                         
   2  13   1       9974.72      10297.31       113.58 o                         
   3  13   1        101.45         92.41        17.18 o                         
   4  13   1       9471.68       9763.58        95.65 o                         
   5  13   1        249.70        313.40        18.27 o                         
   6  13   1       4697.38       4686.90        72.83 o                         
   7  13   1        854.47        921.19        23.90 o                         
   8  13   1        954.18        915.74        30.22 o                         
   9  13   1        581.42        571.25        23.45 o                         
  10  13   1        180.94        275.92        26.90 o                         
  11  13   1        466.83        450.18        22.65 o                         
  12  13   1      10452.94       9907.24       223.94 o                         
  13  13   1       2780.32       2962.17       175.16 o                         
  14  13   1      16880.75      15566.00       349.32 o                         
  15  13   1        699.19        552.16        46.26 o                         
  16  13   1        121.05         83.81        54.93 o                         
  17  13   1        102.69        138.49        52.76 o                         
  18  13   1          7.33          6.56        59.25 o                         
  19  13   1        219.16        189.17        70.96 o                         
   0  14   1      30726.39      31965.04       871.01 o                         
   1  14   1         92.30        114.45        16.12 o                         
   2  14   1        964.22       1095.21        25.08 o                         
   3  14   1       2213.01       2387.50        41.39 o                         
   4  14   1      19351.41      19940.69       384.57 o                         
   5  14   1       1051.82       1124.46        26.65 o                         
   6  14   1       9581.31       9430.75       143.78 o                         
   7  14   1       1059.58       1148.46        26.08 o                         
   8  14   1       1940.43       2303.18        53.32 o                         
   9  14   1       1591.24       1735.40        30.61 o                         
  10  14   1      12304.82      11997.83       222.31 o                         
  11  14   1         43.48          0.54        22.24 o                         
  12  14   1      23145.75      21881.50       379.17 o                         
  13  14   1         36.61         88.24        37.68 o                         
  14  14   1       5418.49       5217.73       131.46 o                         
  15  14   1        131.46        115.12        58.01 o                         
  16  14   1       3150.68       2999.52       100.15 o                         
  17  14   1         11.48         49.50        58.12 o                         
  18  14   1       1668.70       1578.10        87.29 o                         
  19  14   1         11.21         30.84        69.96 o                         
   1  15   1        118.16        124.82        21.31 o                         
   2  15   1      19192.89      20222.55       181.70 o                         
   3  15   1         12.48         -9.55        17.52 o                         
   4  15   1      16894.70      16994.96       175.97 o                         
   5  15   1        618.15        650.63        24.49 o                         
   6  15   1       1606.12       1769.25        45.46 o                         
   7  15   1         16.67         44.67        18.93 o                         
   8  15   1        298.03        292.85        24.13 o                         
   9  15   1       1004.57       1067.12        26.11 o                         
  10  15   1       1912.90       1843.40        33.21 o                         
  11  15   1        445.90        391.65        28.33 o                         
  12  15   1       8951.11       8318.92       233.36 o                         
  13  15   1         21.90          6.70        37.62 o                         
  14  15   1        698.49        563.50        47.07 o                         
  15  15   1        800.54        678.22        82.20 o                         
  16  15   1       2124.37       1779.03        89.46 o                         
  17  15   1        140.82         97.14        71.62 o                         
  18  15   1       1372.97       1268.76        89.82 o                         
   0  16   1      50099.53      50396.15       956.94 o                         
   1  16   1         16.62         17.02        20.10 o                         
   2  16   1       5728.70       5952.76        69.75 o                         
   3  16   1       1467.34       1437.06        32.04 o                         
   4  16   1       3573.57       3677.71        49.38 o                         
   5  16   1       1276.19       1326.86        31.02 o                         
   6  16   1      23349.10      23382.27       386.44 o                         
   7  16   1       1744.26       1792.35        36.53 o                         
   8  16   1      40048.44      42314.07       490.44 o                         
   9  16   1         18.51         10.06        24.45 o                         
  10  16   1       5600.58       5307.82       145.52 o                         
  11  16   1       3440.55       3339.39        67.86 o                         
  12  16   1      13448.66      13071.97       258.28 o                         
  13  16   1         30.32         19.01        41.36 o                         
  14  16   1         51.59         46.02        42.01 o                         
  15  16   1         22.03         28.51        54.94 o                         
  16  16   1      15472.40      13743.34       390.34 o                         
  17  16   1        429.17        500.87       126.30 o                         
   1  17   1        657.55        721.45        26.94 o                         
   2  17   1       4145.46       4429.85        57.04 o                         
   3  17   1       7911.32       8391.39       158.84 o                         
   4  17   1       1957.58       1997.95        41.07 o                         
   5  17   1         50.72         29.75        22.60 o                         
   6  17   1         86.41        101.75        24.79 o                         
   7  17   1       9313.49       9552.39       137.88 o                         
   8  17   1        578.14        634.34        27.70 o                         
   9  17   1          1.83         -2.05        24.36 o                         
  10  17   1      20069.23      20482.08       412.35 o                         
  11  17   1       4017.49       4108.81        91.65 o                         
  12  17   1         90.66         74.82        38.45 o                         
  13  17   1       2469.99       2407.02        69.71 o                         
  14  17   1       1204.77        969.42        54.14 o                         
  15  17   1        153.61        167.12        54.20 o                         
  16  17   1       4155.42       3326.45       134.44 o                         
   0  18   1       5007.56       5299.33       180.09 o                         
   1  18   1       5115.40       5378.76        88.14 o                         
   2  18   1        600.78        649.43        27.52 o                         
   3  18   1          2.31         -3.85        25.67 o                         
   4  18   1        259.00        307.37        28.61 o                         
   5  18   1        972.52        931.85        31.54 o                         
   6  18   1       1573.76       1536.30        36.61 o                         
   7  18   1        847.59       1009.81        34.80 o                         
   8  18   1       3814.55       3783.69        62.72 o                         
   9  18   1        409.23        409.17        27.57 o                         
  10  18   1         79.20         74.79        28.96 o                         
  11  18   1        153.51        178.59        35.32 o                         
  12  18   1       2391.52       2443.61        77.36 o                         
  13  18   1       1009.41       1029.05        61.64 o                         
  14  18   1       2073.97       1940.56        72.77 o                         
  15  18   1       3860.32       3768.71       393.91 o                         
   1  19   1        610.87        683.75        30.39 o                         
   2  19   1       4441.17       4807.07        63.05 o                         
   3  19   1       1608.47       1658.15        36.90 o                         
   4  19   1       5078.45       5536.86        70.74 o                         
   5  19   1       3131.57       3308.40        50.81 o                         
   6  19   1         60.52         99.52        27.78 o                         
   7  19   1       3707.18       3743.01        87.82 o                         
   8  19   1       8165.14       8082.09       187.39 o                         
   9  19   1         38.72         47.10        29.41 o                         
  10  19   1        133.02        194.77        31.08 o                         
  11  19   1         33.48         43.15        33.64 o                         
  12  19   1       3024.03       2734.02        87.39 o                         
  13  19   1          4.37        -28.53        49.55 o                         
   0  20   1      46368.32      49474.68       595.58 o                         
   1  20   1         29.25         14.25        30.27 o                         
   2  20   1       2420.70       2671.86        58.58 o                         
   3  20   1         38.23         81.91        27.69 o                         
   4  20   1       6901.03       7269.46       159.78 o                         
   5  20   1       1043.33       1109.59        36.94 o                         
   6  20   1        494.69        482.53        31.82 o                         
   7  20   1        136.03        117.49        30.81 o                         
   8  20   1       1780.89       1862.19        47.87 o                         
   9  20   1         11.06         -0.95        34.24 o                         
  10  20   1       9732.85       9920.21       323.05 o                         
  11  20   1        104.66         84.55        43.67 o                         
  12  20   1      21542.00      20126.23       264.31 o                         
   1  21   1        765.45        814.03        42.44 o                         
   2  21   1         25.85         18.92        33.29 o                         
   3  21   1         77.38         66.12        32.65 o                         
   4  21   1       1076.67       1165.38        39.61 o                         
   5  21   1        281.03        283.44        39.88 o                         
   6  21   1       1647.65       1733.84        52.93 o                         
   7  21   1        888.84        841.32        39.12 o                         
   8  21   1       1718.56       1595.29        59.23 o                         
   9  21   1       5085.87       5455.20       192.13 o                         
  10  21   1        202.25        173.86        37.57 o                         
   0  22   1      32815.17      34781.91       436.43 o                         
   1  22   1       2335.59       2405.77        59.60 o                         
   2  22   1        221.64        232.86        36.44 o                         
   3  22   1        170.90        139.10        36.10 o                         
   4  22   1         44.58         34.19        39.38 o                         
   5  22   1        145.65        125.62        37.93 o                         
   6  22   1         42.32         43.19        44.30 o                         
   7  22   1         26.65         70.05        42.89 o                         
   1  23   1       1557.50       1734.23        82.46 o                         
   2  23   1      18200.73      19087.73       279.82 o                         
   3  23   1        677.18        748.05        46.81 o                         
   2   0   2       8729.86       7065.98        94.96 o                         
   3   0   2       6303.51       4873.11        84.23 o                         
   4   0   2      80120.89      69439.06       958.61 o                         
   5   0   2       8134.80       6540.10       119.43 o                         
   6   0   2     104669.81      96775.57      3284.73 o                         
   7   0   2        732.99        373.13        32.22 o                         
   9   0   2          0.82          6.73        14.94 o                         
  10   0   2      22163.37      23803.57      1148.50 o                         
  11   0   2        625.08        664.45        24.66 o                         
  12   0   2     160565.92     166988.78      3382.57 o                         
  13   0   2        384.35        447.84        32.59 o                         
  14   0   2       2482.28       2737.79        69.02 o                         
  15   0   2          5.51          7.93        26.43 o                         
  16   0   2       2919.88       3078.99       342.44 o                         
  17   0   2          0.20        -10.54        30.72 o                         
  18   0   2      12652.87      13038.94       370.76 o                         
  19   0   2        315.08        244.19        45.26 o                         
  20   0   2       9806.17       9328.93       712.62 o                         
  21   0   2        130.43        103.81        43.63 o                         
  22   0   2       1835.07       1654.03       147.62 o                         
  23   0   2        551.51        481.28        70.14 o                         
  24   0   2      11270.24      12146.61       427.08 o                         
   1   1   2       2927.16       1798.18        31.53 o                         
   2   1   2       2428.18       2313.21        31.45 o                         
   3   1   2        128.67         81.34         5.19 o                         
   4   1   2       2414.60       2092.42        44.78 o                         
   5   1   2       9462.29       7840.82       128.21 o                         
   6   1   2       8535.18       9103.84       185.04 o                         
   7   1   2       4487.84       3991.42        61.60 o                         
   8   1   2       3327.76       3597.24        81.03 o                         
   9   1   2         37.87         39.20        12.20 o                         
  10   1   2     197071.06     198319.03      2664.79 o                         
  11   1   2       1044.59       1168.19        26.09 o                         
  12   1   2      63464.26      65663.85       608.67 o                         
  13   1   2        960.66        923.07        28.57 o                         
  14   1   2        726.79        787.93        60.42 o                         
  15   1   2       2682.22       2665.19       115.39 o                         
  16   1   2      26680.31      27783.49       596.73 o                         
  17   1   2        674.00        660.29        27.77 o                         
  18   1   2       1434.90       1293.72       110.86 o                         
  19   1   2        617.00        586.28        31.99 o                         
  20   1   2        413.56        344.73        47.64 o                         
  21   1   2         20.11         33.70        33.64 o                         
  22   1   2       2844.22       3052.85       143.19 o                         
  23   1   2          0.10         -0.57        40.43 o                         
  24   1   2       1681.17       1638.30        63.19 o                         
   1   2   2       2328.19       1587.81        20.12 o                         
   2   2   2      38131.38      29517.13      1089.57 o                         
   3   2   2       7236.62       5876.09       133.84 o                         
   4   2   2      22346.51      20429.15       564.82 o                         
   5   2   2      17914.93      15892.81       185.66 o                         
   6   2   2       1190.16        587.16        24.29 o                         
   7   2   2       4724.62       4573.78        61.15 o                         
   8   2   2      60836.14      58071.11      1175.76 o                         
   9   2   2        152.10        141.81        11.60 o                         
  10   2   2        292.75        535.14        98.92 o                         
  11   2   2       1479.25       1441.78        25.99 o                         
  12   2   2       4838.01       5168.93       205.72 o                         
  13   2   2       1392.44       1397.58        26.61 o                         
  14   2   2      26986.42      28072.50       467.60 o                         
  15   2   2        429.30        393.86        23.01 o                         
  16   2   2      19318.20      19562.79       391.80 o                         
  17   2   2        126.97        124.33        24.02 o                         
  18   2   2       8311.74       8257.56        95.05 o                         
  19   2   2       2105.67       2177.01        42.12 o                         
  20   2   2       8379.00       9095.59       165.90 o                         
  21   2   2        132.58        131.36        31.61 o                         
  22   2   2        232.21        270.11        41.26 o                         
  23   2   2        324.19        372.55        44.88 o                         
   1   3   2        174.12        176.06         5.99 o                         
   3   3   2          8.20         14.43         5.94 o                         
   4   3   2      20871.37      19393.40       295.15 o                         
   5   3   2       5398.10       4845.83       128.47 o                         
   6   3   2     206348.09     193935.30      6247.63 o                         
   7   3   2       1348.16       1323.22        19.94 o                         
   8   3   2     113709.31     111530.44      1147.18 o                         
   9   3   2       2574.47       2611.96        34.32 o                         
  10   3   2      47254.61      47719.04       710.43 o                         
  11   3   2        632.75        647.41        19.11 o                         
  12   3   2        153.40        230.34        16.34 o                         
  13   3   2       1618.47       1616.68        27.78 o                         
  14   3   2       1249.71       1276.46       112.65 o                         
  15   3   2        468.81        498.82        23.93 o                         
  16   3   2        390.75        372.07        24.62 o                         
  17   3   2       2206.05       2164.59        65.15 o                         
  18   3   2       5946.29       6415.39       102.66 o                         
  19   3   2        540.12        507.64        29.53 o                         
  20   3   2        811.62        798.93        45.47 o                         
  21   3   2        505.86        496.12        34.07 o                         
  22   3   2       7299.27       7422.96       143.89 o                         
  23   3   2         10.42         17.37        44.26 o                         
   1   4   2        691.73        537.39        10.08 o                         
   2   4   2       3787.92       2995.53        66.78 o                         
   3   4   2      17984.29      15618.70       251.81 o                         
   4   4   2        555.81        404.51        21.27 o                         
   5   4   2        424.89        385.69         9.77 o                         
   6   4   2      75710.41      66801.39      1496.60 o                         
   7   4   2       2287.11       2370.06        36.68 o                         
   8   4   2      15617.66      14221.28       186.90 o                         
   9   4   2       5556.57       5322.64        61.41 o                         
  10   4   2      27435.28      26430.16       524.86 o                         
  11   4   2         77.51         77.93        13.79 o                         
  12   4   2      26456.74      26986.69       382.51 o                         
  13   4   2        260.58        278.32        19.57 o                         
  14   4   2        655.29        697.98        58.65 o                         
  15   4   2        196.71        165.87        21.98 o                         
  16   4   2       7448.53       8040.03       188.55 o                         
  17   4   2        135.22        127.26        23.17 o                         
  18   4   2        804.04        719.30        32.13 o                         
  19   4   2        250.11        172.32        28.68 o                         
  20   4   2         73.57        152.15        34.19 o                         
  21   4   2        865.47        804.15        39.33 o                         
  22   4   2       2548.85       2735.22        90.15 o                         
  23   4   2          2.17          4.87        42.38 o                         
   1   5   2        617.35        453.41        10.13 o                         
   2   5   2     150295.16     134739.52      3171.50 o                         
   3   5   2         24.66         17.27         5.65 o                         
   4   5   2       4388.62       3241.46        63.49 o                         
   5   5   2        423.15        379.23         9.45 o                         
   6   5   2     105894.20     105282.57      2565.65 o                         
   7   5   2        632.11        769.87        32.56 o                         
   8   5   2       4921.82       4780.41        93.91 o                         
   9   5   2       2527.82       2610.18        33.09 o                         
  10   5   2     132648.98     130881.70      2014.06 o                         
  11   5   2          5.72          7.48        13.08 o                         
  12   5   2      10928.90      11323.18       200.13 o                         
  13   5   2       1193.91       1210.96        26.71 o                         
  14   5   2       7601.91       8259.76       227.85 o                         
  15   5   2        292.33        317.97        21.55 o                         
  16   5   2         63.39        116.05        22.45 o                         
  17   5   2         93.40         63.69        23.05 o                         
  18   5   2      11818.28      12632.08       415.11 o                         
  19   5   2       3004.13       3010.26        87.20 o                         
  20   5   2       4367.90       4517.25       104.59 o                         
  21   5   2        157.35        125.13        35.68 o                         
  22   5   2      37743.45      39115.84       657.82 o                         
  23   5   2        340.57        293.40        45.93 o                         
   0   6   2     107262.85      90680.28      1266.86 o                         
   1   6   2         55.52         59.20         8.84 o                         
   2   6   2       1014.67        833.22        15.48 o                         
   3   6   2       2191.38       2257.57        27.34 o                         
   4   6   2     221088.80     204416.28      3525.17 o                         
   5   6   2          1.61         -2.90         6.63 o                         
   6   6   2       4895.25       5593.52        78.94 o                         
   7   6   2        419.87        375.83        11.29 o                         
   8   6   2         32.99        121.97         8.90 o                         
   9   6   2       2403.44       2349.66        42.19 o                         
  10   6   2      28960.20      29618.06       447.82 o                         
  11   6   2        358.79        397.23        15.81 o                         
  12   6   2      41519.87      43449.73       558.99 o                         
  13   6   2        495.46        535.91        20.23 o                         
  14   6   2      15472.55      15629.09       171.56 o                         
  15   6   2        576.02        558.60        22.64 o                         
  16   6   2       1277.93       1337.91       134.70 o                         
  17   6   2         28.88         45.26        23.56 o                         
  18   6   2      23610.88      23837.74       316.20 o                         
  19   6   2       1126.90       1110.66        35.40 o                         
  20   6   2      21217.64      21493.38       435.53 o                         
  21   6   2         28.21         24.98        40.40 o                         
  22   6   2       3062.58       3115.88        71.12 o                         
  23   6   2        133.00        184.75        45.43 o                         
   1   7   2       2305.77       2102.55        25.00 o                         
   2   7   2      11509.14      10165.82       132.08 o                         
   3   7   2       2722.87       2621.06        33.83 o                         
   4   7   2     173438.45     170636.72      1867.17 o                         
   5   7   2       2403.17       2547.88        32.79 o                         
   6   7   2       1213.69        781.37        35.50 o                         
   7   7   2         33.28         82.20        16.41 o                         
   8   7   2      26906.82      26955.77       916.33 o                         
   9   7   2        862.63        785.74        17.95 o                         
  10   7   2      72013.50      71786.80       604.75 o                         
  11   7   2         27.90         13.99        13.27 o                         
  12   7   2        244.05        284.73        38.10 o                         
  13   7   2        236.36        227.38        17.83 o                         
  14   7   2       2297.60       2677.93        69.51 o                         
  15   7   2          3.25          6.81        20.64 o                         
  16   7   2        195.66        173.02        26.46 o                         
  17   7   2          2.14          4.44        26.49 o                         
  18   7   2      60175.62      62247.35      1306.81 o                         
  19   7   2        114.23        144.47        31.56 o                         
  20   7   2       3861.40       4006.03       172.20 o                         
  21   7   2          7.88         15.21        41.11 o                         
  22   7   2      40251.56      41857.68       682.47 o                         
   0   8   2      73471.59      67330.51       781.43 o                         
   1   8   2       8739.81       8760.38        82.13 o                         
   2   8   2      66741.77      64960.41       611.72 o                         
   3   8   2        775.25        839.47        16.68 o                         
   4   8   2     237569.83     223120.94      4205.95 o                         
   5   8   2       3004.96       2690.02        55.09 o                         
   6   8   2      55422.86      52246.95       814.13 o                         
   7   8   2          0.59          8.75         9.25 o                         
   8   8   2      18383.35      18405.64       611.08 o                         
   9   8   2       1906.45       1819.93        29.66 o                         
  10   8   2       3585.52       3541.02        50.13 o                         
  11   8   2        743.24        735.49        18.96 o                         
  12   8   2      14551.38      14363.92       168.88 o                         
  13   8   2        148.66        166.65        15.59 o                         
  14   8   2      25209.01      25963.74       416.64 o                         
  15   8   2       2207.29       2139.50        39.18 o                         
  16   8   2      57985.30      58404.95      1009.73 o                         
  17   8   2        484.38        472.08        30.06 o                         
  18   8   2       3005.81       3106.99        88.65 o                         
  19   8   2       1890.42       2060.04        59.17 o                         
  20   8   2      14516.03      14582.37       311.31 o                         
  21   8   2         54.92         21.32        37.61 o                         
  22   8   2      15627.65      15419.79       399.69 o                         
   1   9   2      12241.30      11659.02       117.19 o                         
   2   9   2       4956.61       5676.84        78.92 o                         
   3   9   2       4193.74       4160.08        45.33 o                         
   4   9   2      35669.91      34051.05       386.21 o                         
   5   9   2       2817.59       2911.76        52.21 o                         
   6   9   2        144.65        125.20        11.75 o                         
   7   9   2        244.47        270.31        12.04 o                         
   8   9   2        975.89        951.96        49.39 o                         
   9   9   2       3043.02       3062.13        51.77 o                         
  10   9   2        869.22        739.01        29.76 o                         
  11   9   2        452.85        468.52        17.19 o                         
  12   9   2        352.95        408.79        27.36 o                         
  13   9   2       6734.77       6599.47        74.72 o                         
  14   9   2       3294.74       3238.53        78.08 o                         
  15   9   2        852.85        868.99        24.78 o                         
  16   9   2       1388.18       1456.77        35.07 o                         
  17   9   2       1093.83       1052.73        30.23 o                         
  18   9   2       2415.36       2564.79        46.61 o                         
  19   9   2        132.52         99.14        29.31 o                         
  20   9   2        127.96        165.14        38.35 o                         
  21   9   2         93.67         64.79        36.42 o                         
  22   9   2       1844.63       1949.03        55.81 o                         
   0  10   2      58155.83      57219.83       771.18 o                         
   1  10   2        262.14        302.40        14.40 o                         
   2  10   2       1230.59       1330.84        30.49 o                         
   3  10   2        559.00        635.96        17.32 o                         
   4  10   2        931.60        760.05        20.80 o                         
   5  10   2      11653.07      12000.36       121.48 o                         
   6  10   2        760.77        742.75        17.78 o                         
   7  10   2         50.99         59.65        11.38 o                         
   8  10   2       2788.73       3116.80        95.40 o                         
   9  10   2       7639.18       7576.90       145.66 o                         
  10  10   2      16157.71      16476.68       912.96 o                         
  11  10   2        152.71        158.54        40.16 o                         
  12  10   2      66205.69      65770.28       920.54 o                         
  13  10   2        423.24        446.75        28.74 o                         
  14  10   2       6524.82       6625.80       140.29 o                         
  15  10   2          1.33         13.29        24.93 o                         
  16  10   2      12754.81      12369.43       386.77 o                         
  17  10   2        350.73        349.93        36.98 o                         
  18  10   2       6587.62       6890.02       222.02 o                         
  19  10   2       1253.24       1196.67        65.01 o                         
  20  10   2      24855.24      24616.73       723.52 o                         
  21  10   2        436.45        372.66        52.58 o                         
   1  11   2        528.68        563.00        17.82 o                         
   2  11   2     233620.77     239019.83      2158.86 o                         
   3  11   2        408.70        399.22        15.31 o                         
   4  11   2      27744.20      27578.59       368.04 o                         
   5  11   2       1243.11       1261.64        22.59 o                         
   6  11   2       2376.05       2463.19        36.94 o                         
   7  11   2        545.66        550.05        17.59 o                         
   8  11   2      15329.36      15540.51       186.54 o                         
   9  11   2        104.88        105.80        12.95 o                         
  10  11   2       3335.71       3563.17       195.79 o                         
  11  11   2       3321.68       3233.23        66.66 o                         
  12  11   2       8030.28       8327.57       318.60 o                         
  13  11   2        439.83        433.05        35.42 o                         
  14  11   2        711.31        543.84        30.66 o                         
  15  11   2       2331.74       2208.79        65.77 o                         
  16  11   2        351.57        432.12        41.03 o                         
  17  11   2        902.88        883.50        39.81 o                         
  18  11   2        851.98        909.23        68.01 o                         
  19  11   2          1.87        -17.61        45.08 o                         
  20  11   2       8293.94       7860.31       230.26 o                         
  21  11   2       1029.45        995.58        63.46 o                         
   0  12   2      19409.54      19537.88       249.43 o                         
   1  12   2         16.79         22.04        14.28 o                         
   2  12   2       7789.00       7899.94       104.71 o                         
   3  12   2       2130.79       2193.60        36.44 o                         
   4  12   2       3506.95       3252.69        40.91 o                         
   5  12   2        220.64        271.37        19.03 o                         
   6  12   2        860.03        888.47        31.52 o                         
   7  12   2       3922.88       3928.13        50.16 o                         
   8  12   2        809.57        616.14        25.29 o                         
   9  12   2          3.23         -4.90        12.94 o                         
  10  12   2         70.50         48.15        19.40 o                         
  11  12   2        935.78        916.57        88.01 o                         
  12  12   2       3147.59       3142.70       148.33 o                         
  13  12   2         73.35         65.45        29.95 o                         
  14  12   2        181.23        166.90        27.76 o                         
  15  12   2        346.80        360.03        27.75 o                         
  16  12   2         31.91         64.25        30.07 o                         
  17  12   2          5.03         -4.04        29.74 o                         
  18  12   2       1532.72       1458.96        67.45 o                         
  19  12   2         60.63         79.31        36.76 o                         
  20  12   2        781.00        775.50        98.80 o                         
   1  13   2       1232.18       1253.82        25.04 o                         
   2  13   2         68.01        110.39        16.23 o                         
   3  13   2        146.95        134.64        16.82 o                         
   4  13   2       4402.60       4664.09        54.65 o                         
   5  13   2        142.09        138.83        18.33 o                         
   6  13   2      23040.73      24422.33       320.56 o                         
   7  13   2      12173.30      12480.16       214.29 o                         
   8  13   2       2218.94       2221.64        38.02 o                         
   9  13   2        661.83        720.57        27.00 o                         
  10  13   2      70636.03      69108.97      1920.64 o                         
  11  13   2       1100.82       1080.26        36.41 o                         
  12  13   2      14190.15      13889.74       302.32 o                         
  13  13   2       1571.15       1524.31        55.47 o                         
  14  13   2      74142.09      70553.55      2083.28 o                         
  15  13   2        528.37        501.38        52.85 o                         
  16  13   2       1251.83        964.05        55.99 o                         
  17  13   2         48.60         34.44        43.97 o                         
  18  13   2       6781.90       6416.54       173.86 o                         
  19  13   2          7.97        -11.67        57.13 o                         
   0  14   2          8.19         96.63        26.68 o                         
   1  14   2        665.28        642.30        23.68 o                         
   2  14   2        699.66        838.51        23.22 o                         
   3  14   2       1521.51       1599.76        30.79 o                         
   4  14   2        442.38        368.81        19.35 o                         
   5  14   2       5267.56       5269.77        62.28 o                         
   6  14   2      61540.09      64015.63       916.46 o                         
   7  14   2        286.62        284.03        18.42 o                         
   8  14   2       8573.91       8786.67       135.30 o                         
   9  14   2          0.85         -8.55        16.26 o                         
  10  14   2       3508.32       3473.89       141.05 o                         
  11  14   2         18.89         42.34        25.88 o                         
  12  14   2       4249.43       3812.42        77.18 o                         
  13  14   2        210.32        248.30        28.06 o                         
  14  14   2      23326.59      21787.33       918.25 o                         
  15  14   2        195.38        104.56        51.91 o                         
  16  14   2       4617.17       4163.27       268.56 o                         
  17  14   2         21.11         75.80        50.59 o                         
  18  14   2        345.31        334.97        63.59 o                         
  19  14   2        783.30        676.59        76.29 o                         
   1  15   2        291.84        314.16        21.49 o                         
   2  15   2          9.44         49.73        18.42 o                         
   3  15   2       1822.17       1920.02        33.12 o                         
   4  15   2      17161.61      18311.08       170.07 o                         
   5  15   2        159.88        179.23        22.47 o                         
   6  15   2       2843.80       2586.65        47.96 o                         
   7  15   2       1135.47       1203.44        29.30 o                         
   8  15   2         98.39        180.08        20.56 o                         
   9  15   2       4310.35       4272.36        71.76 o                         
  10  15   2      12991.50      12241.77       443.80 o                         
  11  15   2       1749.08       1760.00        40.21 o                         
  12  15   2      12007.19      11715.83       206.62 o                         
  13  15   2       1657.99       1586.14        56.70 o                         
  14  15   2      13591.69      11951.70       299.31 o                         
  15  15   2         11.26         19.95        61.00 o                         
  16  15   2      29134.00      26570.70       614.39 o                         
  17  15   2         60.56         51.85        58.30 o                         
  18  15   2       7451.28       6461.51       149.00 o                         
   0  16   2      19917.98      21263.91       391.21 o                         
   1  16   2       2778.14       2817.61        41.32 o                         
   2  16   2       1173.06       1310.10        37.15 o                         
   3  16   2        396.73        437.60        24.40 o                         
   4  16   2        701.00        557.44        26.39 o                         
   5  16   2       5218.01       5742.82        73.80 o                         
   6  16   2        173.90        130.42        21.27 o                         
   7  16   2        298.63        230.59        22.28 o                         
   8  16   2      18177.58      18422.87       369.80 o                         
   9  16   2        166.62        231.51        22.39 o                         
  10  16   2       1970.10       1960.18        37.00 o                         
  11  16   2        380.70        344.82        29.81 o                         
  12  16   2      22627.94      20958.95       676.27 o                         
  13  16   2         12.97         11.73        27.09 o                         
  14  16   2       3903.95       3575.74        90.45 o                         
  15  16   2        635.91        578.31        68.00 o                         
  16  16   2       2876.55       2394.80       106.54 o                         
  17  16   2        364.33        265.17        64.98 o                         
   1  17   2         10.47         46.26        24.80 o                         
   2  17   2        800.90        974.37        29.72 o                         
   3  17   2         83.43        109.21        24.09 o                         
   4  17   2        873.77        845.67        30.71 o                         
   5  17   2       4275.79       4382.78        87.08 o                         
   6  17   2       2114.63       2180.84        38.83 o                         
   7  17   2        638.76        610.08        27.77 o                         
   8  17   2       1205.76       1320.96        34.02 o                         
   9  17   2        626.84        733.81        30.61 o                         
  10  17   2         20.69         32.46        20.97 o                         
  11  17   2         38.60         35.92        29.40 o                         
  12  17   2      16955.18      16751.70       394.54 o                         
  13  17   2       1528.28       1492.61        59.17 o                         
  14  17   2       1012.93       1007.14        64.00 o                         
  15  17   2        103.75         38.06        47.59 o                         
  16  17   2       2098.91       1728.52       146.45 o                         
   0  18   2      21458.23      23271.65       334.40 o                         
   1  18   2         36.01         34.99        23.84 o                         
   2  18   2       6095.09       6093.12        70.56 o                         
   3  18   2        176.26        188.33        24.66 o                         
   4  18   2       9151.11       9392.92       118.99 o                         
   5  18   2        623.72        727.18        32.39 o                         
   6  18   2       5107.58       5403.11       101.77 o                         
   7  18   2        723.22        854.35        30.93 o                         
   8  18   2       5707.57       5742.38       192.91 o                         
   9  18   2       3313.78       3456.28        58.67 o                         
  10  18   2        783.19        737.56        37.47 o                         
  11  18   2         39.09         11.75        34.12 o                         
  12  18   2       4951.73       4668.32        83.30 o                         
  13  18   2        343.76        279.95        49.31 o                         
  14  18   2       2683.48       2438.21        89.10 o                         
  15  18   2          3.78         13.39        58.69 o                         
   1  19   2       3762.52       3957.79        58.47 o                         
   2  19   2      15716.33      17180.18       161.78 o                         
   3  19   2       3251.51       3232.49        79.17 o                         
   4  19   2       3013.67       3358.43        51.90 o                         
   5  19   2        104.91        108.27        28.31 o                         
   6  19   2       3195.30       3539.77        57.49 o                         
   7  19   2       4358.80       4593.72       101.00 o                         
   8  19   2       1064.38       1054.72        37.01 o                         
   9  19   2       1141.79       1334.51        49.03 o                         
  10  19   2      25113.86      25217.46       527.85 o                         
  11  19   2          7.20         37.21        35.80 o                         
  12  19   2          7.26         49.32        34.04 o                         
  13  19   2       1698.13       1620.47       138.47 o                         
   0  20   2      21584.05      21627.57       449.83 o                         
   1  20   2       2982.65       3359.17        65.37 o                         
   2  20   2         12.22         25.90        30.70 o                         
   3  20   2        996.56        952.41        37.00 o                         
   4  20   2       1340.15       1316.94        40.25 o                         
   5  20   2          9.52        -12.47        29.36 o                         
   6  20   2       2860.55       2733.79        50.32 o                         
   7  20   2          0.93          9.65        33.00 o                         
   8  20   2       4544.06       5045.09        72.58 o                         
   9  20   2       1496.04       1477.76        56.65 o                         
  10  20   2         16.57         19.31        43.62 o                         
  11  20   2       1361.21       1385.61        52.82 o                         
  12  20   2         18.23         59.63        47.84 o                         
   1  21   2        514.14        545.53        41.83 o                         
   2  21   2       2952.69       3111.81        51.77 o                         
   3  21   2         13.53         32.15        32.58 o                         
   4  21   2       3938.01       4058.50        63.50 o                         
   5  21   2         11.99         18.06        34.19 o                         
   6  21   2        382.44        369.20        35.57 o                         
   7  21   2       2641.71       2719.21        77.13 o                         
   8  21   2      47361.20      48270.70      1018.46 o                         
   9  21   2        179.45        173.80        38.64 o                         
  10  21   2       6467.70       6276.02       284.34 o                         
   0  22   2      29490.56      30592.23       404.33 o                         
   1  22   2       1011.07       1139.43        44.44 o                         
   2  22   2        220.23        214.53        40.87 o                         
   3  22   2          0.58         -5.04        36.51 o                         
   4  22   2       1987.04       2194.05        54.43 o                         
   5  22   2        521.32        571.33        45.02 o                         
   6  22   2       4984.93       5423.54       137.54 o                         
   7  22   2        352.80        372.50        45.51 o                         
   1  23   2       2842.95       2913.13        63.82 o                         
   2  23   2      24212.89      24460.56       253.35 o                         
   3  23   2        100.18         99.07        46.22 o                         
   1   1   3       1624.21       1119.86        17.87 o                         
   3   1   3         57.72         67.86         5.43 o                         
   4   1   3      41752.54      34461.23       617.09 o                         
   5   1   3         36.67         54.34         7.54 o                         
   6   1   3     118073.16     110931.82      1425.33 o                         
   7   1   3       2459.51       2495.79        47.12 o                         
   8   1   3     353763.91     369830.19     18438.18 o                         
   9   1   3       1977.54       1846.86        31.01 o                         
  10   1   3      50545.37      50612.79       860.70 o                         
  11   1   3        122.46        145.31        13.30 o                         
  12   1   3       2745.64       3163.74       148.31 o                         
  13   1   3       5826.72       5785.73        68.14 o                         
  14   1   3      16526.38      17174.36       197.39 o                         
  15   1   3         74.28         63.95        20.77 o                         
  16   1   3       3636.24       3365.06        49.34 o                         
  17   1   3          3.45         -7.15        22.38 o                         
  18   1   3      13381.77      14125.41       219.96 o                         
  19   1   3          8.88         41.28        29.66 o                         
  20   1   3        224.75        232.93        34.07 o                         
  21   1   3         21.40         65.40        36.65 o                         
  22   1   3       5998.97       5995.86        95.72 o                         
  23   1   3        109.68         80.89        43.16 o                         
   1   2   3          1.08         10.19         4.56 o                         
   2   2   3       8965.57       7562.40       247.90 o                         
   3   2   3       5315.74       3889.18        61.56 o                         
   5   2   3       2002.33       1532.84        28.57 o                         
   6   2   3       3535.16       3165.79        72.72 o                         
   7   2   3        778.80        752.44        17.30 o                         
   8   2   3         50.79         48.95        12.03 o                         
   9   2   3         10.70         15.26        11.71 o                         
  10   2   3      77905.97      74843.03       918.14 o                         
  11   2   3        756.35        750.49        17.76 o                         
  12   2   3       6626.32       6685.28       124.63 o                         
  13   2   3       1014.88       1023.22        41.35 o                         
  14   2   3     138274.81     146301.83      1587.27 o                         
  15   2   3        475.63        484.29        22.61 o                         
  16   2   3      19703.99      20782.88       577.70 o                         
  17   2   3         48.44         17.18        23.89 o                         
  18   2   3        889.35        876.80        33.40 o                         
  19   2   3        592.34        565.35        31.06 o                         
  20   2   3         82.76         93.28        27.35 o                         
  21   2   3         46.43         32.80        38.84 o                         
  22   2   3       8564.27       8366.09       152.16 o                         
  23   2   3         11.18        -14.65        42.70 o                         
   1   3   3       1569.81        985.22        13.70 o                         
   2   3   3       4680.96       3368.93        56.66 o                         
   3   3   3        749.69        569.81        14.16 o                         
   4   3   3     176154.98     156336.42      9546.46 o                         
   5   3   3       7205.23       6600.68       213.24 o                         
   6   3   3      11238.68      10262.62       172.06 o                         
   7   3   3        841.37        561.82        17.27 o                         
   8   3   3      54961.68      55337.50      1335.94 o                         
   9   3   3       3671.01       3379.30        45.23 o                         
  10   3   3     235997.41     234413.02      2494.11 o                         
  11   3   3        512.44        628.14        18.43 o                         
  12   3   3       6974.76       7265.70       204.84 o                         
  13   3   3       2576.84       2502.35        34.69 o                         
  14   3   3       3569.00       3618.29        86.19 o                         
  15   3   3        729.28        707.55        27.80 o                         
  16   3   3         31.50         89.63        19.30 o                         
  17   3   3        155.17        160.40        27.19 o                         
  18   3   3      28920.37      29643.32       642.99 o                         
  19   3   3        617.13        596.72        52.54 o                         
  20   3   3       2114.67       2077.32        72.28 o                         
  21   3   3        153.72        209.37        38.35 o                         
  22   3   3      24134.43      25148.80       466.48 o                         
  23   3   3        153.74        175.60        45.25 o                         
   0   4   3      34086.93      32918.25       541.44 o                         
   1   4   3       3703.52       2962.59        31.75 o                         
   2   4   3      96933.03      81243.80      1741.39 o                         
   4   4   3      49042.98      47750.08      1572.30 o                         
   5   4   3      18136.91      15820.90       362.09 o                         
   6   4   3        135.92        171.17        14.52 o                         
   7   4   3        958.45        980.91        17.67 o                         
   8   4   3      17132.71      15432.41       217.03 o                         
   9   4   3        123.12        150.66        17.87 o                         
  10   4   3        225.29        320.09        33.13 o                         
  11   4   3       4605.47       4767.77        88.98 o                         
  12   4   3       1196.60       1412.43        26.52 o                         
  13   4   3        457.86        468.59        28.49 o                         
  14   4   3       2510.36       2466.98        42.15 o                         
  15   4   3       2139.89       2246.36        65.79 o                         
  16   4   3      27038.52      29972.73       285.16 o                         
  17   4   3        891.79        906.97        31.60 o                         
  18   4   3      14190.38      14531.16       170.48 o                         
  19   4   3        136.25        144.43        28.61 o                         
  20   4   3       2531.92       2836.76        78.83 o                         
  21   4   3        349.77        362.43        37.86 o                         
  22   4   3          2.20          6.17        38.56 o                         
  23   4   3        437.33        461.36        45.19 o                         
   1   5   3        208.30        209.38         7.97 o                         
   2   5   3     109971.53      96705.80      1507.90 o                         
   3   5   3       7988.77       6891.38        68.16 o                         
   4   5   3       7442.67       6793.37       502.89 o                         
   5   5   3       3257.92       3115.13       150.05 o                         
   6   5   3      67308.05      65013.89      2485.61 o                         
   7   5   3      13215.03      12265.01       123.50 o                         
   8   5   3      26427.48      25256.15       464.95 o                         
   9   5   3       5538.43       5508.40        71.96 o                         
  10   5   3       4123.37       3711.16        58.56 o                         
  11   5   3        757.02        691.07        18.63 o                         
  12   5   3      54662.51      54533.68       471.38 o                         
  13   5   3        580.50        562.68        21.02 o                         
  14   5   3        844.21        713.20        30.73 o                         
  15   5   3       1606.12       1615.36        32.86 o                         
  16   5   3      14572.32      15129.67       177.24 o                         
  17   5   3       3354.19       3331.66        65.47 o                         
  18   5   3      20024.23      20912.43       403.34 o                         
  19   5   3         29.19         55.33        33.68 o                         
  20   5   3       3264.53       3374.56        71.96 o                         
  21   5   3         88.73        126.23        35.25 o                         
  22   5   3      18661.39      19579.43       456.89 o                         
  23   5   3         90.00         91.86        42.39 o                         
   0   6   3      51201.80      50295.75       582.20 o                         
   1   6   3       3669.94       3355.73        36.54 o                         
   2   6   3      52628.61      49114.42       532.73 o                         
   3   6   3       6160.28       5571.72        55.15 o                         
   4   6   3      44414.45      39402.74       465.43 o                         
   5   6   3       2486.82       2020.72        25.56 o                         
   6   6   3     194253.59     181694.09      7832.74 o                         
   7   6   3       1543.62       1377.68        39.07 o                         
   8   6   3      23577.01      20969.98       326.82 o                         
   9   6   3       6930.12       6822.88       101.13 o                         
  10   6   3      32377.67      32401.10      1137.37 o                         
  11   6   3         94.32        102.02        14.07 o                         
  12   6   3      29028.64      29341.71       391.15 o                         
  13   6   3       2086.80       2050.96        51.72 o                         
  14   6   3      29699.15      29940.71       396.07 o                         
  15   6   3        351.72        364.36        25.36 o                         
  16   6   3      13307.79      14026.15       253.09 o                         
  17   6   3         85.02         91.61        22.69 o                         
  18   6   3      10323.28      10589.87       199.21 o                         
  19   6   3         99.99         80.25        28.38 o                         
  20   6   3      27630.48      27538.85       563.28 o                         
  21   6   3         93.57        113.32        37.65 o                         
  22   6   3       1914.09       2068.00       128.53 o                         
  23   6   3         53.69         17.05        48.60 o                         
   1   7   3          3.06         16.94         9.03 o                         
   2   7   3      53667.14      51656.40       599.14 o                         
   3   7   3        621.31        609.81        12.99 o                         
   4   7   3        241.08        538.36        12.67 o                         
   5   7   3         63.60         36.87         8.73 o                         
   6   7   3      39747.84      36088.35       674.20 o                         
   7   7   3      12924.81      11962.59      1379.85 o                         
   8   7   3      62690.16      61185.50      1063.79 o                         
   9   7   3        935.49        923.07        16.54 o                         
  10   7   3      11682.67      11033.32       108.67 o                         
  11   7   3          8.63         16.30        12.00 o                         
  12   7   3       1045.51       1061.23        23.64 o                         
  13   7   3        395.69        377.83        26.77 o                         
  14   7   3         52.78        127.68        18.59 o                         
  15   7   3       1548.88       1460.18        32.81 o                         
  16   7   3       2646.59       2825.37        47.64 o                         
  17   7   3        104.51         95.31        22.90 o                         
  18   7   3       7316.40       7643.84       187.95 o                         
  19   7   3       3370.35       3451.01       158.70 o                         
  20   7   3       8957.93       9136.67       162.19 o                         
  21   7   3         34.97         14.45        38.14 o                         
  22   7   3      23376.71      23799.81       397.29 o                         
   0   8   3     229294.41     222646.33      2481.99 o                         
   1   8   3        351.45        367.93        13.74 o                         
   2   8   3      42491.52      40195.21       470.17 o                         
   3   8   3       4799.27       4596.31        48.07 o                         
   4   8   3      37892.46      36638.78       311.90 o                         
   5   8   3      20820.30      19847.26       170.62 o                         
   6   8   3     315851.16     288256.94      3191.87 o                         
   7   8   3       3487.63       3350.14        47.13 o                         
   8   8   3      29742.25      27615.31      3093.96 o                         
   9   8   3        175.46        218.60        26.90 o                         
  10   8   3      50626.30      47362.98      1076.06 o                         
  11   8   3       2527.83       2577.85        39.61 o                         
  12   8   3       3753.23       3227.88        55.93 o                         
  13   8   3        745.83        703.68        24.48 o                         
  14   8   3        911.68        931.95       117.71 o                         
  15   8   3        688.63        739.96        24.60 o                         
  16   8   3      36296.30      37211.12       749.74 o                         
  17   8   3        124.61        138.47        22.24 o                         
  18   8   3       1655.15       1801.79        63.38 o                         
  19   8   3          8.50         14.85        27.37 o                         
  20   8   3      31372.71      31576.46       821.78 o                         
  21   8   3        334.05        298.12        41.62 o                         
  22   8   3         26.34         88.33        46.68 o                         
   1   9   3       1246.46       1423.37        22.00 o                         
   2   9   3     504724.47     451028.59     13884.71 o                         
   3   9   3       1243.00       1276.12        21.84 o                         
   4   9   3       5848.53       6126.24       205.91 o                         
   5   9   3       4840.38       5452.43        66.60 o                         
   6   9   3       6821.00       6698.10       356.69 o                         
   7   9   3        388.12        478.89        13.30 o                         
   8   9   3      34998.09      35251.69      1150.07 o                         
   9   9   3        740.18        841.62        66.75 o                         
  10   9   3      23822.64      23857.73      1122.39 o                         
  11   9   3       4010.17       3985.03        83.38 o                         
  12   9   3     196317.61     194068.48      4826.88 o                         
  13   9   3       7964.28       7593.71       130.33 o                         
  14   9   3      99317.98      98960.16      2899.54 o                         
  15   9   3        184.54        197.45        17.96 o                         
  16   9   3      43575.01      43891.96       580.80 o                         
  17   9   3       1813.25       1741.71        36.10 o                         
  18   9   3       4325.79       4511.56       226.89 o                         
  19   9   3       1544.86       1659.82        63.49 o                         
  20   9   3       2914.55       2788.16        54.71 o                         
  21   9   3        214.34        203.49        43.88 o                         
  22   9   3       4354.92       4572.03       123.51 o                         
   0  10   3      57556.18      58688.84      1047.39 o                         
   1  10   3       2252.00       2187.43        33.06 o                         
   2  10   3      17077.48      17220.31       153.59 o                         
   3  10   3       1494.37       1776.63        49.18 o                         
   4  10   3      39178.30      39410.56       595.93 o                         
   5  10   3      10296.19      10316.46       133.02 o                         
   6  10   3      41743.14      42026.10       926.27 o                         
   7  10   3       6208.64       5875.68        79.38 o                         
   8  10   3      48596.11      47200.66       836.75 o                         
   9  10   3        122.24        130.53        18.67 o                         
  10  10   3      26673.07      25734.57       943.13 o                         
  11  10   3        840.47        756.03        28.72 o                         
  12  10   3      14400.99      14180.50       523.64 o                         
  13  10   3        996.49        919.43        32.24 o                         
  14  10   3        291.24        333.00        31.35 o                         
  15  10   3       1016.78        967.30        34.50 o                         
  16  10   3       1453.11       1515.75        75.44 o                         
  17  10   3        994.44       1112.70        41.04 o                         
  18  10   3      34207.00      34998.84       828.28 o                         
  19  10   3        847.87        855.29        45.71 o                         
  20  10   3      20260.88      20116.65       681.92 o                         
  21  10   3        367.25        403.89        53.82 o                         
   1  11   3       2630.23       2756.68        35.91 o                         
   2  11   3      15512.00      16397.62       220.92 o                         
   3  11   3       1124.22       1313.68        26.93 o                         
   4  11   3      29577.00      30420.12       357.30 o                         
   5  11   3      10120.29      10135.52       114.91 o                         
   6  11   3       8280.66       8148.20       147.04 o                         
   7  11   3        847.85        816.13        22.37 o                         
   8  11   3        197.01        238.80        15.67 o                         
   9  11   3       3310.39       3345.96        65.37 o                         
  10  11   3      13069.25      12737.52       342.11 o                         
  11  11   3        189.81        112.44        22.34 o                         
  12  11   3       1334.66       1466.42        55.18 o                         
  13  11   3       1409.22       1378.38        45.98 o                         
  14  11   3      12349.06      12307.75       299.03 o                         
  15  11   3        575.27        477.03        31.09 o                         
  16  11   3       1699.73       1752.18        83.77 o                         
  17  11   3        473.70        485.63        33.59 o                         
  18  11   3       3635.90       3462.83       131.03 o                         
  19  11   3         16.90        -21.75        38.17 o                         
  20  11   3       2331.21       2180.90        58.33 o                         
  21  11   3       2600.53       2522.21        93.56 o                         
   0  12   3      10851.97      11055.65       153.98 o                         
   1  12   3       4046.36       4192.54        47.34 o                         
   2  12   3      29678.98      31018.00       273.68 o                         
   3  12   3        677.56        805.96        19.93 o                         
   4  12   3      54666.06      54482.07       737.28 o                         
   5  12   3        634.76        649.39        19.10 o                         
   6  12   3         89.77        105.31        13.98 o                         
   7  12   3        102.66         58.47        14.81 o                         
   8  12   3      17650.50      17812.83       368.44 o                         
   9  12   3       6798.47       6604.89       186.41 o                         
  10  12   3      31088.10      32102.38       654.39 o                         
  11  12   3        134.14         55.17        22.35 o                         
  12  12   3      63098.73      61942.47      3211.24 o                         
  13  12   3       1071.98       1155.47        42.46 o                         
  14  12   3      27645.37      27357.54       850.82 o                         
  15  12   3         19.27         15.65        28.01 o                         
  16  12   3       2923.59       2925.45       157.54 o                         
  17  12   3       1641.29       1531.06        50.69 o                         
  18  12   3       3558.37       3416.48       111.40 o                         
  19  12   3          6.56          7.88        42.37 o                         
  20  12   3      27885.70      26380.23       721.65 o                         
   1  13   3       6311.37       6367.43        73.40 o                         
   2  13   3       1971.20       2116.24        32.44 o                         
   3  13   3       1030.39        973.86        24.84 o                         
   4  13   3      86725.77      87412.38      1076.81 o                         
   5  13   3       1486.51       1582.10        27.90 o                         
   6  13   3       8290.98       8097.54        89.15 o                         
   7  13   3         97.40        122.34        15.22 o                         
   8  13   3      11949.91      12099.79       193.42 o                         
   9  13   3        886.55        846.64        31.33 o                         
  10  13   3      23611.76      23028.12       512.24 o                         
  11  13   3        948.34        896.60        44.22 o                         
  12  13   3       4873.87       4462.58       331.05 o                         
  13  13   3          0.36         40.90        27.44 o                         
  14  13   3         97.22        138.73        30.89 o                         
  15  13   3        102.81         98.19        29.78 o                         
  16  13   3       6904.29       6573.60       130.08 o                         
  17  13   3          6.41        -13.27        31.08 o                         
  18  13   3      16602.25      15976.36       192.15 o                         
  19  13   3       1640.95       1570.63        73.05 o                         
   0  14   3       4933.03       4962.74       147.37 o                         
   1  14   3       1390.06       1409.05        28.49 o                         
   2  14   3      14307.21      14595.32       135.85 o                         
   3  14   3         23.26         61.48        16.28 o                         
   4  14   3         39.76         34.31        16.38 o                         
   5  14   3       3298.71       3305.27        44.52 o                         
   6  14   3        252.65        439.59        20.78 o                         
   7  14   3       2077.88       2125.05        34.09 o                         
   8  14   3        111.54         77.08        16.58 o                         
   9  14   3       1037.94        933.46        22.47 o                         
  10  14   3         98.84        129.48        24.77 o                         
  11  14   3          3.42        -12.09        24.55 o                         
  12  14   3       2141.48       2073.89        76.49 o                         
  13  14   3        529.64        497.46        62.72 o                         
  14  14   3        166.34        158.05        37.17 o                         
  15  14   3       1000.78        857.63        59.00 o                         
  16  14   3       3348.96       2966.12        78.30 o                         
  17  14   3        518.37        510.93        57.56 o                         
  18  14   3      21469.22      20030.25       588.63 o                         
  19  14   3         18.19        -43.52        71.16 o                         
   1  15   3          0.34        -21.12        21.30 o                         
   2  15   3       2213.73       2334.80        35.02 o                         
   3  15   3        793.17        816.18        24.88 o                         
   4  15   3      43801.98      44124.86       382.13 o                         
   5  15   3        811.36        799.18        25.67 o                         
   6  15   3         68.88         58.67        20.49 o                         
   7  15   3         23.83         26.72        19.77 o                         
   8  15   3      29965.53      31912.49       474.89 o                         
   9  15   3        143.90        143.39        19.45 o                         
  10  15   3      17852.91      18402.49       330.44 o                         
  11  15   3        198.43        169.43        34.57 o                         
  12  15   3      19983.56      19428.95       704.50 o                         
  13  15   3       3852.07       3814.68        66.79 o                         
  14  15   3      29453.06      27698.68      1094.39 o                         
  15  15   3         78.01         96.58        67.95 o                         
  16  15   3         63.65         15.65        46.13 o                         
  17  15   3        801.80        838.24        84.44 o                         
  18  15   3      31275.32      27325.82       907.12 o                         
   0  16   3     143551.47     148927.47      1689.79 o                         
   1  16   3        820.34        993.71        27.73 o                         
   2  16   3       5891.78       6149.47        75.04 o                         
   3  16   3       3154.35       3172.97        47.65 o                         
   4  16   3      32716.15      35176.27       484.19 o                         
   5  16   3       1843.04       1984.34        35.85 o                         
   6  16   3      26754.75      27783.92       437.24 o                         
   7  16   3        596.41        558.50        27.90 o                         
   8  16   3       9021.29       9422.82       146.44 o                         
   9  16   3        468.81        510.87        33.61 o                         
  10  16   3      37292.82      36332.79       935.73 o                         
  11  16   3       1630.92       1716.81        62.01 o                         
  12  16   3      28785.21      28250.35       982.25 o                         
  13  16   3       1603.56       1506.67        45.27 o                         
  14  16   3       2818.20       2474.28        79.98 o                         
  15  16   3         53.84         16.33        47.18 o                         
  16  16   3       5849.03       5143.22       257.06 o                         
  17  16   3       1002.74        875.72        73.49 o                         
   1  17   3       2009.93       2035.08        37.32 o                         
   2  17   3       3617.32       4147.44        55.54 o                         
   3  17   3         36.76         33.74        25.35 o                         
   4  17   3        580.22        772.60        28.44 o                         
   5  17   3        201.45        199.01        25.09 o                         
   6  17   3      15424.39      15930.55       156.30 o                         
   7  17   3       4015.04       4218.59        60.08 o                         
   8  17   3      25960.40      27274.37       682.87 o                         
   9  17   3        538.04        491.02        26.95 o                         
  10  17   3        614.05        646.51        39.13 o                         
  11  17   3         55.87         54.00        33.23 o                         
  12  17   3       2956.00       2855.18        86.51 o                         
  13  17   3        208.19        210.71        35.18 o                         
  14  17   3       2963.76       2538.28        78.38 o                         
  15  17   3        564.13        473.63        89.47 o                         
  16  17   3        239.16        139.55       175.39 o                         
   0  18   3       1624.73       1746.57        51.84 o                         
   1  18   3       3988.20       4198.10        56.67 o                         
   2  18   3       2751.91       3115.54        47.76 o                         
   3  18   3        210.39        299.93        30.04 o                         
   4  18   3       6644.81       6779.40        77.58 o                         
   5  18   3          0.99         13.37        27.72 o                         
   6  18   3      46433.83      50498.74       617.51 o                         
   7  18   3         75.07         78.15        26.75 o                         
   8  18   3       4747.54       4873.36        75.41 o                         
   9  18   3        392.89        415.98        28.16 o                         
  10  18   3      15882.77      16113.26       480.57 o                         
  11  18   3          3.55          2.03        31.57 o                         
  12  18   3      14208.36      14232.69       386.90 o                         
  13  18   3       2420.35       2206.20        64.98 o                         
  14  18   3       6517.49       6191.89       120.07 o                         
  15  18   3         85.01         92.98        58.72 o                         
   1  19   3        755.12        758.92        30.97 o                         
   2  19   3      36887.64      38892.41       529.50 o                         
   3  19   3         80.32         52.57        28.58 o                         
   4  19   3       2331.81       2386.37        46.00 o                         
   5  19   3        959.08       1093.07        35.18 o                         
   6  19   3      10884.18      11089.40       223.89 o                         
   7  19   3        584.18        599.71        31.47 o                         
   8  19   3      17952.48      18401.52       335.11 o                         
   9  19   3        164.45        174.82        27.90 o                         
  10  19   3       3802.22       3779.12       177.73 o                         
  11  19   3         47.35         63.32        40.84 o                         
  12  19   3       9505.04       9264.72       151.76 o                         
  13  19   3         26.06         -4.45        61.71 o                         
   0  20   3      14026.09      13787.23       191.04 o                         
   1  20   3        799.70        807.33        38.62 o                         
   2  20   3       8128.10       8246.00       120.61 o                         
   3  20   3       2591.20       2932.90        50.68 o                         
   4  20   3        119.42        112.75        31.12 o                         
   5  20   3          2.30          9.35        27.41 o                         
   6  20   3        201.36        254.68        34.91 o                         
   7  20   3         42.27         19.37        33.65 o                         
   8  20   3       8167.63       8250.39       196.20 o                         
   9  20   3         21.43         44.13        33.36 o                         
  10  20   3       6936.78       6823.53       196.06 o                         
  11  20   3        448.79        479.48        52.52 o                         
  12  20   3        295.01        258.61        53.60 o                         
   1  21   3        694.10        736.58        37.75 o                         
   2  21   3       6521.10       7108.74       113.33 o                         
   3  21   3        173.97        214.47        33.20 o                         
   4  21   3         93.04        148.29        36.19 o                         
   5  21   3        566.61        680.09        39.15 o                         
   6  21   3          1.59         22.98        37.31 o                         
   7  21   3        175.60        226.85        37.72 o                         
   8  21   3       6914.33       7195.77       144.53 o                         
   9  21   3         34.96         39.75        41.48 o                         
  10  21   3       2762.64       2598.15       128.91 o                         
   0  22   3       2344.93       2174.76        88.13 o                         
   1  22   3        361.10        335.38        39.14 o                         
   2  22   3        161.30        144.77        36.26 o                         
   3  22   3        943.94        906.09        43.15 o                         
   4  22   3        206.30        212.42        38.71 o                         
   5  22   3         94.62         85.63        37.85 o                         
   6  22   3        435.70        379.18        45.98 o                         
   7  22   3         15.16          4.10        45.08 o                         
   1  23   3          4.18          0.13        40.03 o                         
   2  23   3      17129.46      17670.37       204.77 o                         
   3  23   3          3.42         60.21        47.53 o                         
   1   0   4         79.74         70.89         8.56 o                         
   3   0   4       8025.99       6307.83        86.04 o                         
   4   0   4       4858.61       4731.66       202.81 o                         
   5   0   4      30155.25      26033.75       335.18 o                         
   6   0   4      33812.89      31620.52       767.65 o                         
   7   0   4       3767.67       3364.29        59.07 o                         
   8   0   4      21628.09      21770.97       290.12 o                         
   9   0   4       6586.61       7212.45       106.86 o                         
  10   0   4      77148.66      81351.67      2530.78 o                         
  11   0   4       1002.95       1188.96        30.72 o                         
  12   0   4      23649.81      23942.83       397.28 o                         
  13   0   4        415.48        490.84        42.96 o                         
  14   0   4      53190.15      54368.07       740.39 o                         
  15   0   4        331.81        381.35        34.79 o                         
  16   0   4     148279.56     151934.73      2695.37 o                         
  17   0   4        528.35        488.50        38.33 o                         
  18   0   4        760.24        940.13        46.57 o                         
  19   0   4         29.90         35.36        38.81 o                         
  20   0   4     122156.63     125187.38      2148.52 o                         
  21   0   4          1.55        -38.72        52.92 o                         
  22   0   4      19842.19      21155.53       283.55 o                         
  23   0   4       2120.42       2145.69        95.96 o                         
   1   1   4       1667.16       1039.47        16.71 o                         
   3   1   4          9.64         15.93         5.50 o                         
   4   1   4       2369.60       2218.73        61.85 o                         
   5   1   4      35060.32      32251.88       778.57 o                         
   6   1   4       8508.81       6956.54       160.54 o                         
   7   1   4       5564.38       5244.05        58.27 o                         
   8   1   4       9160.93       9403.05       162.71 o                         
   9   1   4       1260.04       1331.76        28.61 o                         
  10   1   4      42445.95      42263.79       561.67 o                         
  11   1   4       1953.33       2249.53        32.30 o                         
  12   1   4      63807.22      68230.94      1114.30 o                         
  13   1   4       2572.79       2531.85        53.25 o                         
  14   1   4        117.26        155.92        24.45 o                         
  15   1   4       5691.43       5511.01       107.46 o                         
  16   1   4      46999.44      49260.14       630.88 o                         
  17   1   4       3535.11       3522.07        98.22 o                         
  18   1   4         14.26         50.22        29.99 o                         
  19   1   4       1046.98       1031.87        41.73 o                         
  20   1   4       2347.79       2382.83        73.28 o                         
  21   1   4         10.50         22.26        34.88 o                         
  22   1   4       6307.87       6388.08       121.84 o                         
  23   1   4        111.94        166.00        50.07 o                         
   0   2   4      63377.91      55618.58       741.39 o                         
   1   2   4          4.82         14.22         4.96 o                         
   2   2   4      42375.44      35421.27       688.74 o                         
   3   2   4      15984.97      13412.96       231.09 o                         
   4   2   4      11699.93      11369.57       247.54 o                         
   5   2   4      39263.11      34065.30       448.37 o                         
   6   2   4     138678.83     128326.82      3251.07 o                         
   7   2   4      15123.06      14212.34       130.08 o                         
   8   2   4         98.07        142.32        23.49 o                         
   9   2   4        801.29       1023.86        20.08 o                         
  10   2   4      42562.70      43923.93      1215.79 o                         
  11   2   4       1406.70       1438.87        30.29 o                         
  12   2   4      16358.38      16455.40       356.30 o                         
  13   2   4        352.68        353.86        23.46 o                         
  14   2   4        245.72        350.60        19.19 o                         
  15   2   4       2974.61       3060.51        51.24 o                         
  16   2   4       7783.45       8450.27       157.66 o                         
  17   2   4        351.46        336.81        27.27 o                         
  18   2   4       3466.94       3481.64        51.39 o                         
  19   2   4        675.63        735.75        33.97 o                         
  20   2   4       8245.21       8678.92        97.90 o                         
  21   2   4        342.35        382.31        34.01 o                         
  22   2   4      10120.95       9991.71       205.21 o                         
  23   2   4       1742.39       1720.32        79.93 o                         
   1   3   4        357.22        291.25         9.91 o                         
   2   3   4       2666.19       2618.39        35.68 o                         
   3   3   4       1055.22        876.68        14.05 o                         
   4   3   4      38963.89      36743.04       441.63 o                         
   5   3   4       8135.35       7241.34       246.21 o                         
   6   3   4      81678.89      77814.59       875.46 o                         
   7   3   4       4828.86       4496.04        63.68 o                         
   8   3   4      59660.35      58972.10       824.55 o                         
   9   3   4       5450.61       5522.84       101.41 o                         
  10   3   4     160650.69     161777.78      3022.85 o                         
  11   3   4        287.98        331.94        16.87 o                         
  12   3   4       7062.99       7467.17       129.45 o                         
  13   3   4       5441.00       5433.75        67.83 o                         
  14   3   4     107645.57     111184.14      1830.07 o                         
  15   3   4       1797.59       1780.80        57.94 o                         
  16   3   4         98.44         88.40        21.06 o                         
  17   3   4        637.22        639.82        27.51 o                         
  18   3   4      27043.69      28611.65       476.18 o                         
  19   3   4       3036.71       3027.15        78.90 o                         
  20   3   4       5717.53       5871.82        73.09 o                         
  21   3   4          4.70         -1.65        38.00 o                         
  22   3   4       4586.60       4648.40       129.70 o                         
  23   3   4        291.28        269.59        41.64 o                         
   0   4   4      23116.14      21720.82       301.65 o                         
   1   4   4        512.45        475.23        11.15 o                         
   2   4   4      53023.52      47379.75      1149.60 o                         
   3   4   4      16551.04      16046.96       227.43 o                         
   4   4   4       2534.40       2786.65       101.83 o                         
   5   4   4      10520.96       9599.33       309.50 o                         
   6   4   4     163138.22     145551.58      3889.83 o                         
   7   4   4        567.96        702.67        43.30 o                         
   8   4   4        448.35        306.97        12.08 o                         
   9   4   4      10184.34       9796.35       132.85 o                         
  10   4   4       2229.77       2204.17       101.36 o                         
  11   4   4        122.98        106.58        13.93 o                         
  12   4   4      14004.54      15029.87       244.76 o                         
  13   4   4         23.69         21.95        16.00 o                         
  14   4   4      35635.46      36421.98       346.66 o                         
  15   4   4        432.13        420.84        20.42 o                         
  16   4   4      13601.86      14405.59       318.48 o                         
  17   4   4        470.05        485.21        34.38 o                         
  18   4   4      20477.27      21086.28       420.09 o                         
  19   4   4        994.49       1039.92        33.87 o                         
  20   4   4       1371.25       1447.60        44.03 o                         
  21   4   4          3.27        -10.17        34.02 o                         
  22   4   4       7674.58       8249.88       273.81 o                         
  23   4   4         63.74         87.97        41.27 o                         
   1   5   4      10457.05       8622.58        83.14 o                         
   2   5   4     198904.89     176657.52      4771.45 o                         
   3   5   4       3354.70       3174.92        37.01 o                         
   4   5   4       1017.32        540.81        17.72 o                         
   5   5   4       1428.63       1399.43        48.45 o                         
   6   5   4     222737.52     216047.08      7434.93 o                         
   7   5   4      12054.93      12031.54       180.61 o                         
   8   5   4       1850.45       1633.65        39.06 o                         
   9   5   4        356.85        491.14        24.89 o                         
  10   5   4       1528.54       1577.09        72.76 o                         
  11   5   4          0.92         -8.73        15.54 o                         
  12   5   4         53.89         59.75        14.75 o                         
  13   5   4       3448.70       3498.60        46.39 o                         
  14   5   4      32891.24      34564.18       438.67 o                         
  15   5   4         24.24         41.54        17.90 o                         
  16   5   4        404.33        337.99        23.36 o                         
  17   5   4       1168.55       1169.10        35.92 o                         
  18   5   4      46587.05      46910.32       480.28 o                         
  19   5   4        594.01        631.67        34.24 o                         
  20   5   4         14.18         35.81        33.97 o                         
  21   5   4       1601.20       1663.94        61.85 o                         
  22   5   4       9283.59       9632.36       181.34 o                         
  23   5   4        111.62         63.69        49.96 o                         
   0   6   4      85818.30      75764.12      1059.24 o                         
   1   6   4        230.94        250.35         9.23 o                         
   2   6   4      24175.17      21904.41       288.58 o                         
   3   6   4       6501.82       6509.82        86.74 o                         
   4   6   4       1397.40       1566.66        27.21 o                         
   5   6   4       4048.66       3749.01        53.89 o                         
   6   6   4      37317.28      33656.70      1394.98 o                         
   7   6   4        918.42        989.66        38.50 o                         
   8   6   4       8772.74       8846.76       372.98 o                         
   9   6   4      12220.53      11502.23       124.72 o                         
  10   6   4      42803.65      42630.47       732.55 o                         
  11   6   4        228.45        258.33        16.08 o                         
  12   6   4       6023.16       6100.67        87.49 o                         
  13   6   4        130.72        117.43        15.43 o                         
  14   6   4       4825.78       4993.71        65.03 o                         
  15   6   4        107.48         84.45        20.14 o                         
  16   6   4      10892.59      11561.65       305.87 o                         
  17   6   4          7.97         15.82        21.59 o                         
  18   6   4       2096.36       2012.62        51.67 o                         
  19   6   4         24.97         39.39        30.09 o                         
  20   6   4       2788.63       2950.65        57.81 o                         
  21   6   4         70.52        105.60        36.19 o                         
  22   6   4        943.27        936.06        45.07 o                         
  23   6   4        474.49        495.92        48.00 o                         
   1   7   4       5122.01       4486.83        68.72 o                         
   2   7   4        971.20       1084.16        17.74 o                         
   3   7   4       1541.17       1535.66        21.57 o                         
   4   7   4     181262.22     169556.66      2569.15 o                         
   5   7   4       6662.97       6849.95       170.56 o                         
   6   7   4     189472.44     188242.56      4678.40 o                         
   7   7   4       5941.28       6016.50       195.02 o                         
   8   7   4      38619.38      36195.51      1207.25 o                         
   9   7   4       1181.42       1260.19        45.96 o                         
  10   7   4      96900.27      92649.09      1198.41 o                         
  11   7   4        108.84         86.57        11.80 o                         
  12   7   4        833.63        908.59        69.50 o                         
  13   7   4        392.96        474.91        20.63 o                         
  14   7   4         87.45        228.28        31.35 o                         
  15   7   4        620.59        568.44        21.90 o                         
  16   7   4       2012.32       2094.86        43.29 o                         
  17   7   4        886.93        870.69        33.99 o                         
  18   7   4      27309.73      27388.99       558.30 o                         
  19   7   4        169.15        181.76        37.37 o                         
  20   7   4         25.28         66.72        34.66 o                         
  21   7   4        302.60        366.88        38.27 o                         
  22   7   4      20068.19      20809.30       480.10 o                         
   0   8   4      11160.40      11189.80       146.00 o                         
   1   8   4        162.35        217.97        10.92 o                         
   2   8   4      88701.76      86579.44       704.48 o                         
   3   8   4       7245.79       7385.74        72.12 o                         
   4   8   4        645.54        523.11        14.77 o                         
   5   8   4       2616.27       2692.28        40.55 o                         
   6   8   4      46473.45      42863.83       890.25 o                         
   7   8   4         73.91        161.43        16.79 o                         
   8   8   4     122678.84     122108.34      2904.53 o                         
   9   8   4       2349.90       2308.83       147.60 o                         
  10   8   4      15936.24      15480.50       237.43 o                         
  11   8   4       3408.63       3491.06        53.61 o                         
  12   8   4     102910.99     102663.94      2658.85 o                         
  13   8   4         68.72         43.93        10.98 o                         
  14   8   4      60492.30      60883.60       631.66 o                         
  15   8   4        792.83        719.52        22.69 o                         
  16   8   4      15461.84      15658.45       557.73 o                         
  17   8   4         95.50         73.09        25.42 o                         
  18   8   4      25160.17      25659.27       612.48 o                         
  19   8   4        852.45        959.63        39.17 o                         
  20   8   4      15675.76      15823.07       373.73 o                         
  21   8   4         41.42         17.26        38.08 o                         
  22   8   4       6864.46       7005.60       343.85 o                         
   1   9   4       4572.63       4425.53        57.14 o                         
   2   9   4       1024.21        694.58        16.69 o                         
   3   9   4      10339.52      10101.41       131.11 o                         
   4   9   4       6423.87       6116.19        62.81 o                         
   5   9   4       5016.24       5264.67        76.31 o                         
   6   9   4       7344.34       7508.35        88.90 o                         
   7   9   4       1745.51       1711.84        47.04 o                         
   8   9   4       3947.29       3807.04       224.58 o                         
   9   9   4       3872.31       3869.92        69.58 o                         
  10   9   4       4416.30       4259.13       117.11 o                         
  11   9   4       2370.12       2352.48        67.18 o                         
  12   9   4       8297.79       7885.73       117.50 o                         
  13   9   4        732.72        817.56        52.84 o                         
  14   9   4        404.88        445.17        32.62 o                         
  15   9   4       1214.22       1154.46        34.88 o                         
  16   9   4       4850.13       4989.52       107.54 o                         
  17   9   4       1388.14       1437.47        71.31 o                         
  18   9   4       1749.84       1522.15        45.23 o                         
  19   9   4       2802.67       2710.04        62.52 o                         
  20   9   4       2686.75       2630.34        88.92 o                         
  21   9   4        115.80         86.90        31.71 o                         
  22   9   4       2320.68       2172.54        50.26 o                         
   0  10   4     140347.50     136964.50      1673.62 o                         
   1  10   4       6549.11       6676.12        68.47 o                         
   2  10   4       6583.49       6615.06        66.25 o                         
   3  10   4       6717.44       6087.25        67.87 o                         
   4  10   4     124502.80     122857.48      1457.50 o                         
   5  10   4       2057.86       2042.81        33.42 o                         
   6  10   4        447.28        730.74        19.13 o                         
   7  10   4        418.05        392.06        21.31 o                         
   8  10   4      14440.64      14730.89       617.52 o                         
   9  10   4        701.91        758.63        64.36 o                         
  10  10   4       4521.40       4524.35        88.77 o                         
  11  10   4       2573.39       2542.86        56.01 o                         
  12  10   4       7111.76       7146.86       174.83 o                         
  13  10   4        374.33        405.64        32.62 o                         
  14  10   4      13212.11      13445.49       408.14 o                         
  15  10   4        944.38        914.66        43.50 o                         
  16  10   4       5172.84       4990.63       127.05 o                         
  17  10   4       2054.78       2047.45        80.64 o                         
  18  10   4       9210.69       9533.86       172.94 o                         
  19  10   4        259.26        308.91        46.06 o                         
  20  10   4         20.25         39.94        43.34 o                         
  21  10   4        321.09        316.95        49.19 o                         
   1  11   4        223.97        183.40        14.30 o                         
   2  11   4      28127.80      28561.77       339.99 o                         
   3  11   4         71.62        101.63        16.79 o                         
   4  11   4      29412.46      28613.65       404.22 o                         
   5  11   4       1034.42       1071.39        35.58 o                         
   6  11   4         52.31        107.48        12.81 o                         
   7  11   4        924.94        910.02        21.56 o                         
   8  11   4      22989.70      23257.18       390.34 o                         
   9  11   4         14.40         41.48        20.74 o                         
  10  11   4      23746.16      24001.95       674.80 o                         
  11  11   4       1831.99       1866.34        73.85 o                         
  12  11   4      35748.31      35193.55      1159.87 o                         
  13  11   4        141.32         99.64        24.82 o                         
  14  11   4      39833.99      38261.37       873.69 o                         
  15  11   4        668.65        657.61        39.63 o                         
  16  11   4       2751.65       2490.69        75.03 o                         
  17  11   4         55.84         10.38        33.67 o                         
  18  11   4       9582.54       8906.05       305.74 o                         
  19  11   4        711.78        646.79        64.62 o                         
  20  11   4        306.93        236.12        48.84 o                         
  21  11   4        265.88        222.37        61.50 o                         
   0  12   4      65563.53      70596.27      1665.74 o                         
   1  12   4          3.68         19.79        16.36 o                         
   2  12   4       5387.81       5247.34        59.50 o                         
   3  12   4        438.22        427.72        18.28 o                         
   4  12   4      10981.86      11639.23       184.65 o                         
   5  12   4       4597.04       4774.48        58.42 o                         
   6  12   4      11794.21      12194.53       172.15 o                         
   7  12   4        319.15        265.44        16.43 o                         
   8  12   4        300.59        390.33        19.99 o                         
   9  12   4          1.66         37.60        21.07 o                         
  10  12   4      12146.79      11174.60       442.93 o                         
  11  12   4       7711.13       7310.67       101.31 o                         
  12  12   4        142.55        166.58        31.24 o                         
  13  12   4       1550.65       1545.34        41.10 o                         
  14  12   4       1717.04       1598.52        79.45 o                         
  15  12   4        831.06        931.25        52.69 o                         
  16  12   4        196.72        307.25        33.80 o                         
  17  12   4          4.89        -15.34        34.40 o                         
  18  12   4        122.12        171.96        36.62 o                         
  19  12   4        629.64        660.18        50.03 o                         
  20  12   4       1602.85       1536.98        71.35 o                         
   1  13   4       6080.59       6449.02        66.30 o                         
   2  13   4     194017.19     202576.84      3000.49 o                         
   3  13   4       2669.72       3095.09        62.22 o                         
   4  13   4       8395.68       8597.87        98.41 o                         
   5  13   4        382.07        378.61        19.42 o                         
   6  13   4         39.02         66.47        16.79 o                         
   7  13   4      12456.04      12506.83       209.02 o                         
   8  13   4        355.46        389.38        16.51 o                         
   9  13   4        374.39        462.42        45.76 o                         
  10  13   4       5013.68       4992.72        76.36 o                         
  11  13   4       1842.11       1959.38        41.50 o                         
  12  13   4       4202.76       4321.99        70.01 o                         
  13  13   4       8559.42       7960.50       114.60 o                         
  14  13   4          9.93         20.01        32.29 o                         
  15  13   4        229.48        226.87        33.89 o                         
  16  13   4        139.40        155.55        35.44 o                         
  17  13   4        231.03        181.60        37.10 o                         
  18  13   4      26804.34      25155.94       690.38 o                         
  19  13   4        768.41        767.57        57.73 o                         
   0  14   4      29565.05      29972.39       560.97 o                         
   1  14   4        470.18        422.74        21.20 o                         
   2  14   4      20401.71      20680.25       183.35 o                         
   3  14   4      13350.22      14114.01       224.96 o                         
   4  14   4       5911.21       5874.79       104.09 o                         
   5  14   4       5951.69       6042.84        93.07 o                         
   6  14   4      78027.12      79068.77      1246.27 o                         
   7  14   4        326.72        332.19        18.01 o                         
   8  14   4       2089.18       2197.55        39.32 o                         
   9  14   4        569.25        497.51        26.81 o                         
  10  14   4       1932.34       1907.70       121.56 o                         
  11  14   4       3225.75       3217.55        58.76 o                         
  12  14   4          1.30         37.65        27.21 o                         
  13  14   4         20.96         10.01        32.14 o                         
  14  14   4      24344.34      22892.08       549.47 o                         
  15  14   4         44.14         83.24        30.10 o                         
  16  14   4      11804.29      11564.06       565.08 o                         
  17  14   4       1086.81        995.92        54.55 o                         
  18  14   4       3387.24       2972.77       127.02 o                         
  19  14   4       1344.40       1151.56        86.87 o                         
   1  15   4       3261.07       3303.12        48.64 o                         
   2  15   4       1100.33       1228.52        28.23 o                         
   3  15   4       4008.79       4157.79        67.19 o                         
   4  15   4      29060.60      29806.75       366.36 o                         
   5  15   4       6771.75       7418.64        96.96 o                         
   6  15   4       1028.60        920.69        34.06 o                         
   7  15   4         35.03         24.58        17.35 o                         
   8  15   4       4243.59       4530.43       164.41 o                         
   9  15   4       1846.12       1864.55        45.27 o                         
  10  15   4       5088.82       5062.16       118.07 o                         
  11  15   4       1666.91       1578.00        38.79 o                         
  12  15   4        226.67        194.10        31.74 o                         
  13  15   4       2598.72       2534.16       116.62 o                         
  14  15   4        247.25        196.51        37.29 o                         
  15  15   4       1878.81       1892.69       131.25 o                         
  16  15   4        226.25        244.10        35.89 o                         
  17  15   4       1751.53       1578.64        78.86 o                         
  18  15   4       2659.95       2352.23        88.15 o                         
   0  16   4      10140.05      11923.46       190.40 o                         
   1  16   4        260.79        329.88        27.52 o                         
   2  16   4        232.52        302.08        22.56 o                         
   3  16   4       3151.72       3407.05       103.49 o                         
   4  16   4      64735.11      67651.17       696.90 o                         
   5  16   4       3021.33       2944.35        43.29 o                         
   6  16   4        648.21        594.22        24.78 o                         
   7  16   4       3148.33       2915.83        45.44 o                         
   8  16   4      42734.96      42519.61       802.55 o                         
   9  16   4       8611.26       8605.64       154.60 o                         
  10  16   4      15081.63      15554.83       402.38 o                         
  11  16   4        279.78        284.03        34.56 o                         
  12  16   4       3555.84       3637.29        80.97 o                         
  13  16   4        321.52        284.44        37.32 o                         
  14  16   4       2937.19       2764.56       102.84 o                         
  15  16   4        615.50        491.41        37.00 o                         
  16  16   4      16040.31      14508.07       313.03 o                         
  17  16   4        636.57        729.62        67.12 o                         
   1  17   4        894.13        871.14        26.65 o                         
   2  17   4       8772.51       8805.66       111.86 o                         
   3  17   4         51.64         31.78        22.98 o                         
   4  17   4      16914.34      17498.79       187.33 o                         
   5  17   4       1962.11       2147.53        40.31 o                         
   6  17   4       2550.20       2650.02        75.42 o                         
   7  17   4       1669.01       1803.99        38.73 o                         
   8  17   4       3523.10       3623.02       135.65 o                         
   9  17   4        195.62        183.45        20.71 o                         
  10  17   4      14078.16      14214.11       327.29 o                         
  11  17   4       2106.24       2054.18        67.04 o                         
  12  17   4      14815.97      14356.55       529.29 o                         
  13  17   4       1905.10       1784.42        52.83 o                         
  14  17   4       5369.27       4979.80       164.59 o                         
  15  17   4        338.59        291.07        62.96 o                         
  16  17   4      15652.06      13626.25       215.79 o                         
   0  18   4      43573.30      44930.92       571.62 o                         
   1  18   4        902.43        862.22        29.96 o                         
   2  18   4       7091.10       7643.33       113.31 o                         
   3  18   4          1.22         -8.68        23.73 o                         
   4  18   4      72515.41      75590.34      1147.47 o                         
   5  18   4       4750.57       4829.89        88.14 o                         
   6  18   4       4801.03       5144.36       155.57 o                         
   7  18   4        123.32        130.25        27.92 o                         
   8  18   4      35672.84      37373.56       467.16 o                         
   9  18   4       1152.55       1093.58        40.06 o                         
  10  18   4      14188.53      14593.37       416.69 o                         
  11  18   4       1814.85       1895.69        66.05 o                         
  12  18   4         21.97         24.30        37.24 o                         
  13  18   4        290.95        360.72        47.31 o                         
  14  18   4      12308.56      11599.26       185.37 o                         
  15  18   4         31.20         33.42        55.10 o                         
   1  19   4          3.77          4.35        29.12 o                         
   2  19   4      16480.08      16736.88       266.58 o                         
   3  19   4       2555.78       2702.71        46.10 o                         
   4  19   4       1410.05       1456.76        39.23 o                         
   5  19   4        666.21        686.32        31.32 o                         
   6  19   4        349.71        495.80        32.48 o                         
   7  19   4        518.64        606.73        34.61 o                         
   8  19   4       6595.10       6979.12       134.53 o                         
   9  19   4        214.00        219.44        28.82 o                         
  10  19   4      30419.98      30962.33      1246.54 o                         
  11  19   4       1592.30       1553.59        54.66 o                         
  12  19   4       1674.86       1641.80       116.94 o                         
  13  19   4        412.82        418.15        42.70 o                         
   0  20   4      11221.04      12224.30       387.36 o                         
   1  20   4       8114.39       8280.18        94.47 o                         
   2  20   4        656.46        677.17        38.69 o                         
   3  20   4       2180.72       2186.69        46.77 o                         
   4  20   4        744.68        637.94        34.08 o                         
   5  20   4       4982.39       5255.18        73.60 o                         
   6  20   4        618.64        666.24        37.24 o                         
   7  20   4        586.36        597.37        39.10 o                         
   8  20   4      15922.63      15741.60       270.84 o                         
   9  20   4          4.73         20.17        30.94 o                         
  10  20   4         37.22         43.19        40.27 o                         
  11  20   4        467.46        566.13        47.44 o                         
  12  20   4      11436.94      10659.18       229.88 o                         
   1  21   4         11.46         61.43        37.05 o                         
   2  21   4       9112.08       9529.93       106.82 o                         
   3  21   4        252.32        302.23        36.17 o                         
   4  21   4       4262.03       4582.07       116.69 o                         
   5  21   4       1014.01        963.90        42.49 o                         
   6  21   4      15582.83      16872.65       355.66 o                         
   7  21   4          5.18         -0.79        41.15 o                         
   8  21   4      12641.57      12880.41       315.55 o                         
   9  21   4         97.31         96.82        33.35 o                         
  10  21   4       5396.83       5502.94       198.09 o                         
   0  22   4      18018.82      18760.61       337.34 o                         
   1  22   4       1379.66       1380.99        53.97 o                         
   2  22   4       2950.78       3131.45        89.43 o                         
   3  22   4         39.09         37.05        35.87 o                         
   4  22   4        352.18        333.74        47.33 o                         
   5  22   4        660.09        755.19        46.41 o                         
   6  22   4       5612.69       5858.44       128.13 o                         
   7  22   4        821.78        910.07        52.64 o                         
   1  23   4       4447.42       4633.93        83.23 o                         
   2  23   4       3404.26       3884.64        79.13 o                         
   3  23   4       1037.86       1087.18        58.14 o                         
   1   1   5        133.95         85.41         5.74 o                         
   2   1   5      85173.42      72951.51      1684.75 o                         
   3   1   5        167.28        130.91         7.04 o                         
   4   1   5      57730.96      51227.09      1174.21 o                         
   5   1   5       3725.10       3643.32        73.26 o                         
   6   1   5      16846.93      16019.85       193.96 o                         
   7   1   5      17975.39      18296.21       275.41 o                         
   8   1   5       9057.41       9086.57        92.24 o                         
   9   1   5          5.72         11.51        11.36 o                         
  10   1   5       4439.33       4628.81        55.72 o                         
  11   1   5       1503.77       1588.13        26.12 o                         
  12   1   5       9923.71       9696.83        99.61 o                         
  13   1   5       3419.07       3391.05        48.14 o                         
  14   1   5       1427.00       1472.76        30.84 o                         
  15   1   5         74.15        102.39        19.55 o                         
  16   1   5      28152.61      29765.19       697.09 o                         
  17   1   5        268.94        267.60        29.21 o                         
  18   1   5        162.38        195.00        27.62 o                         
  19   1   5        425.49        403.44        29.96 o                         
  20   1   5        214.41        251.39        34.43 o                         
  21   1   5        236.90        297.49        36.74 o                         
  22   1   5       6782.98       6901.79        93.91 o                         
  23   1   5         69.88         68.70        39.97 o                         
   0   2   5      11459.53       8911.35       220.60 o                         
   1   2   5       1120.86        794.07        14.04 o                         
   3   2   5       8301.44       6582.54       142.10 o                         
   4   2   5      59824.92      53918.37       989.56 o                         
   5   2   5       1344.14       1059.27        19.03 o                         
   6   2   5      36336.15      31049.71       696.44 o                         
   7   2   5         91.51         75.92         9.19 o                         
   8   2   5      94740.55      92064.57       869.49 o                         
   9   2   5          7.23          4.05        10.46 o                         
  10   2   5       7213.34       7597.77       286.59 o                         
  11   2   5        319.35        304.93        16.66 o                         
  12   2   5      17623.93      18527.34       372.52 o                         
  13   2   5        779.43        829.26        22.93 o                         
  14   2   5        321.91        293.59        21.26 o                         
  15   2   5          3.89         18.14        18.48 o                         
  16   2   5       7365.67       7733.18       123.28 o                         
  17   2   5        303.68        299.01        25.97 o                         
  18   2   5      17203.50      18013.96       323.67 o                         
  19   2   5       1591.38       1652.54        49.84 o                         
  20   2   5        830.19        908.10        47.92 o                         
  21   2   5         84.94         92.00        34.96 o                         
  22   2   5       2147.51       2485.32       136.54 o                         
  23   2   5        814.98        807.76        49.88 o                         
   1   3   5       1031.22       1008.38        24.79 o                         
   3   3   5       3257.43       2598.13        38.20 o                         
   4   3   5      22131.80      21404.09       570.51 o                         
   5   3   5      17221.32      16131.62       251.26 o                         
   6   3   5      23004.80      21741.94       305.65 o                         
   7   3   5       1789.79       1352.76        23.98 o                         
   8   3   5        127.07        168.52        11.43 o                         
   9   3   5         78.88         63.26        12.06 o                         
  10   3   5      23849.44      22249.78       248.10 o                         
  11   3   5         11.07         -3.88        14.04 o                         
  12   3   5        241.96        260.60        17.58 o                         
  13   3   5       1411.83       1383.10        25.97 o                         
  14   3   5       6050.65       6227.61       110.59 o                         
  15   3   5        791.21        765.21        35.55 o                         
  16   3   5         38.07         82.28        21.75 o                         
  17   3   5         42.83         40.10        24.72 o                         
  18   3   5      12946.07      13299.12       182.74 o                         
  19   3   5        203.93        229.76        28.82 o                         
  20   3   5       2608.99       2667.11        56.09 o                         
  21   3   5         40.19         59.05        35.56 o                         
  22   3   5       6623.02       6724.67        87.15 o                         
  23   3   5        748.40        684.05        46.86 o                         
   1   4   5        107.67         57.80         7.01 o                         
   2   4   5      51674.94      48712.84       867.40 o                         
   3   4   5      38646.32      33940.16       627.89 o                         
   4   4   5      45943.08      44094.54      1244.35 o                         
   5   4   5       9867.14       8661.80       236.52 o                         
   6   4   5       1551.38       1385.08        31.85 o                         
   7   4   5        502.59        478.42        12.74 o                         
   8   4   5       2627.55       2561.56        49.16 o                         
   9   4   5       1668.96       1554.51        50.97 o                         
  10   4   5       5640.49       5841.70        76.49 o                         
  11   4   5       1794.49       1823.90        27.63 o                         
  12   4   5       7280.55       7017.01        82.69 o                         
  13   4   5       1036.51       1051.61        22.69 o                         
  14   4   5       5628.82       5978.17       122.96 o                         
  15   4   5        402.25        403.07        24.53 o                         
  16   4   5       6294.05       6900.44       150.41 o                         
  17   4   5       2097.31       2074.89        42.86 o                         
  18   4   5       3580.35       3806.97        58.85 o                         
  19   4   5        731.18        687.45        36.03 o                         
  20   4   5        294.56        333.95        46.56 o                         
  21   4   5        261.70        312.29        38.54 o                         
  22   4   5        304.56        323.75        43.57 o                         
  23   4   5        388.06        390.97        42.91 o                         
   1   5   5        192.06        140.61        10.32 o                         
   2   5   5     133190.12     122137.40      2498.80 o                         
   3   5   5        718.04        668.23        18.75 o                         
   4   5   5      41148.38      36153.61      1328.49 o                         
   5   5   5      16551.54      15203.07       467.19 o                         
   6   5   5     108569.94     107618.25      3225.70 o                         
   7   5   5        321.21        327.79        42.03 o                         
   8   5   5     175861.41     167171.28      3457.76 o                         
   9   5   5      20018.87      19966.11       189.39 o                         
  10   5   5         60.62         67.84        11.75 o                         
  11   5   5         14.76          7.70        13.83 o                         
  12   5   5      12798.60      13777.08       310.07 o                         
  13   5   5       5177.75       5235.71        63.41 o                         
  14   5   5       4592.96       4866.62        90.55 o                         
  15   5   5       2699.17       2436.80        74.00 o                         
  16   5   5        341.24        430.48        24.35 o                         
  17   5   5       6651.76       6293.83       120.96 o                         
  18   5   5      15294.73      15051.70       157.79 o                         
  19   5   5        143.52        154.70        36.50 o                         
  20   5   5       2353.45       2327.26        68.09 o                         
  21   5   5          8.54         62.66        39.08 o                         
  22   5   5        378.38        438.88        41.17 o                         
  23   5   5       1772.52       1766.54        75.68 o                         
   0   6   5     132043.47     120226.38      1896.13 o                         
   1   6   5       1044.92        973.92        16.32 o                         
   2   6   5       5987.38       5594.75        68.76 o                         
   3   6   5      20383.05      18107.17       306.81 o                         
   4   6   5      73068.40      67300.43      1562.87 o                         
   5   6   5       6195.37       5111.80        80.42 o                         
   6   6   5       7033.04       6558.67       160.42 o                         
   7   6   5       1993.88       2329.11        59.48 o                         
   8   6   5       1130.07        894.03        98.60 o                         
   9   6   5       4234.01       4407.39        70.13 o                         
  10   6   5      11755.07      11200.70       166.63 o                         
  11   6   5       4878.27       4726.19        55.76 o                         
  12   6   5        269.94        380.13        23.06 o                         
  13   6   5       1201.45       1253.89        27.32 o                         
  14   6   5      21972.67      23261.87       215.62 o                         
  15   6   5         67.43         65.81        20.53 o                         
  16   6   5       4586.55       4493.06        59.26 o                         
  17   6   5        630.63        694.44        33.13 o                         
  18   6   5      37009.98      38429.15       640.89 o                         
  19   6   5       2133.31       2334.53        45.71 o                         
  20   6   5         58.90         35.85        33.08 o                         
  21   6   5        918.00        865.31        43.77 o                         
  22   6   5       2172.19       2093.20        68.58 o                         
  23   6   5        595.17        569.22        47.01 o                         
   1   7   5        404.57        422.85        12.19 o                         
   2   7   5      12843.25      13282.93       152.00 o                         
   3   7   5       8910.17       8419.57        99.87 o                         
   4   7   5       4163.61       3740.63        59.46 o                         
   5   7   5       1224.23        983.33        17.35 o                         
   6   7   5       7306.31       7785.58       383.24 o                         
   7   7   5       2691.38       3027.08       156.25 o                         
   8   7   5       2249.34       2127.94        55.62 o                         
   9   7   5        283.09        261.11        35.41 o                         
  10   7   5     159259.91     155764.17      3568.33 o                         
  11   7   5       1237.26       1272.02        32.02 o                         
  12   7   5      15467.36      15459.27       184.68 o                         
  13   7   5       3827.40       3738.74        52.16 o                         
  14   7   5      10921.25      11213.02       266.76 o                         
  15   7   5       2251.91       2189.37        39.58 o                         
  16   7   5       4195.73       4546.90        94.03 o                         
  17   7   5       1102.51       1089.93        32.27 o                         
  18   7   5        626.60        695.00        40.54 o                         
  19   7   5       8385.03       8473.82       219.28 o                         
  20   7   5         27.60         41.89        32.14 o                         
  21   7   5          2.25        -23.19        40.44 o                         
  22   7   5        961.59        985.50        47.40 o                         
   0   8   5         76.65        154.66        17.91 o                         
   1   8   5       1929.18       1985.78        26.86 o                         
   2   8   5      51172.50      48992.90       549.98 o                         
   3   8   5       1215.63       1059.25        18.80 o                         
   4   8   5         84.36        110.49        11.51 o                         
   5   8   5      23118.09      22530.87       244.72 o                         
   6   8   5      41713.21      39094.29      1129.01 o                         
   7   8   5       1188.30       1033.52        51.41 o                         
   8   8   5       6288.72       5634.21       197.07 o                         
   9   8   5        915.86        860.19        25.80 o                         
  10   8   5       1354.44       1219.80        34.76 o                         
  11   8   5        463.28        433.27        29.14 o                         
  12   8   5        574.70        616.30        29.73 o                         
  13   8   5        193.28        198.33        24.26 o                         
  14   8   5      30847.04      32181.28       325.71 o                         
  15   8   5          1.88          1.28        16.46 o                         
  16   8   5       1079.20       1206.07        67.02 o                         
  17   8   5        121.97        146.90        20.98 o                         
  18   8   5        667.34        606.04        45.93 o                         
  19   8   5       2458.07       2323.70        64.13 o                         
  20   8   5        343.06        340.91        34.01 o                         
  21   8   5        177.35        174.42        41.59 o                         
  22   8   5       8203.84       8273.89       236.08 o                         
   1   9   5        312.54        397.88        14.97 o                         
   2   9   5      31057.75      30323.12       445.97 o                         
   3   9   5        329.40        285.21        12.10 o                         
   4   9   5     161750.94     155152.92      1828.23 o                         
   5   9   5      16844.14      16792.74       292.08 o                         
   6   9   5       1057.14        805.68        27.52 o                         
   7   9   5       1794.08       1866.78        51.87 o                         
   8   9   5        763.74        608.25        25.54 o                         
   9   9   5       1277.29       1040.42        29.27 o                         
  10   9   5      20387.80      19699.69       576.65 o                         
  11   9   5       7077.64       7122.22       165.99 o                         
  12   9   5        623.29        739.28        54.46 o                         
  13   9   5       2181.82       1968.90        58.28 o                         
  14   9   5         84.03        110.12        30.14 o                         
  15   9   5       2453.38       2563.18       106.51 o                         
  16   9   5      11105.10      11286.03       180.54 o                         
  17   9   5      10781.96      10444.92       188.89 o                         
  18   9   5      23555.41      24515.72       623.76 o                         
  19   9   5        374.10        392.49        40.65 o                         
  20   9   5         17.77         55.04        43.83 o                         
  21   9   5        909.65       1054.86        59.75 o                         
  22   9   5       9722.01       9388.52       278.69 o                         
   0  10   5      66323.82      69711.74      1301.62 o                         
   1  10   5        480.27        528.45        19.60 o                         
   2  10   5      14956.90      15150.32       137.40 o                         
   3  10   5      14511.92      15021.64       148.67 o                         
   4  10   5      20268.95      20502.24       346.82 o                         
   5  10   5        726.03        797.87        32.97 o                         
   6  10   5       2540.37       2652.87        59.27 o                         
   7  10   5       6583.85       6755.25       151.76 o                         
   8  10   5       1002.94        761.88        48.64 o                         
   9  10   5       3358.62       3289.47        60.58 o                         
  10  10   5      12633.90      12056.45       384.93 o                         
  11  10   5       1273.73       1297.67        46.23 o                         
  12  10   5      20922.40      21692.85       645.22 o                         
  13  10   5       1507.74       1374.72        38.87 o                         
  14  10   5        269.20        325.76        40.09 o                         
  15  10   5       3105.80       3096.61        73.20 o                         
  16  10   5       6032.45       6296.08       152.13 o                         
  17  10   5         11.44          7.68        32.25 o                         
  18  10   5       4265.20       4381.68       188.17 o                         
  19  10   5         34.54         46.69        35.46 o                         
  20  10   5       5640.43       5340.55       115.96 o                         
  21  10   5        214.94        192.00        49.48 o                         
   1  11   5       7284.65       7210.73        77.65 o                         
   2  11   5      13962.75      15377.58       158.34 o                         
   3  11   5       3477.36       3888.39        45.68 o                         
   4  11   5      12891.06      13063.64       172.95 o                         
   5  11   5      16913.17      16853.41       210.26 o                         
   6  11   5          5.18          2.43        13.03 o                         
   7  11   5       1738.76       1588.95        44.58 o                         
   8  11   5       3795.23       3417.20        72.70 o                         
   9  11   5        395.85        427.65        30.88 o                         
  10  11   5      11512.03      11543.55       373.75 o                         
  11  11   5       1627.69       1408.46        43.31 o                         
  12  11   5      36567.12      34356.21       730.21 o                         
  13  11   5       1539.84       1489.52        45.15 o                         
  14  11   5      16106.20      15957.52       411.42 o                         
  15  11   5         11.07         60.33        35.35 o                         
  16  11   5       4903.21       4920.93       143.52 o                         
  17  11   5       3563.94       3696.23       125.61 o                         
  18  11   5       1640.82       1761.70        55.94 o                         
  19  11   5        618.06        590.49        44.69 o                         
  20  11   5         20.52         17.40        49.82 o                         
  21  11   5       1354.52       1382.28        64.31 o                         
   0  12   5       5929.31       5597.04        90.95 o                         
   1  12   5         19.35         36.51        17.42 o                         
   2  12   5      19588.24      20395.33       200.52 o                         
   3  12   5        262.15        274.80        17.53 o                         
   4  12   5      20907.29      21178.49       244.33 o                         
   5  12   5          7.87         -3.44        13.71 o                         
   6  12   5     156032.80     157565.58      2784.99 o                         
   7  12   5       1021.73        938.28        25.64 o                         
   8  12   5       2372.09       2286.45        63.33 o                         
   9  12   5      37779.74      36493.45       873.22 o                         
  10  12   5       7779.24       8147.57       370.61 o                         
  11  12   5       4453.24       4489.73        75.30 o                         
  12  12   5       3986.78       3875.68       184.81 o                         
  13  12   5       2114.69       1906.77        45.15 o                         
  14  12   5       6807.23       7076.13       173.02 o                         
  15  12   5        158.86        137.84        33.90 o                         
  16  12   5       6964.12       6634.13       152.71 o                         
  17  12   5        180.33        173.28        36.24 o                         
  18  12   5       2357.85       2414.13        87.51 o                         
  19  12   5         41.75         16.39        37.58 o                         
  20  12   5      16906.85      16618.60       412.79 o                         
   1  13   5         79.76         73.31        17.20 o                         
   2  13   5      56019.74      57159.13       504.16 o                         
   3  13   5       7849.48       8283.20       139.53 o                         
   4  13   5       6509.48       6746.66        74.43 o                         
   5  13   5       1021.03       1019.65        24.61 o                         
   6  13   5       1892.51       1957.14        60.90 o                         
   7  13   5       1882.89       1836.35        31.64 o                         
   8  13   5       2382.85       2140.19        41.31 o                         
   9  13   5        798.66        823.25        46.39 o                         
  10  13   5        101.00         71.55        23.85 o                         
  11  13   5       2265.01       2130.85        45.85 o                         
  12  13   5      28248.85      27629.53       671.09 o                         
  13  13   5       2000.59       1888.63        69.88 o                         
  14  13   5       8583.74       8340.82       357.82 o                         
  15  13   5          3.13        -14.82        42.08 o                         
  16  13   5       4671.59       4552.91       125.69 o                         
  17  13   5        386.10        335.31        36.48 o                         
  18  13   5        565.85        649.11        44.51 o                         
  19  13   5       5307.27       5338.26       153.40 o                         
   0  14   5       3908.31       4056.67        71.96 o                         
   1  14   5          4.53         -2.37        20.62 o                         
   2  14   5        110.02        114.93        19.11 o                         
   3  14   5       4392.84       4419.11        56.17 o                         
   4  14   5       1753.03       1981.42        35.06 o                         
   5  14   5       4153.53       4243.78        54.45 o                         
   6  14   5        476.99        490.89        21.57 o                         
   7  14   5        673.53        689.64        23.97 o                         
   8  14   5        427.08        659.79        19.78 o                         
   9  14   5         39.04         27.94        27.00 o                         
  10  14   5       2555.26       2357.11        48.53 o                         
  11  14   5       3839.71       3858.42        67.49 o                         
  12  14   5      12610.66      12716.77       359.59 o                         
  13  14   5          2.98          4.27        31.90 o                         
  14  14   5       4058.05       4142.95       209.02 o                         
  15  14   5        424.64        344.74        38.31 o                         
  16  14   5          1.53         26.50        40.75 o                         
  17  14   5        902.49        761.22        64.08 o                         
  18  14   5       6688.35       6751.93       238.21 o                         
  19  14   5        453.72        390.82        44.82 o                         
   1  15   5       2440.42       2485.32        36.98 o                         
   2  15   5      14717.84      15753.54       243.52 o                         
   3  15   5          2.75         19.03        19.13 o                         
   4  15   5       1054.27       1191.23        39.99 o                         
   5  15   5       3298.11       3026.85        52.89 o                         
   6  15   5      21040.04      21442.19       275.66 o                         
   7  15   5        903.81        990.97        41.31 o                         
   8  15   5       1351.28       1249.82        51.27 o                         
   9  15   5        521.74        520.27        41.46 o                         
  10  15   5      21195.39      20710.63       436.86 o                         
  11  15   5         28.63         38.66        29.46 o                         
  12  15   5       5942.17       5802.23        93.71 o                         
  13  15   5         95.30        112.89        37.29 o                         
  14  15   5       8045.31       7543.12       360.28 o                         
  15  15   5        204.93        204.31        39.17 o                         
  16  15   5       6538.97       6248.57       238.09 o                         
  17  15   5        501.51        493.40        48.70 o                         
  18  15   5       1673.87       1151.03       194.91 o                         
   0  16   5      30794.87      31527.54       427.43 o                         
   1  16   5        328.20        337.06        25.28 o                         
   2  16   5       5943.47       6110.67        68.15 o                         
   3  16   5          4.47         51.62        20.42 o                         
   4  16   5        964.70        925.47        27.42 o                         
   5  16   5       5377.27       5734.86        95.96 o                         
   6  16   5       3643.98       3604.81        82.39 o                         
   7  16   5         32.63         14.04        22.23 o                         
   8  16   5      26180.59      27085.07       351.01 o                         
   9  16   5       9453.35       9405.75       206.69 o                         
  10  16   5       5695.69       5612.64       108.28 o                         
  11  16   5        922.79        985.77        41.76 o                         
  12  16   5       2201.89       2230.24        51.46 o                         
  13  16   5         24.99        -14.18        41.08 o                         
  14  16   5         36.17         17.63        34.91 o                         
  15  16   5        417.83        441.81        47.71 o                         
  16  16   5       7725.01       7429.14       264.03 o                         
  17  16   5        117.77         86.47        62.95 o                         
   1  17   5       5608.48       5744.97        91.47 o                         
   2  17   5       9235.77       9995.96       126.17 o                         
   3  17   5       4143.07       4494.44        73.98 o                         
   4  17   5       5948.54       6204.80       122.38 o                         
   5  17   5       2654.80       2740.66        52.39 o                         
   6  17   5        460.70        481.24        26.49 o                         
   7  17   5        235.36        300.00        26.97 o                         
   8  17   5        430.90        459.39        26.79 o                         
   9  17   5        924.46        996.78        42.64 o                         
  10  17   5      19063.02      18717.19       511.67 o                         
  11  17   5       2502.02       2651.94        85.58 o                         
  12  17   5       1064.95        921.80        58.26 o                         
  13  17   5        692.04        577.22        42.72 o                         
  14  17   5        245.85        230.74        37.86 o                         
  15  17   5         11.02         -3.85        43.40 o                         
  16  17   5       7031.87       5714.83       117.80 o                         
   0  18   5         41.20         63.95        37.64 o                         
   1  18   5       3378.69       3675.64        62.11 o                         
   2  18   5       8526.54       9003.84        95.32 o                         
   3  18   5       4737.20       4770.99        99.96 o                         
   4  18   5       1021.59       1094.63        34.81 o                         
   5  18   5      10306.64      10628.52       115.29 o                         
   6  18   5       6417.12       6804.15       146.36 o                         
   7  18   5       1330.16       1349.39        51.22 o                         
   8  18   5       1496.44       1598.67        41.60 o                         
   9  18   5       5377.87       5645.89       117.19 o                         
  10  18   5        465.21        437.09        37.86 o                         
  11  18   5       1788.65       1805.72        55.62 o                         
  12  18   5       4764.97       4843.67        87.81 o                         
  13  18   5         10.32         20.23        49.55 o                         
  14  18   5       3911.17       3901.31       100.74 o                         
  15  18   5       5411.41       4606.96       138.58 o                         
   1  19   5        598.65        662.97        30.64 o                         
   2  19   5        352.31        374.10        31.19 o                         
   3  19   5       1188.45       1128.29        36.96 o                         
   4  19   5       5950.66       6148.66        78.16 o                         
   5  19   5        478.22        579.49        36.03 o                         
   6  19   5         23.70         35.10        26.65 o                         
   7  19   5         28.25         66.67        31.72 o                         
   8  19   5       7760.64       7852.63       238.19 o                         
   9  19   5       4217.29       4305.63        86.08 o                         
  10  19   5       1197.70       1266.16        51.45 o                         
  11  19   5        146.02        149.95        41.56 o                         
  12  19   5        855.08        953.26        61.46 o                         
  13  19   5       1257.16       1226.38        54.46 o                         
   0  20   5      20013.62      21005.35       276.52 o                         
   1  20   5        206.51        232.83        31.87 o                         
   2  20   5       3254.87       3451.39        57.65 o                         
   3  20   5       1264.11       1333.09        40.62 o                         
   4  20   5        451.45        481.98        35.56 o                         
   5  20   5        719.54        821.69        44.27 o                         
   6  20   5         58.83         52.42        31.79 o                         
   7  20   5       2348.14       2358.95        57.35 o                         
   8  20   5       7944.29       8121.78       167.63 o                         
   9  20   5       2200.64       2262.58        62.78 o                         
  10  20   5       2337.30       2127.15        73.84 o                         
  11  20   5       4040.03       4077.79       140.39 o                         
  12  20   5      15620.58      14884.13       445.43 o                         
   1  21   5         42.64         73.84        38.58 o                         
   2  21   5       6819.36       6740.23       152.01 o                         
   3  21   5        201.52        186.94        37.97 o                         
   4  21   5          3.10         -3.84        38.34 o                         
   5  21   5         50.66         78.38        42.40 o                         
   6  21   5          0.19        -32.11        38.75 o                         
   7  21   5       2001.48       2211.63        57.13 o                         
   8  21   5         87.08        158.04        39.41 o                         
   9  21   5          9.43          1.95        49.78 o                         
  10  21   5       1067.64       1116.32        57.57 o                         
   0  22   5      39611.43      41767.30       854.85 o                         
   1  22   5        206.25        145.09        41.16 o                         
   2  22   5       1764.17       1869.71        59.69 o                         
   3  22   5        174.36        144.70        42.14 o                         
   4  22   5       3384.15       3008.36        63.72 o                         
   5  22   5       1696.39       1553.28        53.64 o                         
   6  22   5      11056.96      11468.24       220.80 o                         
   7  22   5        321.45        253.81        44.86 o                         
   1  23   5        211.67        307.07        48.08 o                         
   2  23   5       6166.18       6810.22       104.90 o                         
   1   0   6       7312.85       6206.09       104.78 o                         
   2   0   6      31758.46      27297.40       838.78 o                         
   3   0   6       2725.72       2130.03        53.30 o                         
   4   0   6       1303.59        876.77        24.75 o                         
   5   0   6      17791.56      14934.94       302.53 o                         
   6   0   6     106472.00     103709.62      1564.05 o                         
   7   0   6        999.50        823.42        23.92 o                         
   8   0   6     133792.30     123194.59      2634.82 o                         
   9   0   6      16859.21      17966.04       433.91 o                         
  10   0   6      92900.57      93409.80      1848.60 o                         
  11   0   6       2439.56       2334.14        46.11 o                         
  12   0   6     196923.03     199970.16      6809.37 o                         
  13   0   6        364.96        441.38        35.25 o                         
  14   0   6      84536.45      86793.96      1237.60 o                         
  15   0   6        518.12        550.24        37.91 o                         
  16   0   6     118511.30     130015.08      3954.92 o                         
  17   0   6          6.59         -0.87        36.58 o                         
  18   0   6       1006.90        730.17        55.57 o                         
  19   0   6        848.38        879.38        66.46 o                         
  20   0   6        133.71        338.50        91.31 o                         
  21   0   6         51.64         57.84        50.45 o                         
  22   0   6        876.20        774.66        66.03 o                         
  23   0   6         83.35        116.90        69.57 o                         
   1   1   6         45.37         46.85         7.22 o                         
   2   1   6       8916.49       7411.73       119.67 o                         
   3   1   6       4951.14       4226.43        45.79 o                         
   4   1   6       8700.35       6901.85       110.56 o                         
   5   1   6      44537.29      42335.18       685.21 o                         
   6   1   6      57697.27      53641.84      1052.04 o                         
   7   1   6        509.95        559.97        16.95 o                         
   8   1   6      96523.33      96684.65      1616.13 o                         
   9   1   6        678.75        715.01        17.00 o                         
  10   1   6       6626.55       5816.85        64.48 o                         
  11   1   6       2433.41       2754.16        38.77 o                         
  12   1   6      17716.04      18192.31       268.56 o                         
  13   1   6       6286.05       6207.06        76.29 o                         
  14   1   6       5051.85       5028.07        61.82 o                         
  15   1   6       4743.28       4645.06        79.09 o                         
  16   1   6         18.30         45.75        23.17 o                         
  17   1   6       1166.32       1125.41        32.17 o                         
  18   1   6      56828.14      58901.28       508.18 o                         
  19   1   6       2408.67       2318.28        68.31 o                         
  20   1   6       4084.29       4441.22        90.50 o                         
  21   1   6         60.92         65.60        39.62 o                         
  22   1   6      12236.53      12503.63       161.38 o                         
  23   1   6        214.40        172.68        42.95 o                         
   0   2   6      11571.41      12383.09       297.00 o                         
   1   2   6         79.17         97.92         8.46 o                         
   2   2   6      13405.58      10514.19       206.95 o                         
   3   2   6      25507.18      22745.40       233.39 o                         
   4   2   6      44835.25      40307.07       464.44 o                         
   5   2   6      34607.39      31736.31       287.32 o                         
   6   2   6       2328.24       1947.27        54.99 o                         
   7   2   6       7808.10       7553.66        86.70 o                         
   8   2   6       2080.66       1750.79        85.71 o                         
   9   2   6        345.92        573.97        20.78 o                         
  10   2   6       5717.31       6024.09       123.59 o                         
  11   2   6        911.24        923.47        36.94 o                         
  12   2   6        829.98        963.52        23.67 o                         
  13   2   6        293.15        350.76        19.95 o                         
  14   2   6       8995.76       9295.74       124.60 o                         
  15   2   6      10705.01      10981.90       136.82 o                         
  16   2   6       3543.04       3220.28        70.84 o                         
  17   2   6        231.52        242.54        24.68 o                         
  18   2   6      45766.71      49028.36       764.69 o                         
  19   2   6       1673.88       1753.75        39.93 o                         
  20   2   6      12762.86      12442.71       232.31 o                         
  21   2   6          3.51        -48.11        35.93 o                         
  22   2   6       1870.81       1781.52        52.87 o                         
  23   2   6       3546.01       3697.09       139.07 o                         
   1   3   6       4220.15       3601.39        60.54 o                         
   2   3   6      42741.01      39880.84       685.64 o                         
   3   3   6         10.76         11.66         6.05 o                         
   4   3   6      35998.64      31717.32       609.33 o                         
   5   3   6      16455.73      15143.42       356.36 o                         
   6   3   6        111.74        120.21         8.53 o                         
   7   3   6      14212.43      13545.99       212.95 o                         
   8   3   6     188776.89     183165.78      3190.66 o                         
   9   3   6       2897.42       3042.31        40.63 o                         
  10   3   6     136055.38     135957.92      2572.73 o                         
  11   3   6        845.90        923.97        22.20 o                         
  12   3   6      11068.20      11407.65       191.27 o                         
  13   3   6       1924.52       1815.71        67.54 o                         
  14   3   6      39357.30      41339.22       467.51 o                         
  15   3   6        682.42        647.63        41.87 o                         
  16   3   6      12169.30      12296.88       123.32 o                         
  17   3   6       8392.85       8534.04        91.51 o                         
  18   3   6      64892.49      68398.39      1099.97 o                         
  19   3   6        815.37        800.47        35.54 o                         
  20   3   6       3384.43       3256.97        68.24 o                         
  21   3   6       1339.26       1322.34        46.77 o                         
  22   3   6      71506.93      72086.09      1051.12 o                         
  23   3   6       3224.09       3091.36        65.90 o                         
   0   4   6      80514.81      82623.52      2208.13 o                         
   1   4   6       2291.25       2269.78        39.02 o                         
   2   4   6        855.14        968.17        28.55 o                         
   3   4   6       1521.87       1352.78        21.21 o                         
   4   4   6      26809.58      22171.32       652.45 o                         
   5   4   6       5054.14       4696.95        65.84 o                         
   6   4   6       1841.48       1885.91        75.71 o                         
   7   4   6        139.66        157.60        10.68 o                         
   8   4   6      95273.88      92446.76      1605.46 o                         
   9   4   6      22894.78      22484.15       204.35 o                         
  10   4   6      56019.67      56062.36       771.27 o                         
  11   4   6         10.43         13.99        13.76 o                         
  12   4   6       6617.72       7498.64       206.90 o                         
  13   4   6        524.89        553.97        21.66 o                         
  14   4   6      33307.21      35714.05       540.35 o                         
  15   4   6        855.89        892.57        32.69 o                         
  16   4   6      40449.90      41135.11       510.87 o                         
  17   4   6       2807.98       2820.58        51.76 o                         
  18   4   6        934.90        962.55        31.92 o                         
  19   4   6        229.27        202.86        32.82 o                         
  20   4   6      39100.73      40241.38       515.04 o                         
  21   4   6        638.84        584.75        39.02 o                         
  22   4   6       9581.82       9767.77       205.90 o                         
  23   4   6        233.72        240.91        42.65 o                         
   1   5   6      15308.25      13750.12       215.37 o                         
   2   5   6        157.25        495.37        14.38 o                         
   3   5   6        881.00       1030.30        31.74 o                         
   4   5   6     154435.45     141059.39      4293.05 o                         
   5   5   6       2285.40       2058.34        35.06 o                         
   6   5   6     210346.84     199950.92      6853.77 o                         
   7   5   6         49.68         72.43        17.59 o                         
   8   5   6        305.21        440.59        24.27 o                         
   9   5   6        637.66        781.92        25.29 o                         
  10   5   6       5324.28       5069.98        73.08 o                         
  11   5   6         74.42        104.93        15.05 o                         
  12   5   6       1120.49       1320.11        93.53 o                         
  13   5   6        653.48        601.61        20.82 o                         
  14   5   6      25149.12      26865.81       404.02 o                         
  15   5   6        109.45        116.73        19.74 o                         
  16   5   6       3391.11       3410.89        51.48 o                         
  17   5   6        176.14        195.78        22.66 o                         
  18   5   6      52371.36      55555.65      1207.05 o                         
  19   5   6       1569.47       1648.14        43.39 o                         
  20   5   6        323.11        291.74        35.42 o                         
  21   5   6        380.71        368.90        44.59 o                         
  22   5   6       2324.23       2307.70        97.60 o                         
  23   5   6        165.43        151.92        45.29 o                         
   0   6   6       1519.48        773.80        37.69 o                         
   1   6   6       3809.11       3630.63        42.77 o                         
   2   6   6      84593.09      79380.98       780.30 o                         
   3   6   6      20655.24      20419.05       373.33 o                         
   4   6   6      26593.45      24533.69       575.77 o                         
   5   6   6          1.13          8.58        15.09 o                         
   6   6   6      93536.52      89502.00      2273.78 o                         
   7   6   6         31.34         50.77        20.29 o                         
   8   6   6      17400.58      15511.99       189.01 o                         
   9   6   6       4004.51       4240.50        92.41 o                         
  10   6   6       7824.81       7949.73       158.77 o                         
  11   6   6        700.55        707.95        26.48 o                         
  12   6   6      50182.43      50617.83       675.20 o                         
  13   6   6       3029.21       2963.75        39.88 o                         
  14   6   6         61.74        176.44        28.42 o                         
  15   6   6        434.74        455.26        21.86 o                         
  16   6   6      70821.59      72786.55       701.40 o                         
  17   6   6          4.43         -1.78        24.05 o                         
  18   6   6        157.97        244.07        29.34 o                         
  19   6   6        466.46        450.41        34.47 o                         
  20   6   6      60595.01      63021.32      1200.35 o                         
  21   6   6        353.16        338.67        36.82 o                         
  22   6   6      11664.86      11691.89       320.46 o                         
  23   6   6       1081.05       1071.98        51.50 o                         
   1   7   6         37.32          9.58         9.28 o                         
   2   7   6     405185.25     464418.09     14488.50 o                         
   3   7   6       3357.76       3221.50        48.76 o                         
   4   7   6       5633.38       5557.49       186.63 o                         
   5   7   6       5264.71       5608.32       212.73 o                         
   6   7   6      33932.07      37595.62      1827.75 o                         
   7   7   6      15619.62      15365.66       324.37 o                         
   8   7   6      27732.89      25375.93       614.13 o                         
   9   7   6        977.46        988.06        37.39 o                         
  10   7   6      36570.96      36092.77      1153.31 o                         
  11   7   6       4566.07       4724.12        67.33 o                         
  12   7   6     129888.91     126197.86      1244.42 o                         
  13   7   6       2039.59       2117.86        33.48 o                         
  14   7   6      96272.24      97904.40      1591.21 o                         
  15   7   6        247.38        173.57        20.14 o                         
  16   7   6      24869.06      25200.18       345.08 o                         
  17   7   6         21.02         36.29        23.35 o                         
  18   7   6         20.94         65.48        28.73 o                         
  19   7   6        413.84        521.26        34.15 o                         
  20   7   6      28766.88      30743.68       534.47 o                         
  21   7   6        383.66        382.62        39.91 o                         
  22   7   6        908.55       1092.09        56.46 o                         
   0   8   6       5113.02       4634.99        82.50 o                         
   1   8   6        201.70        312.36        14.22 o                         
   2   8   6        874.12        759.16        22.57 o                         
   3   8   6       9491.48       9872.76       139.86 o                         
   4   8   6         27.87         27.88         9.43 o                         
   5   8   6       5643.43       5857.35        69.52 o                         
   6   8   6     140722.97     136373.88      3889.24 o                         
   7   8   6         93.94        111.47        21.16 o                         
   8   8   6      36160.04      35986.74      1194.95 o                         
   9   8   6          2.76         -1.56        19.62 o                         
  10   8   6      61511.57      62720.77      1288.15 o                         
  11   8   6       9457.43       9559.64       133.13 o                         
  12   8   6      58011.04      56208.80      1446.02 o                         
  13   8   6         26.27          5.14        26.47 o                         
  14   8   6      13550.38      13303.76       158.87 o                         
  15   8   6         31.41         32.13        28.41 o                         
  16   8   6      33315.97      33594.32       615.38 o                         
  17   8   6        872.04        781.12        30.02 o                         
  18   8   6       2708.93       2678.33        51.00 o                         
  19   8   6        448.08        403.64        26.68 o                         
  20   8   6      76096.46      76613.47      1586.39 o                         
  21   8   6        100.33        144.07        37.81 o                         
  22   8   6        211.64        191.17        48.95 o                         
   1   9   6       2065.90       1995.41        27.21 o                         
   2   9   6      23248.83      23750.86       336.40 o                         
   3   9   6       1060.87        995.18        19.47 o                         
   4   9   6       3606.00       3185.63        63.58 o                         
   5   9   6       1137.35       1302.93        26.37 o                         
   6   9   6       5498.08       6248.21       216.93 o                         
   7   9   6        949.65        921.88        33.59 o                         
   8   9   6      52749.18      51963.70      1372.46 o                         
   9   9   6       3670.25       3692.50        60.78 o                         
  10   9   6      16548.40      16756.20       443.29 o                         
  11   9   6        911.88        956.12        39.90 o                         
  12   9   6        436.06        357.83        51.38 o                         
  13   9   6         22.10          6.95        24.11 o                         
  14   9   6       1835.05       1977.11        90.13 o                         
  15   9   6        249.53        185.51        31.45 o                         
  16   9   6       1202.00       1198.40        40.57 o                         
  17   9   6       1564.87       1560.96        74.30 o                         
  18   9   6       2458.22       2098.76        52.79 o                         
  19   9   6        250.79        218.52        46.26 o                         
  20   9   6         51.83         36.19        46.55 o                         
  21   9   6        323.56        277.80        51.48 o                         
   0  10   6     151918.55     146629.44      1651.68 o                         
   1  10   6       1021.43        945.67        21.04 o                         
   2  10   6      22766.47      23205.78       244.50 o                         
   3  10   6          6.31         38.83        13.51 o                         
   4  10   6     130313.52     128413.73      2411.62 o                         
   5  10   6       4223.39       4276.23        52.89 o                         
   6  10   6      90397.24      91664.52      1271.57 o                         
   7  10   6         43.32         59.10        18.42 o                         
   8  10   6      35209.61      34991.65       826.02 o                         
   9  10   6        980.87       1118.74        37.02 o                         
  10  10   6      38026.57      37933.95       769.42 o                         
  11  10   6       1368.89       1283.03        34.62 o                         
  12  10   6       3763.18       3525.68       103.80 o                         
  13  10   6       1766.62       1768.48        46.84 o                         
  14  10   6        306.93        377.09        58.87 o                         
  15  10   6       1291.14       1207.31        49.35 o                         
  16  10   6         93.84        122.45        32.30 o                         
  17  10   6        285.22        270.22        32.94 o                         
  18  10   6       1084.49       1167.74        51.01 o                         
  19  10   6         81.10         91.47        38.11 o                         
  20  10   6       5075.01       5236.92       141.46 o                         
  21  10   6        332.38        257.32        53.07 o                         
   1  11   6        939.22       1070.93        23.56 o                         
   2  11   6      14149.03      14501.96       141.92 o                         
   3  11   6          7.08          4.83        12.60 o                         
   4  11   6         38.39         56.79        14.16 o                         
   5  11   6       1623.94       1673.60        29.37 o                         
   6  11   6       7900.59       8165.15       150.73 o                         
   7  11   6        238.50        211.51        21.51 o                         
   8  11   6       3531.05       3752.36        59.85 o                         
   9  11   6         16.40         17.99        21.03 o                         
  10  11   6        139.04        229.82        32.07 o                         
  11  11   6        530.77        589.10        36.44 o                         
  12  11   6     125386.69     123973.54      2148.06 o                         
  13  11   6        520.52        614.35        36.40 o                         
  14  11   6      47123.36      45500.32      1472.30 o                         
  15  11   6          0.15          7.19        30.14 o                         
  16  11   6      21074.15      20022.30       534.17 o                         
  17  11   6         33.73         10.49        34.07 o                         
  18  11   6      37660.21      37134.29       774.89 o                         
  19  11   6        579.61        538.17        52.65 o                         
  20  11   6       3580.42       3618.77       122.09 o                         
   0  12   6         86.39         75.23        20.33 o                         
   1  12   6        111.50        116.37        15.84 o                         
   2  12   6       1701.61       1840.01        40.05 o                         
   3  12   6        160.47        153.20        15.87 o                         
   4  12   6       6962.44       7317.16       122.84 o                         
   5  12   6        876.37        909.72        22.35 o                         
   6  12   6      13112.43      13057.30       225.13 o                         
   7  12   6        413.67        398.21        13.66 o                         
   8  12   6       2064.45       2426.72        52.15 o                         
   9  12   6       1937.94       1879.35        52.70 o                         
  10  12   6        427.52        448.78        42.67 o                         
  11  12   6       3016.88       2780.53       123.01 o                         
  12  12   6       2364.55       2771.29       107.20 o                         
  13  12   6        374.93        332.90        32.62 o                         
  14  12   6        319.41        423.24        37.70 o                         
  15  12   6         43.40         43.93        33.75 o                         
  16  12   6        392.82        442.58        64.73 o                         
  17  12   6        112.16         94.68        38.69 o                         
  18  12   6       1050.36       1059.18        47.91 o                         
  19  12   6        520.74        505.04        47.47 o                         
  20  12   6       2487.21       2328.08        90.49 o                         
   1  13   6       3168.30       3281.74        43.19 o                         
   2  13   6      58300.07      60356.89       503.26 o                         
   3  13   6       1393.67       1382.67        27.62 o                         
   4  13   6      29759.67      30142.07       376.74 o                         
   5  13   6       2540.49       2428.32        52.73 o                         
   6  13   6      28158.28      28514.07       274.48 o                         
   7  13   6      13414.75      13543.13       268.78 o                         
   8  13   6        403.03        363.79        27.40 o                         
   9  13   6        765.05        774.13        31.82 o                         
  10  13   6      62865.96      64788.76      1631.35 o                         
  11  13   6        361.33        305.44        53.73 o                         
  12  13   6      11883.12      11946.99       316.53 o                         
  13  13   6        454.51        333.08        36.88 o                         
  14  13   6       3580.87       3584.58       157.19 o                         
  15  13   6         51.25         14.32        47.89 o                         
  16  13   6        563.94        541.33        45.48 o                         
  17  13   6        757.23        840.66        62.09 o                         
  18  13   6        448.51        636.43        45.12 o                         
  19  13   6       2220.73       2293.82       116.42 o                         
   0  14   6      38267.00      40880.07       520.22 o                         
   1  14   6       1010.40       1106.51        26.96 o                         
   2  14   6      31076.74      32532.81       312.31 o                         
   3  14   6      10150.63      10817.92       105.83 o                         
   4  14   6      42486.32      42937.29       577.39 o                         
   5  14   6       1129.82       1092.82        26.54 o                         
   6  14   6       1137.52       1141.18        48.72 o                         
   7  14   6        253.33        190.96        17.40 o                         
   8  14   6      10738.39      10294.53       132.03 o                         
   9  14   6       3886.15       3857.01        70.99 o                         
  10  14   6      64268.05      65063.20      1524.26 o                         
  11  14   6       2645.08       2650.76        98.00 o                         
  12  14   6      42283.55      42282.65      1616.52 o                         
  13  14   6         33.33         46.79        36.78 o                         
  14  14   6      41372.38      39513.99      1325.32 o                         
  15  14   6       2189.07       2276.34        78.95 o                         
  16  14   6       4550.41       4259.19       240.79 o                         
  17  14   6         47.97          5.19        43.45 o                         
  18  14   6       4634.20       3944.32       174.48 o                         
   1  15   6       1550.33       1611.61        31.00 o                         
   2  15   6       3791.00       4203.68       112.66 o                         
   3  15   6       2374.92       2499.37        38.66 o                         
   4  15   6     157220.38     165653.73      1772.57 o                         
   5  15   6       3624.44       3873.37        89.38 o                         
   6  15   6      59504.85      60724.24       937.45 o                         
   7  15   6       2003.25       2202.21        39.63 o                         
   8  15   6      56211.36      57547.01      1114.63 o                         
   9  15   6        153.30        160.73        29.39 o                         
  10  15   6       8907.05       8589.92       277.23 o                         
  11  15   6       1164.72       1082.49        50.88 o                         
  12  15   6      18134.04      17786.64       480.42 o                         
  13  15   6         28.71         20.11        33.32 o                         
  14  15   6         41.17         33.86        41.01 o                         
  15  15   6        544.18        494.06        52.02 o                         
  16  15   6      21913.00      20956.17       605.37 o                         
  17  15   6        241.23        260.37        57.14 o                         
  18  15   6       7151.21       6259.98       308.13 o                         
   0  16   6        215.80        199.69        28.63 o                         
   1  16   6        871.39        876.08        27.69 o                         
   2  16   6        183.77        249.38        22.95 o                         
   3  16   6          1.06         -1.42        23.77 o                         
   4  16   6      55518.46      56302.62       619.07 o                         
   5  16   6       1445.87       1540.59        36.87 o                         
   6  16   6      36275.30      37031.32       581.59 o                         
   7  16   6       2196.11       2022.25        65.12 o                         
   8  16   6      24934.31      24954.02       320.87 o                         
   9  16   6       4105.42       4051.83        90.32 o                         
  10  16   6         21.53         20.80        30.74 o                         
  11  16   6        689.14        674.76        37.64 o                         
  12  16   6       4247.22       4315.17       100.12 o                         
  13  16   6        403.35        408.63        42.14 o                         
  14  16   6      12593.77      12437.95       311.90 o                         
  15  16   6        966.85        849.43        55.71 o                         
  16  16   6      12905.37      11529.49       425.60 o                         
  17  16   6       1324.18       1156.71        55.02 o                         
   1  17   6       1236.51       1244.29        31.87 o                         
   2  17   6      21243.54      22575.77       217.51 o                         
   3  17   6        220.52        248.64        26.50 o                         
   4  17   6      26661.36      28425.36       596.57 o                         
   5  17   6       2466.15       2633.47        77.45 o                         
   6  17   6        259.73        391.33        26.46 o                         
   7  17   6       2925.50       2795.83        46.07 o                         
   8  17   6      49172.14      50230.28       840.14 o                         
   9  17   6         67.84        107.16        31.61 o                         
  10  17   6       1986.23       1957.17        71.17 o                         
  11  17   6       3839.82       3741.97       111.57 o                         
  12  17   6      15683.87      15832.17       552.37 o                         
  13  17   6       1785.57       1747.18        70.64 o                         
  14  17   6      20554.50      19501.15       945.97 o                         
  15  17   6         97.02        135.96        42.02 o                         
  16  17   6       2306.89       2094.64       110.56 o                         
   0  18   6     124525.41     126566.62      2170.31 o                         
   1  18   6        772.98        842.07        30.47 o                         
   2  18   6       8002.60       8159.45       160.33 o                         
   3  18   6        249.91        258.02        26.89 o                         
   4  18   6      47773.25      49040.91       538.73 o                         
   5  18   6       6248.97       6466.64        83.47 o                         
   6  18   6       7180.01       7219.14       163.59 o                         
   7  18   6        389.14        424.13        31.48 o                         
   8  18   6       8920.96       9049.92       249.40 o                         
   9  18   6        750.76        657.57        44.58 o                         
  10  18   6       2854.97       2859.70        74.90 o                         
  11  18   6        140.88        123.99        42.96 o                         
  12  18   6         98.59         92.18        43.51 o                         
  13  18   6       1099.70        943.38        50.31 o                         
  14  18   6      16380.40      15445.83       383.91 o                         
   1  19   6         23.63         30.40        32.39 o                         
   2  19   6      13593.38      15041.34       157.73 o                         
   3  19   6        861.95        906.28        42.77 o                         
   4  19   6      16466.73      16691.38       174.50 o                         
   5  19   6       3970.40       3960.86        69.03 o                         
   6  19   6        204.98        244.74        33.19 o                         
   7  19   6          5.01          3.19        30.08 o                         
   8  19   6       7056.90       7204.28       193.79 o                         
   9  19   6         14.69         42.87        44.13 o                         
  10  19   6         20.71         18.89        41.76 o                         
  11  19   6        356.20        352.73        43.03 o                         
  12  19   6       2361.76       2195.46        60.20 o                         
  13  19   6       2630.70       2424.83        64.43 o                         
   0  20   6      12129.51      12993.69       340.34 o                         
   1  20   6       2953.10       2996.25        89.07 o                         
   2  20   6         64.46        110.83        37.30 o                         
   3  20   6        517.08        492.98        36.86 o                         
   4  20   6        362.33        512.18        38.82 o                         
   5  20   6       4701.05       4703.69       111.95 o                         
   6  20   6       6211.29       6368.75       188.90 o                         
   7  20   6        202.90        207.78        32.52 o                         
   8  20   6       2616.07       2733.47        53.95 o                         
   9  20   6        500.84        540.17        49.73 o                         
  10  20   6      12715.02      12389.44       361.30 o                         
  11  20   6        188.65        180.82        50.31 o                         
   1  21   6        771.59        735.64        41.29 o                         
   2  21   6      57176.46      60281.46       923.74 o                         
   3  21   6        480.12        553.07        39.27 o                         
   4  21   6       3253.82       3283.45        62.71 o                         
   5  21   6        745.46        802.87        46.50 o                         
   6  21   6      16649.18      17462.35       268.72 o                         
   7  21   6        324.89        280.91        42.09 o                         
   8  21   6       1266.67       1198.98        45.26 o                         
   9  21   6         16.70         33.73        54.61 o                         
   0  22   6        442.77        461.53        65.60 o                         
   1  22   6        425.51        444.49        45.41 o                         
   2  22   6      13434.48      14182.98       159.47 o                         
   3  22   6         32.95         22.82        38.92 o                         
   4  22   6        441.00        440.45        42.37 o                         
   5  22   6       1847.08       1837.80        60.33 o                         
   6  22   6       9199.32       9589.10       162.04 o                         
   7  22   6         31.91          3.52        43.80 o                         
   1  23   6       2539.76       2732.26        71.28 o                         
   2  23   6      21287.45      21504.78       346.77 o                         
   1   1   7       3839.09       3122.98        38.42 o                         
   2   1   7     139621.23     119198.45      2062.65 o                         
   3   1   7         30.71         23.49         6.99 o                         
   4   1   7     229240.98     223853.61      3503.50 o                         
   5   1   7      16371.14      15576.76       191.15 o                         
   6   1   7        534.23        599.34        27.10 o                         
   7   1   7      18174.76      19648.93       182.52 o                         
   8   1   7       9700.93      10079.21       133.62 o                         
   9   1   7       2031.96       2107.18        30.75 o                         
  10   1   7     101677.23     104050.95       891.06 o                         
  11   1   7        274.00        285.25        17.63 o                         
  12   1   7      56202.04      58525.23       761.05 o                         
  13   1   7        989.08       1076.25        24.07 o                         
  14   1   7       6332.16       6422.69       173.72 o                         
  15   1   7       1857.86       1902.16        37.74 o                         
  16   1   7     103988.47     106337.44      1381.50 o                         
  17   1   7       1752.13       1672.89        38.11 o                         
  18   1   7        387.12        504.39        62.94 o                         
  19   1   7        137.12        117.63        28.14 o                         
  20   1   7       1072.18       1225.40        89.75 o                         
  21   1   7         70.71         92.08        33.91 o                         
  22   1   7       4861.99       4834.06       101.85 o                         
  23   1   7        306.20        256.62        46.10 o                         
   0   2   7      57279.92      55624.07      2934.75 o                         
   1   2   7          6.28         12.40         8.79 o                         
   2   2   7      54525.41      44495.30       937.27 o                         
   3   2   7       4972.24       4417.79        85.38 o                         
   4   2   7       2351.55       3020.00        57.45 o                         
   5   2   7       4076.94       3819.24        44.01 o                         
   6   2   7     128358.00     122693.88      2401.60 o                         
   7   2   7        109.01        131.89        13.62 o                         
   8   2   7       6296.52       6068.76       126.73 o                         
   9   2   7        827.80        778.82        17.82 o                         
  10   2   7      63170.81      64247.76      1027.60 o                         
  11   2   7        486.98        504.28        18.42 o                         
  12   2   7       6546.78       6785.57       147.96 o                         
  13   2   7        714.16        770.85        24.11 o                         
  14   2   7         43.06         81.54        22.28 o                         
  15   2   7         90.29        108.55        21.93 o                         
  16   2   7      49549.46      52532.23       973.64 o                         
  17   2   7          5.00         25.42        27.03 o                         
  18   2   7         61.69        103.88        25.97 o                         
  19   2   7        182.84        224.79        35.50 o                         
  20   2   7      52500.39      55186.87       613.12 o                         
  21   2   7          1.07          3.12        34.76 o                         
  22   2   7          8.39         38.72        36.71 o                         
  23   2   7          4.48         40.88        49.14 o                         
   1   3   7       1742.24       1534.10        37.73 o                         
   2   3   7      11345.10       9271.52       227.28 o                         
   3   3   7       3954.50       3635.01        41.79 o                         
   4   3   7     271930.91     246732.88      8612.11 o                         
   5   3   7      11382.44      10705.59       170.03 o                         
   6   3   7       3751.80       4709.73        65.32 o                         
   7   3   7       2085.54       1705.49        42.70 o                         
   8   3   7      55729.70      53901.12       900.19 o                         
   9   3   7       2525.97       2509.19        30.79 o                         
  10   3   7      15029.73      15669.78       352.37 o                         
  11   3   7        389.80        322.09        20.78 o                         
  12   3   7       6049.71       6132.96       118.67 o                         
  13   3   7       2955.19       2945.50        42.94 o                         
  14   3   7      18011.29      19158.68       498.18 o                         
  15   3   7       2408.28       2406.32        40.51 o                         
  16   3   7        943.28       1036.77        37.62 o                         
  17   3   7         20.00         46.20        26.84 o                         
  18   3   7       7786.77       7883.25       211.75 o                         
  19   3   7        702.66        703.56        41.42 o                         
  20   3   7       1012.61        944.73        41.10 o                         
  21   3   7        261.98        286.79        40.90 o                         
  22   3   7       1394.68       1535.84        46.73 o                         
  23   3   7        289.20        310.11        49.11 o                         
   0   4   7      65330.17      58331.38      1658.18 o                         
   1   4   7        393.16        422.62        12.34 o                         
   2   4   7      19385.25      18809.55       193.44 o                         
   3   4   7       7240.61       6678.22        98.88 o                         
   4   4   7      21179.47      21617.09       506.65 o                         
   5   4   7      13715.30      11938.53       197.37 o                         
   6   4   7        752.81        688.20        31.10 o                         
   7   4   7        697.77        652.50        29.94 o                         
   8   4   7      13259.95      12894.57       144.53 o                         
   9   4   7        214.65        160.73        16.99 o                         
  10   4   7         27.63         47.57        13.01 o                         
  11   4   7        474.86        504.61        20.35 o                         
  12   4   7      24739.43      24566.22       232.77 o                         
  13   4   7         66.64         47.87        16.47 o                         
  14   4   7        465.78        470.78        29.06 o                         
  15   4   7       1257.32       1343.95        28.66 o                         
  16   4   7        166.95        217.38        42.90 o                         
  17   4   7        394.73        396.90        24.13 o                         
  18   4   7       1240.92       1342.49        51.56 o                         
  19   4   7        247.65        251.00        32.15 o                         
  20   4   7       6005.48       6359.54       103.89 o                         
  21   4   7         15.44        -17.04        35.77 o                         
  22   4   7       4270.65       4244.28        71.79 o                         
  23   4   7       1059.70       1099.51        54.00 o                         
   1   5   7       1365.85       1272.38        18.85 o                         
   2   5   7      14767.89      13706.01       325.55 o                         
   3   5   7        456.28        436.89        39.73 o                         
   4   5   7     112326.77     102267.59      2887.92 o                         
   5   5   7       5584.72       5571.70       174.20 o                         
   6   5   7       4165.64       4679.20        69.70 o                         
   7   5   7        786.34        932.35        50.31 o                         
   8   5   7     118910.24     116125.97      3098.70 o                         
   9   5   7       6063.05       6318.21       105.45 o                         
  10   5   7        829.08        791.35        32.72 o                         
  11   5   7        750.34        861.92        29.93 o                         
  12   5   7       1006.38        966.18        55.05 o                         
  13   5   7      11560.68      11315.15       122.57 o                         
  14   5   7      14883.81      16238.88       350.22 o                         
  15   5   7          1.58          5.11        18.68 o                         
  16   5   7      40608.05      42399.78       525.86 o                         
  17   5   7        401.88        421.96        25.69 o                         
  18   5   7      30271.02      30875.78       321.60 o                         
  19   5   7        927.93        972.22        39.08 o                         
  20   5   7       9608.96      10174.70       219.29 o                         
  21   5   7       1549.32       1506.42        66.72 o                         
  22   5   7      10330.09      10306.22       126.49 o                         
  23   5   7          3.39         10.63        46.94 o                         
   0   6   7      63520.30      64028.37      1894.65 o                         
   1   6   7       5044.94       4862.70        74.61 o                         
   2   6   7        826.50        705.36        15.89 o                         
   3   6   7       8798.72       8395.15        97.57 o                         
   4   6   7        136.46         73.06        15.55 o                         
   5   6   7        598.23        483.74        28.97 o                         
   6   6   7      10653.96      10437.85       287.72 o                         
   7   6   7          9.74         23.25        16.07 o                         
   8   6   7      32421.91      32634.64       988.88 o                         
   9   6   7      19205.22      19007.56       323.01 o                         
  10   6   7       5222.76       5365.51        82.86 o                         
  11   6   7        326.66        288.01        12.53 o                         
  12   6   7      10874.82      11658.42       273.75 o                         
  13   6   7          2.31         -6.15        14.29 o                         
  14   6   7        665.85        703.44        24.55 o                         
  15   6   7       1530.03       1615.81        31.86 o                         
  16   6   7      10323.96      10801.63       323.29 o                         
  17   6   7        498.78        572.19        40.27 o                         
  18   6   7        903.73       1042.55        39.34 o                         
  19   6   7       1029.48       1031.48        39.65 o                         
  20   6   7       5811.76       5557.98       131.62 o                         
  21   6   7       1635.51       1498.04        73.28 o                         
  22   6   7       2854.28       3067.56        69.73 o                         
   1   7   7      26131.89      25345.37       226.24 o                         
   2   7   7      35104.24      35323.63       524.98 o                         
   3   7   7        846.70        872.34        22.86 o                         
   4   7   7      82961.37      80868.41       763.28 o                         
   5   7   7        424.52        237.20        25.98 o                         
   6   7   7      46170.85      45009.96       918.22 o                         
   7   7   7       6712.69       6782.67       115.48 o                         
   8   7   7      44650.50      41921.07      1296.37 o                         
   9   7   7        260.83        180.13        20.64 o                         
  10   7   7      11900.04      12354.96       419.36 o                         
  11   7   7          2.11        -12.86        22.01 o                         
  12   7   7      11428.24      11216.71       145.96 o                         
  13   7   7        906.76        888.47        23.40 o                         
  14   7   7      24350.27      23832.82       379.05 o                         
  15   7   7         71.60         52.69        19.72 o                         
  16   7   7        104.23        181.21        20.98 o                         
  17   7   7         91.96         95.76        24.75 o                         
  18   7   7       4760.17       4935.43        66.16 o                         
  19   7   7       6340.65       6482.63       136.13 o                         
  20   7   7       3877.30       4208.27       135.42 o                         
  21   7   7        288.68        303.47        38.76 o                         
  22   7   7        349.78        286.52        41.80 o                         
   0   8   7      20115.55      17894.14       240.73 o                         
   1   8   7       7543.09       7573.25        79.10 o                         
   2   8   7       3275.31       3088.03        38.05 o                         
   3   8   7       2560.50       2274.27        45.45 o                         
   4   8   7      83820.38      84540.02      1565.88 o                         
   5   8   7       2421.37       2212.43        30.55 o                         
   6   8   7        640.70        765.27        74.75 o                         
   7   8   7       3396.93       2952.96       274.81 o                         
   8   8   7      20197.60      20510.75       651.36 o                         
   9   8   7      13170.23      12955.58       264.95 o                         
  10   8   7      53278.99      51841.76      1074.56 o                         
  11   8   7        341.06        334.34        25.14 o                         
  12   8   7        105.55        152.36        33.12 o                         
  13   8   7       1083.44       1070.13        47.90 o                         
  14   8   7      75547.61      75575.34       768.61 o                         
  15   8   7       3405.45       3516.12        76.23 o                         
  16   8   7       3677.66       3652.98       126.88 o                         
  17   8   7        531.30        613.96        44.37 o                         
  18   8   7       1503.46       1423.58        53.29 o                         
  19   8   7        763.56        685.96        52.37 o                         
  20   8   7       3107.75       2938.24       106.72 o                         
  21   8   7         68.75         92.06        30.19 o                         
  22   8   7        894.99        866.80        63.26 o                         
   1   9   7       3357.71       2923.19        46.67 o                         
   2   9   7      62046.71      65627.86      1224.28 o                         
   3   9   7          5.56         14.25        12.03 o                         
   4   9   7     118564.68     118919.67      2286.65 o                         
   5   9   7      12992.76      13175.89       242.24 o                         
   6   9   7       7558.69       6753.12       141.88 o                         
   7   9   7        703.03        871.95        51.20 o                         
   8   9   7      19054.12      18478.19      1307.39 o                         
   9   9   7          6.53         37.49        19.82 o                         
  10   9   7      30107.38      30406.21       775.56 o                         
  11   9   7        147.03        128.07        23.70 o                         
  12   9   7       5504.91       5716.27       185.61 o                         
  13   9   7       3429.44       3308.37        58.40 o                         
  14   9   7       4520.63       4298.40        92.95 o                         
  15   9   7         15.84         48.29        29.31 o                         
  16   9   7      13416.92      13446.86       258.58 o                         
  17   9   7       4406.68       4422.71       108.72 o                         
  18   9   7      34207.09      33223.71       461.17 o                         
  19   9   7       2364.53       2455.40       126.29 o                         
  20   9   7      13787.72      13695.86       457.88 o                         
  21   9   7       1354.61       1299.34        61.33 o                         
   0  10   7      49906.16      49141.79       700.64 o                         
   1  10   7       5704.70       5632.86        62.72 o                         
   2  10   7      19576.49      20208.32       327.69 o                         
   3  10   7        971.75       1162.73        57.76 o                         
   4  10   7      35153.67      35068.11       677.46 o                         
   5  10   7      16397.65      16496.02       162.60 o                         
   6  10   7       6197.78       6498.02       109.06 o                         
   7  10   7       3909.49       3754.29        56.11 o                         
   8  10   7      32483.43      33231.04       991.55 o                         
   9  10   7        199.48        252.32        27.78 o                         
  10  10   7      50117.49      50454.78      1168.78 o                         
  11  10   7        329.98        332.56        28.95 o                         
  12  10   7      69539.81      70711.50       803.06 o                         
  13  10   7       1251.98       1243.70        66.97 o                         
  14  10   7      38154.52      36301.49       754.64 o                         
  15  10   7       3617.97       3370.57        67.79 o                         
  16  10   7        416.89        364.84        51.10 o                         
  17  10   7        302.52        310.74        32.13 o                         
  18  10   7        553.24        529.43        42.00 o                         
  19  10   7         75.68         10.45        39.90 o                         
  20  10   7        344.66        320.36        45.64 o                         
  21  10   7        279.80        255.90        49.46 o                         
   1  11   7       9874.33       9881.70       100.12 o                         
   2  11   7      10079.54      10207.72       123.37 o                         
   3  11   7        438.66        398.48        18.23 o                         
   4  11   7      67088.03      68308.62       669.61 o                         
   5  11   7       5630.32       5933.00        86.68 o                         
   6  11   7         78.94        171.33        25.09 o                         
   7  11   7       7041.52       6830.98        94.20 o                         
   8  11   7      18918.56      18845.05       342.65 o                         
   9  11   7        963.82       1036.82        33.96 o                         
  10  11   7       1880.12       2169.60        58.23 o                         
  11  11   7       1222.73       1347.34        40.60 o                         
  12  11   7       9772.83       9358.71       116.26 o                         
  13  11   7       5634.84       5454.06        84.87 o                         
  14  11   7         96.98        112.44        33.43 o                         
  15  11   7        390.16        351.96        31.49 o                         
  16  11   7       2091.63       2078.19        71.69 o                         
  17  11   7          9.88         48.94        38.14 o                         
  18  11   7       2351.08       2299.82       121.55 o                         
  19  11   7       5164.04       5252.65       189.94 o                         
  20  11   7       2142.54       2180.39       118.70 o                         
   0  12   7      45014.33      47370.46       601.48 o                         
   1  12   7       5219.06       4996.92        73.55 o                         
   2  12   7       8991.37       9204.75       133.75 o                         
   3  12   7        950.33        919.77        24.12 o                         
   4  12   7      18779.96      19148.50       299.59 o                         
   5  12   7       1266.36       1362.30        29.89 o                         
   6  12   7      44623.97      45499.57       467.84 o                         
   7  12   7        319.07        360.06        25.40 o                         
   8  12   7        306.93        370.65        26.61 o                         
   9  12   7      26102.86      26006.47       445.12 o                         
  10  12   7       3037.16       3171.35       169.12 o                         
  11  12   7       1987.09       1827.28        66.53 o                         
  12  12   7      10297.85      10473.53       308.90 o                         
  13  12   7        693.75        726.44        35.36 o                         
  14  12   7      11961.61      11983.79       291.84 o                         
  15  12   7        745.91        676.49        39.40 o                         
  16  12   7        404.22        386.55        35.59 o                         
  17  12   7       2308.14       2315.62        97.15 o                         
  18  12   7        467.61        458.63        45.02 o                         
  19  12   7         51.06         37.96        53.27 o                         
  20  12   7         71.85        142.56        51.99 o                         
   1  13   7       6829.18       6850.32       140.83 o                         
   2  13   7      13119.97      13952.05       150.60 o                         
   3  13   7        202.28        291.08        18.58 o                         
   4  13   7        358.68        356.66        22.16 o                         
   5  13   7        600.47        630.89        26.12 o                         
   6  13   7        670.64        621.16        20.06 o                         
   7  13   7        934.92        917.30        22.53 o                         
   8  13   7      15891.88      16355.65       279.41 o                         
   9  13   7          7.54         13.16        24.30 o                         
  10  13   7       7278.38       7072.37       150.48 o                         
  11  13   7         32.40         29.53        27.50 o                         
  12  13   7      10044.46      10070.51       285.85 o                         
  13  13   7       1369.87       1201.55        42.51 o                         
  14  13   7       4423.68       4305.72       193.78 o                         
  15  13   7        212.86        193.07        36.53 o                         
  16  13   7        102.17         80.18        37.08 o                         
  17  13   7        305.47        283.01        38.26 o                         
  18  13   7       6399.71       6120.57       354.08 o                         
  19  13   7       1496.89       1569.94        79.67 o                         
   0  14   7      47482.31      50396.18      1730.76 o                         
   1  14   7        172.10        149.50        20.51 o                         
   2  14   7       2559.96       2787.75        41.65 o                         
   3  14   7      13109.39      13400.35       137.69 o                         
   4  14   7      23362.67      24507.86       349.13 o                         
   5  14   7        158.01        218.03        21.36 o                         
   6  14   7       3472.32       3704.53        52.55 o                         
   7  14   7       5234.28       5333.62        64.30 o                         
   8  14   7       5592.02       5312.04       163.27 o                         
   9  14   7       2349.43       2553.54        54.19 o                         
  10  14   7       3074.19       3362.29        61.83 o                         
  11  14   7       6061.35       5761.93       201.45 o                         
  12  14   7       2105.47       2195.47       119.07 o                         
  13  14   7        238.34        286.33        38.64 o                         
  14  14   7       2149.12       1875.13        57.90 o                         
  15  14   7       8949.94       8457.27       308.35 o                         
  16  14   7          0.94         36.00        41.05 o                         
  17  14   7         82.09         86.76        45.77 o                         
  18  14   7        629.15        569.68        47.99 o                         
   1  15   7       6381.26       6903.10       108.26 o                         
   2  15   7      54793.86      57623.32       555.41 o                         
   3  15   7       7773.81       8038.05        89.46 o                         
   4  15   7       4444.80       4341.99       160.83 o                         
   5  15   7        507.86        474.44        26.72 o                         
   6  15   7       8122.98       8129.58        94.27 o                         
   7  15   7       8402.89       8287.67       152.85 o                         
   8  15   7       2478.80       2455.05        47.41 o                         
   9  15   7         41.85         46.61        33.00 o                         
  10  15   7        160.73        223.92        33.73 o                         
  11  15   7       1362.05       1345.78        40.40 o                         
  12  15   7      16334.14      15555.76       610.34 o                         
  13  15   7        859.20        815.83        87.27 o                         
  14  15   7        783.60        847.64        49.89 o                         
  15  15   7         58.76         18.90        35.87 o                         
  16  15   7       1680.88       1641.44        71.55 o                         
  17  15   7        689.53        708.70        45.96 o                         
  18  15   7       4977.89       4635.69       196.77 o                         
   0  16   7      24345.95      26320.02       372.22 o                         
   1  16   7        723.10        680.13        30.95 o                         
   2  16   7       8171.85       8167.77        95.16 o                         
   3  16   7       1719.78       1691.59        54.73 o                         
   4  16   7         42.93         38.86        23.85 o                         
   5  16   7       2685.43       2680.90        46.49 o                         
   6  16   7      27953.38      29201.32       523.05 o                         
   7  16   7          2.60         22.03        20.83 o                         
   8  16   7      81503.94      81580.55       823.09 o                         
   9  16   7       3139.39       3267.34        64.46 o                         
  10  16   7       3471.32       3572.70       216.36 o                         
  11  16   7       1505.08       1497.55        45.95 o                         
  12  16   7      30312.54      29558.69       772.58 o                         
  13  16   7        682.75        658.51        41.69 o                         
  14  16   7       4781.59       4589.15       297.28 o                         
  15  16   7       1598.42       1445.74        71.59 o                         
  16  16   7       3254.28       3043.45        88.38 o                         
  17  16   7        548.43        491.64        45.99 o                         
   1  17   7       1296.66       1326.94        47.96 o                         
   2  17   7      44055.46      44894.58       532.63 o                         
   3  17   7        738.77        715.73        33.49 o                         
   4  17   7       4350.52       4489.74        62.53 o                         
   5  17   7        236.68        318.58        29.88 o                         
   6  17   7        349.15        455.13        32.52 o                         
   7  17   7        784.56        768.49        31.09 o                         
   8  17   7        428.34        460.92        37.42 o                         
   9  17   7       1416.31       1362.28        66.37 o                         
  10  17   7      24954.25      25296.18       361.11 o                         
  11  17   7          2.04        -36.97        35.71 o                         
  12  17   7       6241.17       6094.18       163.88 o                         
  13  17   7       4737.30       4555.20        79.97 o                         
  14  17   7        624.67        654.27        76.53 o                         
  15  17   7       1644.21       1354.86       148.29 o                         
  16  17   7       9026.92       8337.58       304.60 o                         
   0  18   7       1134.50       1157.92        56.07 o                         
   1  18   7       3489.35       3805.50        74.00 o                         
   2  18   7        969.88        950.51        32.04 o                         
   3  18   7       3345.38       3232.67        52.62 o                         
   4  18   7       3922.84       4164.87        61.96 o                         
   5  18   7       2167.24       2281.83        66.47 o                         
   6  18   7        141.88        158.02        27.61 o                         
   7  18   7         22.60         60.32        27.87 o                         
   8  18   7       1889.53       2121.41        42.61 o                         
   9  18   7         86.56         83.39        37.18 o                         
  10  18   7       1543.60       1531.89        49.53 o                         
  11  18   7        930.44        852.63        45.59 o                         
  12  18   7       4828.88       4448.44       140.03 o                         
  13  18   7        232.80        230.62        41.55 o                         
  14  18   7       2002.91       1790.10        57.95 o                         
   1  19   7         33.77         13.72        30.43 o                         
   2  19   7      19237.54      19870.53       312.35 o                         
   3  19   7        121.80        166.48        30.98 o                         
   4  19   7      15124.91      15818.05       271.32 o                         
   5  19   7         83.31         69.55        29.73 o                         
   6  19   7      28744.97      29469.26       503.18 o                         
   7  19   7        179.30        173.02        34.26 o                         
   8  19   7      17410.56      17860.78       425.08 o                         
   9  19   7       1999.36       1906.34        80.22 o                         
  10  19   7       2136.41       1993.60        61.88 o                         
  11  19   7        583.14        510.12        47.66 o                         
  12  19   7        920.08        888.02        59.35 o                         
  13  19   7         26.88         14.15        54.03 o                         
   0  20   7     122437.45     131313.97      1604.81 o                         
   1  20   7         33.91         21.54        32.03 o                         
   2  20   7        410.63        401.05        34.45 o                         
   3  20   7       1155.97       1218.07        42.06 o                         
   4  20   7      21191.60      21158.04       537.24 o                         
   5  20   7        902.44        928.79        37.38 o                         
   6  20   7         17.00         44.21        38.78 o                         
   7  20   7        275.08        301.35        37.12 o                         
   8  20   7       8435.70       8463.88       105.61 o                         
   9  20   7       1946.40       1954.76        60.44 o                         
  10  20   7       3544.78       3497.81       103.83 o                         
  11  20   7       1516.72       1368.64        60.39 o                         
   1  21   7       2144.07       2162.44        53.23 o                         
   2  21   7        358.66        434.84        47.57 o                         
   3  21   7       3543.19       3579.50        66.21 o                         
   4  21   7       3378.82       3521.13        69.17 o                         
   5  21   7       1608.03       1705.18        59.96 o                         
   6  21   7       6361.80       5889.40       137.14 o                         
   7  21   7       4938.77       5171.87       117.75 o                         
   8  21   7       1903.17       1924.46        53.74 o                         
   9  21   7       1212.49       1151.84        64.36 o                         
   0  22   7      22177.89      23312.07       325.24 o                         
   1  22   7       1584.00       1624.63        52.67 o                         
   2  22   7       1177.67       1173.09        50.20 o                         
   3  22   7        230.48        230.95        48.56 o                         
   4  22   7       2157.94       2328.68        55.68 o                         
   5  22   7        186.43        171.21        46.42 o                         
   6  22   7        320.65        425.03        49.53 o                         
   7  22   7        522.30        533.39        49.30 o                         
   1  23   7          5.57        -31.01        48.49 o                         
   0   0   8       9210.53       7451.59       200.13 o                         
   1   0   8       1929.88       1692.36        39.01 o                         
   2   0   8     135788.08     120000.01      4564.07 o                         
   3   0   8       7662.56       7616.83       144.43 o                         
   5   0   8        955.10        777.09        54.96 o                         
   6   0   8       2585.48       2175.19        47.00 o                         
   7   0   8        101.10         26.61        14.13 o                         
   8   0   8      40184.24      41403.94       489.09 o                         
   9   0   8      50546.05      54380.94      1065.88 o                         
  10   0   8       2915.93       3481.14       115.33 o                         
  11   0   8        570.41        478.40        29.27 o                         
  12   0   8       6395.79       6583.74       118.88 o                         
  13   0   8       4163.98       4485.63       141.86 o                         
  14   0   8       1536.42       1875.59        45.36 o                         
  15   0   8       8388.13       8876.75       218.12 o                         
  16   0   8      83072.60      86457.42      1347.03 o                         
  17   0   8       5296.64       5382.50       283.73 o                         
  18   0   8      24532.17      25397.97       705.02 o                         
  19   0   8          0.11         55.30        44.71 o                         
  20   0   8      45361.87      48714.30      1154.49 o                         
  21   0   8        284.43        332.82        57.18 o                         
  22   0   8        964.78        976.82        67.08 o                         
  23   0   8        277.45        257.68        79.81 o                         
   1   1   8       9539.25       7914.05       131.56 o                         
   2   1   8       1051.68        521.57        13.27 o                         
   3   1   8       4707.69       4036.10        92.74 o                         
   4   1   8       1504.51       1212.12        18.59 o                         
   5   1   8      30652.86      28922.60       295.43 o                         
   6   1   8       8849.35       8917.19        87.10 o                         
   7   1   8       6690.18       7027.77        72.22 o                         
   8   1   8      13310.61      14575.56       431.71 o                         
   9   1   8        972.81        947.18        35.90 o                         
  10   1   8      63944.77      68945.77       631.52 o                         
  11   1   8       1827.17       1992.72        30.10 o                         
  12   1   8       7385.34       7241.90        95.65 o                         
  13   1   8       3396.09       3500.42        81.19 o                         
  14   1   8          6.63         36.72        20.46 o                         
  15   1   8        813.15        841.80        42.27 o                         
  16   1   8        652.40        657.35        26.31 o                         
  17   1   8        783.08        738.00        31.32 o                         
  18   1   8        262.60        351.73        37.33 o                         
  19   1   8       1490.47       1499.90        41.14 o                         
  20   1   8       3855.03       4115.48        68.30 o                         
  21   1   8         24.38         63.55        38.86 o                         
  22   1   8       3161.92       3097.88        64.22 o                         
  23   1   8       1689.19       1715.25        67.23 o                         
   0   2   8      43461.89      41703.92       707.58 o                         
   1   2   8       7393.16       6651.84       139.75 o                         
   2   2   8     109041.73     104675.84      1274.09 o                         
   3   2   8      28705.80      27101.76       237.38 o                         
   4   2   8      17544.71      15796.92       161.36 o                         
   5   2   8      17233.15      16337.16       149.49 o                         
   6   2   8        280.29        404.75        20.23 o                         
   7   2   8       9779.82       9813.61        99.21 o                         
   8   2   8      90179.73      86060.77       721.28 o                         
   9   2   8        347.29        234.97        14.00 o                         
  10   2   8         29.50         92.16        13.73 o                         
  11   2   8       1779.62       1900.08        30.29 o                         
  12   2   8      80538.70      81671.81      1274.59 o                         
  13   2   8       3347.17       3473.43        47.98 o                         
  14   2   8      33030.42      33366.22       427.71 o                         
  15   2   8       6842.27       7162.34        79.60 o                         
  16   2   8         17.32         51.73        21.24 o                         
  17   2   8         13.49         12.20        25.30 o                         
  18   2   8       8459.84       8621.49        93.74 o                         
  19   2   8        596.95        574.37        32.57 o                         
  20   2   8       1695.69       1615.65        68.78 o                         
  21   2   8         81.97        117.86        43.55 o                         
  22   2   8       2061.16       2178.82       105.85 o                         
  23   2   8       3657.37       3896.72       187.99 o                         
   1   3   8       5824.94       5186.55        79.01 o                         
   2   3   8      87256.72      87026.25      1605.26 o                         
   3   3   8         65.56         32.71         7.84 o                         
   4   3   8        615.11        447.28        11.61 o                         
   5   3   8      14555.89      13527.80       232.12 o                         
   6   3   8       8192.88       8940.83       139.67 o                         
   7   3   8       3182.84       3406.11        67.58 o                         
   8   3   8     136961.20     135361.52      2548.24 o                         
   9   3   8          3.42          6.62        12.35 o                         
  10   3   8      36853.62      34491.05       450.96 o                         
  11   3   8         81.19         78.59        14.42 o                         
  12   3   8      30419.63      30882.36       370.08 o                         
  13   3   8      10822.00      10856.37       114.39 o                         
  14   3   8      13282.84      13844.19       415.54 o                         
  15   3   8        122.20        139.05        20.91 o                         
  16   3   8       8736.71       9304.30       162.47 o                         
  17   3   8       1693.37       1731.86        42.17 o                         
  18   3   8      17516.46      18408.22       234.29 o                         
  19   3   8        764.52        845.15        40.81 o                         
  20   3   8       4548.53       4730.96       145.14 o                         
  21   3   8        470.51        440.44        36.80 o                         
  22   3   8      18234.48      18521.10       196.28 o                         
  23   3   8       1001.45        974.88        54.74 o                         
   1   4   8      11854.05      11187.00       156.94 o                         
   2   4   8      50912.56      50552.45       508.58 o                         
   3   4   8       6367.26       6163.87        99.80 o                         
   4   4   8     122947.22     114253.54      2593.95 o                         
   5   4   8      12208.53      11871.26       127.89 o                         
   6   4   8      96835.95      93868.39      2981.02 o                         
   7   4   8       3436.82       3328.81        51.43 o                         
   8   4   8        169.28        212.26        21.43 o                         
   9   4   8      14745.94      14099.22       189.39 o                         
  10   4   8      10105.69      10665.00       230.30 o                         
  11   4   8      15528.69      15848.50       193.53 o                         
  12   4   8      14915.53      14886.79       253.32 o                         
  13   4   8       1782.07       1774.49        54.89 o                         
  14   4   8      16322.32      16360.06       250.81 o                         
  15   4   8        204.55        213.90        22.11 o                         
  16   4   8       6193.70       6144.00       202.53 o                         
  17   4   8        505.09        509.61        26.59 o                         
  18   4   8       1451.38       1504.01        37.10 o                         
  19   4   8          2.45         35.53        30.99 o                         
  20   4   8         87.94         52.49        34.08 o                         
  21   4   8        553.85        534.70        37.74 o                         
  22   4   8        674.41        774.00        46.08 o                         
  23   4   8        307.46        287.92        50.27 o                         
   1   5   8      39350.59      36422.13       550.63 o                         
   2   5   8        325.33        162.74        20.63 o                         
   3   5   8        110.03        194.14        11.24 o                         
   4   5   8       6502.89       5976.70        88.55 o                         
   5   5   8       3015.45       3148.77        82.82 o                         
   6   5   8      47633.95      45999.64      1306.80 o                         
   7   5   8       1076.82       1033.90        31.31 o                         
   8   5   8        640.77        403.15        35.84 o                         
   9   5   8        424.83        543.37        29.51 o                         
  10   5   8       1662.61       1746.96        39.39 o                         
  11   5   8        296.79        308.84        19.71 o                         
  12   5   8      52153.74      53760.79       761.48 o                         
  13   5   8        961.25        929.40        25.36 o                         
  14   5   8       7058.10       7768.74       109.38 o                         
  15   5   8        484.40        516.53        23.49 o                         
  16   5   8       3876.94       4235.86       100.56 o                         
  17   5   8        893.68        916.32        30.64 o                         
  18   5   8      22508.41      23292.49       482.51 o                         
  19   5   8       9400.47       9770.80       130.16 o                         
  20   5   8       4974.56       5414.34       116.79 o                         
  21   5   8       1547.65       1561.41        71.01 o                         
  22   5   8       6102.77       6100.88        90.70 o                         
  23   5   8        268.13        262.97        44.88 o                         
   0   6   8     287223.47     305180.38     12062.30 o                         
   1   6   8         53.44         42.11         9.71 o                         
   2   6   8       1632.02       1946.26        87.66 o                         
   3   6   8      17720.27      18412.17       554.42 o                         
   4   6   8        228.31        119.42        21.62 o                         
   5   6   8        110.29         58.75        15.82 o                         
   6   6   8       6576.30       6066.04       102.34 o                         
   7   6   8        107.76        134.06        15.86 o                         
   8   6   8     135153.56     132039.95      1972.25 o                         
   9   6   8       4561.38       4411.53        64.89 o                         
  10   6   8       5118.64       5429.09        74.33 o                         
  11   6   8        641.12        688.30        19.52 o                         
  12   6   8      19150.08      20137.37       325.11 o                         
  13   6   8        400.33        470.88        23.30 o                         
  14   6   8      19397.72      19987.28       217.47 o                         
  15   6   8        765.14        871.22        26.31 o                         
  16   6   8      12122.64      12896.32       446.61 o                         
  17   6   8        587.64        617.18        30.27 o                         
  18   6   8       3096.74       3259.26        56.14 o                         
  19   6   8       1237.05       1195.40        37.10 o                         
  20   6   8       5140.46       5308.34       205.43 o                         
  21   6   8        812.57        821.63        45.35 o                         
  22   6   8        374.17        418.82        51.00 o                         
   1   7   8        344.18        203.38        13.48 o                         
   2   7   8       5876.78       6054.01        75.00 o                         
   3   7   8         98.53        139.86         9.95 o                         
   4   7   8      58124.79      56177.59       687.28 o                         
   5   7   8       4334.80       4687.02       131.06 o                         
   6   7   8      36456.90      35194.16       880.98 o                         
   7   7   8         37.67         70.72        16.37 o                         
   8   7   8       4496.40       4278.76        93.17 o                         
   9   7   8         18.00         31.43        21.41 o                         
  10   7   8      58232.87      59899.36      1716.40 o                         
  11   7   8        223.83        263.96        22.66 o                         
  12   7   8        327.60        304.76        30.47 o                         
  13   7   8       3454.11       3692.93        57.17 o                         
  14   7   8       2404.26       2097.44        49.60 o                         
  15   7   8         64.08         38.01        17.73 o                         
  16   7   8        876.76        946.07        29.25 o                         
  17   7   8        133.94        153.58        24.36 o                         
  18   7   8       1743.98       1716.44        87.30 o                         
  19   7   8        277.15        222.34        28.44 o                         
  20   7   8        325.05        329.37        65.58 o                         
  21   7   8         16.73          6.68        39.74 o                         
  22   7   8      16645.51      16922.90       387.97 o                         
   0   8   8      53243.86      49820.18      1338.71 o                         
   1   8   8         97.88        174.00        14.88 o                         
   2   8   8      50579.76      48978.36       563.60 o                         
   3   8   8       1362.36       1532.92        24.58 o                         
   4   8   8        567.61       1208.50        43.11 o                         
   5   8   8       3935.95       3721.22        47.38 o                         
   6   8   8         38.88         39.88        20.86 o                         
   7   8   8       1111.30       1114.33        37.06 o                         
   8   8   8      56039.71      54750.96      1186.48 o                         
   9   8   8       7528.72       7469.22       143.89 o                         
  10   8   8      12315.90      12096.25       146.63 o                         
  11   8   8        616.84        656.30        52.91 o                         
  12   8   8      16952.51      17489.87       286.05 o                         
  13   8   8        112.20        107.02        24.34 o                         
  14   8   8      11396.38      10679.55       127.39 o                         
  15   8   8       3306.31       3172.79        56.76 o                         
  16   8   8       7946.35       8038.52       239.89 o                         
  17   8   8       1755.36       1759.58        75.86 o                         
  18   8   8      13480.23      13568.69       191.46 o                         
  19   8   8       1584.98       1592.10        57.26 o                         
  20   8   8      26799.46      26540.59       414.83 o                         
  21   8   8        450.27        498.06        50.59 o                         
  22   8   8       1286.03       1402.96       122.60 o                         
   1   9   8      10067.23       9573.88       115.22 o                         
   2   9   8       1094.83        844.62        30.53 o                         
   3   9   8       7085.32       7246.89        82.49 o                         
   4   9   8      34670.96      35740.90       700.30 o                         
   5   9   8        732.06        767.67        17.80 o                         
   6   9   8        256.30        285.99        20.61 o                         
   7   9   8        128.14        112.72        21.14 o                         
   8   9   8         82.13         50.75        22.08 o                         
   9   9   8        446.95        405.54        22.37 o                         
  10   9   8       6310.66       6547.93       200.00 o                         
  11   9   8        332.89        342.61        28.30 o                         
  12   9   8       2559.72       2661.53       117.66 o                         
  13   9   8       2349.69       2265.47        44.73 o                         
  14   9   8        213.91        171.29        25.16 o                         
  15   9   8        127.67        118.38        31.55 o                         
  16   9   8      11495.99      11503.05       200.05 o                         
  17   9   8        911.58        882.40        38.52 o                         
  18   9   8       2636.72       2670.14        59.21 o                         
  19   9   8        398.94        449.57        38.05 o                         
  20   9   8       1729.74       1766.91        76.28 o                         
  21   9   8          0.64         19.69        46.12 o                         
   0  10   8      21865.24      24094.21       345.49 o                         
   1  10   8        232.11        250.69        17.29 o                         
   2  10   8        939.64        936.83        33.59 o                         
   3  10   8       1800.38       2010.64        30.70 o                         
   4  10   8      28993.61      28103.22       260.52 o                         
   5  10   8          3.58         -2.79        10.92 o                         
   6  10   8       4606.25       4956.61       117.39 o                         
   7  10   8         47.31         40.41        20.33 o                         
   8  10   8       8294.80       9079.60       376.75 o                         
   9  10   8        197.07        151.83        25.98 o                         
  10  10   8        958.63        882.13        50.19 o                         
  11  10   8         68.29         91.10        23.61 o                         
  12  10   8      10808.27      10623.93       369.20 o                         
  13  10   8        259.42        280.57        27.71 o                         
  14  10   8        307.89        327.14        28.87 o                         
  15  10   8          6.58         -4.69        32.30 o                         
  16  10   8      10894.78      10930.52       244.54 o                         
  17  10   8        405.25        449.61        40.21 o                         
  18  10   8        576.98        546.79        45.88 o                         
  19  10   8         56.85         75.11        43.15 o                         
  20  10   8       1067.16       1052.37        56.76 o                         
  21  10   8          1.23        -22.19        62.58 o                         
   1  11   8       1708.56       1619.24        28.62 o                         
   2  11   8      14288.23      14764.73       166.66 o                         
   3  11   8        200.12        213.86        20.14 o                         
   4  11   8      70352.67      68567.38       701.18 o                         
   5  11   8       2973.28       3094.55        62.94 o                         
   6  11   8       8483.32       8607.89       107.57 o                         
   7  11   8       5544.87       5427.07       124.46 o                         
   8  11   8      14246.33      14501.19       253.14 o                         
   9  11   8        256.55        282.16        26.01 o                         
  10  11   8        454.28        604.00        62.70 o                         
  11  11   8        841.08        907.67        42.73 o                         
  12  11   8        196.13        173.63        31.13 o                         
  13  11   8       1623.79       1662.11        50.69 o                         
  14  11   8      39439.20      38687.23       709.31 o                         
  15  11   8        737.96        699.52        40.71 o                         
  16  11   8      13288.63      13471.78       423.36 o                         
  17  11   8        282.51        270.39        37.61 o                         
  18  11   8      14398.88      14152.65       395.11 o                         
  19  11   8        280.69        243.53        42.67 o                         
  20  11   8       2451.72       2451.47        88.66 o                         
   0  12   8      50043.45      51879.62      1718.40 o                         
   1  12   8       1049.44       1069.92        25.31 o                         
   2  12   8        693.14        733.27        22.08 o                         
   3  12   8        627.57        637.58        21.09 o                         
   4  12   8       1739.46       1821.93        52.91 o                         
   5  12   8       5996.80       6324.19       107.86 o                         
   6  12   8      14266.35      13988.80       222.98 o                         
   7  12   8        655.20        660.92        27.04 o                         
   8  12   8      11347.34      11133.92       138.29 o                         
   9  12   8       3482.25       3398.61       112.70 o                         
  10  12   8         14.61         59.93        32.11 o                         
  11  12   8         60.05        109.77        27.55 o                         
  12  12   8       7060.23       6726.71       244.71 o                         
  13  12   8       1109.55        978.66        38.09 o                         
  14  12   8        579.94        486.95        35.76 o                         
  15  12   8        485.28        525.41        40.27 o                         
  16  12   8       2452.99       2568.84        94.62 o                         
  17  12   8        298.07        283.00        42.88 o                         
  18  12   8       1109.89       1011.26        55.07 o                         
  19  12   8        854.18        847.40        57.20 o                         
  20  12   8       4019.95       4060.19        96.08 o                         
   1  13   8       7428.30       7527.60       138.68 o                         
   2  13   8     197041.27     197557.64      2010.23 o                         
   3  13   8        142.10        166.74        20.21 o                         
   4  13   8      22304.55      23029.58       465.40 o                         
   5  13   8        365.52        324.47        18.08 o                         
   6  13   8      14290.02      15112.88       310.88 o                         
   7  13   8        717.94        686.48        26.28 o                         
   8  13   8       5478.33       5370.34       115.26 o                         
   9  13   8       2302.43       2178.28        46.22 o                         
  10  13   8       4015.84       4036.39       118.51 o                         
  11  13   8        203.21        216.92        27.47 o                         
  12  13   8      27439.64      26347.40       634.23 o                         
  13  13   8          7.37         28.86        29.02 o                         
  14  13   8       3229.32       2919.37        86.97 o                         
  15  13   8        845.49        715.12        38.43 o                         
  16  13   8        193.73        194.16        40.02 o                         
  17  13   8        780.78        679.37        47.15 o                         
  18  13   8       3621.23       3439.91        76.80 o                         
  19  13   8        538.14        482.21        55.01 o                         
   0  14   8        582.64        668.20        34.06 o                         
   1  14   8       3124.91       3257.32        48.46 o                         
   2  14   8      20587.32      22209.40       326.09 o                         
   3  14   8        571.38        590.72        24.25 o                         
   4  14   8       8856.35       9294.23       143.22 o                         
   5  14   8       1465.64       1569.92        31.22 o                         
   6  14   8      81825.17      83743.14      1596.58 o                         
   7  14   8        923.47        957.44        24.11 o                         
   8  14   8      27381.57      27257.69       299.04 o                         
   9  14   8       2891.03       2804.66        62.58 o                         
  10  14   8      18139.68      18379.82       370.84 o                         
  11  14   8       4591.55       4482.74       110.36 o                         
  12  14   8       1828.85       1705.66        77.43 o                         
  13  14   8         83.60         84.21        35.64 o                         
  14  14   8        500.73        559.85        43.86 o                         
  15  14   8          8.98        -13.91        37.48 o                         
  16  14   8      13320.04      12030.11       300.80 o                         
  17  14   8        499.56        471.92        51.00 o                         
  18  14   8      12676.41      12436.89       573.04 o                         
   1  15   8       1448.40       1366.22        33.67 o                         
   2  15   8      82109.84      84153.10      1337.00 o                         
   3  15   8       2346.41       2482.88        47.12 o                         
   4  15   8      64423.42      65933.93       602.93 o                         
   5  15   8       2146.57       2259.16        70.68 o                         
   6  15   8      27504.35      27717.81       585.94 o                         
   7  15   8        971.98        929.22        27.31 o                         
   8  15   8       2091.17       2074.09        49.74 o                         
   9  15   8          8.40         28.26        30.88 o                         
  10  15   8       1016.64       1031.59        39.60 o                         
  11  15   8        576.42        619.24        33.55 o                         
  12  15   8      47115.58      46599.18       820.16 o                         
  13  15   8       3290.56       3215.45        79.01 o                         
  14  15   8      13023.86      12312.41       302.20 o                         
  15  15   8         58.58         51.22        38.98 o                         
  16  15   8      40685.19      39355.41      1578.35 o                         
  17  15   8         21.94         65.98        46.76 o                         
   0  16   8        112.89        161.90        29.87 o                         
   1  16   8       3817.91       4034.68        99.78 o                         
   2  16   8      17229.48      18381.43       205.05 o                         
   3  16   8        507.33        569.65        27.83 o                         
   4  16   8      16414.12      17054.54       249.17 o                         
   5  16   8       2661.48       2656.03        92.19 o                         
   6  16   8       7388.33       7449.07       137.14 o                         
   7  16   8        696.35        692.08        24.80 o                         
   8  16   8         14.14         29.03        32.67 o                         
   9  16   8        682.23        638.82        38.95 o                         
  10  16   8       1224.33       1225.87        52.09 o                         
  11  16   8       2192.85       2113.88        50.91 o                         
  12  16   8        458.66        491.35        40.98 o                         
  13  16   8       1214.26       1206.14        44.26 o                         
  14  16   8       1836.90       1778.62       100.94 o                         
  15  16   8         15.61         32.60        46.20 o                         
  16  16   8      10827.43       9970.80       361.32 o                         
   1  17   8       3671.77       3735.28        53.34 o                         
   2  17   8         51.37        135.53        28.42 o                         
   3  17   8        844.45        914.65        34.78 o                         
   4  17   8       3204.53       3274.42        75.34 o                         
   5  17   8       5468.59       5577.28       108.68 o                         
   6  17   8      26311.44      28023.85       552.95 o                         
   7  17   8       6704.17       6494.31        96.32 o                         
   8  17   8      11246.69      11479.24       251.95 o                         
   9  17   8        407.01        479.81        40.38 o                         
  10  17   8       1071.58        913.85        43.16 o                         
  11  17   8         65.32         39.36        35.29 o                         
  12  17   8       1414.70       1441.46        47.33 o                         
  13  17   8       2616.78       2362.24        78.07 o                         
  14  17   8        698.16        627.42        57.71 o                         
  15  17   8        144.71        119.22        47.75 o                         
   0  18   8      11349.07      12484.50       339.42 o                         
   1  18   8        364.34        386.33        29.88 o                         
   2  18   8        479.81        556.08        37.85 o                         
   3  18   8       2201.61       2102.41        42.51 o                         
   4  18   8      11188.81      11323.08       181.52 o                         
   5  18   8        965.50        989.14        34.81 o                         
   6  18   8       1367.61       1372.23        50.69 o                         
   7  18   8        667.68        684.23        32.08 o                         
   8  18   8      14342.90      14299.90       337.66 o                         
   9  18   8       7936.26       8022.30       163.14 o                         
  10  18   8        485.54        406.40        42.26 o                         
  11  18   8          8.30         37.53        42.98 o                         
  12  18   8       1489.50       1352.40        50.50 o                         
  13  18   8        104.50         21.90        48.00 o                         
  14  18   8        223.09        283.08        44.19 o                         
   1  19   8       1302.27       1435.04        46.16 o                         
   2  19   8       8782.97       8808.26       103.81 o                         
   3  19   8        726.71        786.34        37.97 o                         
   4  19   8       2317.18       2420.64        54.73 o                         
   5  19   8       3629.45       3651.87        59.63 o                         
   6  19   8       7425.03       8017.18       153.25 o                         
   7  19   8       6184.04       6199.17        79.53 o                         
   8  19   8       4487.30       4442.10        99.97 o                         
   9  19   8       2415.40       2367.99        96.77 o                         
  10  19   8      18008.25      18137.59       620.96 o                         
  11  19   8        360.78        317.26        45.21 o                         
  12  19   8       9959.22       9671.74       248.73 o                         
  13  19   8        199.84        179.52        52.49 o                         
   0  20   8      19251.62      20261.19       398.54 o                         
   1  20   8         16.49         39.44        33.82 o                         
   2  20   8       1135.52       1286.78        45.51 o                         
   3  20   8       2583.35       2594.39        57.57 o                         
   4  20   8       1819.72       1994.63        51.34 o                         
   5  20   8       3011.20       2812.94        67.03 o                         
   6  20   8        645.83        621.37        37.05 o                         
   7  20   8         90.02         79.02        33.08 o                         
   8  20   8       6814.86       6768.84       168.12 o                         
   9  20   8       1457.77       1528.92        57.66 o                         
  10  20   8      11095.29      10951.23       267.79 o                         
  11  20   8        557.45        613.72        57.53 o                         
   1  21   8         92.15        109.58        41.82 o                         
   2  21   8       8204.77       8393.72       109.18 o                         
   3  21   8        511.44        541.71        44.16 o                         
   4  21   8      35560.14      36998.57       513.69 o                         
   5  21   8       2078.11       1979.83        51.33 o                         
   6  21   8      42790.55      44744.41       685.74 o                         
   7  21   8         16.04         48.33        39.38 o                         
   8  21   8      32096.84      32138.94       927.65 o                         
   9  21   8         50.60         59.47        46.81 o                         
   0  22   8       8878.81       9385.85       297.31 o                         
   1  22   8       3418.81       3458.34        70.47 o                         
   2  22   8       2450.82       2366.77        58.25 o                         
   3  22   8        569.95        612.48        45.98 o                         
   4  22   8       2249.10       2256.08        55.68 o                         
   5  22   8       4109.09       4073.08        96.20 o                         
   6  22   8       3666.47       3988.64       107.09 o                         
   1   1   9       3282.96       2883.36        36.18 o                         
   2   1   9      41587.54      43962.10       507.57 o                         
   3   1   9       1600.68       1320.74        24.64 o                         
   4   1   9     138712.41     127664.76      1137.69 o                         
   5   1   9       8509.07       8187.53       102.13 o                         
   6   1   9      57101.60      56273.15       466.84 o                         
   7   1   9       5555.24       6760.87        73.26 o                         
   8   1   9     289608.00     295491.81      4302.13 o                         
   9   1   9          5.69         26.60        13.75 o                         
  10   1   9      33478.19      34082.68       313.38 o                         
  11   1   9       1855.48       1919.94        42.83 o                         
  12   1   9         60.61        124.52        17.68 o                         
  13   1   9       1225.52       1334.82        29.89 o                         
  14   1   9      49000.94      49313.26       452.86 o                         
  15   1   9       2502.83       2540.10        40.62 o                         
  16   1   9      22697.52      23071.45       220.64 o                         
  17   1   9       1049.51       1245.70        49.00 o                         
  18   1   9      37522.55      40147.50       649.51 o                         
  19   1   9       1080.95       1135.73        38.03 o                         
  20   1   9       1033.21       1009.64        72.72 o                         
  21   1   9        138.04        131.88        36.58 o                         
  22   1   9      34875.74      36430.94       721.62 o                         
  23   1   9         18.97         23.86        44.04 o                         
   1   2   9      13584.74      12654.67       177.65 o                         
   2   2   9      29780.46      28187.16       880.17 o                         
   3   2   9       4869.86       4502.55        48.04 o                         
   4   2   9        146.79        268.22        11.12 o                         
   5   2   9       3465.79       3270.72        44.03 o                         
   6   2   9        975.50        752.37        20.14 o                         
   7   2   9       4712.22       4437.51        48.91 o                         
   8   2   9      74783.40      76739.17      1416.83 o                         
   9   2   9        152.45        119.45        13.97 o                         
  10   2   9      66750.41      69321.66       716.77 o                         
  11   2   9       6236.40       6423.18        68.74 o                         
  12   2   9      50638.62      52906.08       748.95 o                         
  13   2   9        322.99        369.54        20.94 o                         
  14   2   9     137676.56     143780.22      1338.32 o                         
  15   2   9       3666.48       3818.88        54.75 o                         
  16   2   9     124395.12     127372.96      2629.00 o                         
  17   2   9       1656.18       1811.55        39.82 o                         
  18   2   9        782.98        828.57        47.69 o                         
  19   2   9        796.28        717.11        32.32 o                         
  20   2   9      16702.28      17027.94       613.00 o                         
  21   2   9        999.24       1057.68        57.47 o                         
  22   2   9      14842.26      15450.20       309.99 o                         
  23   2   9       1169.78       1121.73        56.13 o                         
   1   3   9      22558.14      21793.69       402.37 o                         
   2   3   9      77639.41      76934.45      1561.99 o                         
   3   3   9       4531.11       4583.02        64.83 o                         
   4   3   9        158.64        123.30        11.21 o                         
   5   3   9        955.29        765.71        59.50 o                         
   6   3   9       1864.27       1818.44        40.29 o                         
   7   3   9        923.50        664.77        23.10 o                         
   8   3   9        424.43        537.23        15.95 o                         
   9   3   9        336.73        403.01        14.74 o                         
  10   3   9        159.73        126.61        13.27 o                         
  11   3   9         35.61         32.93        13.92 o                         
  12   3   9       7249.89       7821.63        93.74 o                         
  13   3   9       1311.87       1372.13        35.78 o                         
  14   3   9      23838.54      24931.75       367.90 o                         
  15   3   9        412.14        486.34        25.10 o                         
  16   3   9        218.29        382.66        25.19 o                         
  17   3   9         74.11         60.39        22.72 o                         
  18   3   9      29398.82      30134.01       411.38 o                         
  19   3   9       1930.01       1824.26        53.99 o                         
  20   3   9       1457.73       1604.34        52.78 o                         
  21   3   9        673.50        659.77        38.32 o                         
  22   3   9      15931.77      16257.02       277.10 o                         
  23   3   9        169.04        142.18        43.64 o                         
   0   4   9     119972.59     122787.62      4749.43 o                         
   1   4   9      10232.23       9500.07        92.45 o                         
   2   4   9      41085.60      39494.93       853.19 o                         
   3   4   9        628.96        505.78        16.83 o                         
   4   4   9       4187.61       4569.79        69.75 o                         
   5   4   9         40.24         14.07         8.74 o                         
   6   4   9      16497.42      16284.12       376.15 o                         
   7   4   9        400.47        411.60        24.04 o                         
   8   4   9      20066.58      18920.68       297.29 o                         
   9   4   9       7609.21       7533.47       110.90 o                         
  10   4   9      28242.73      28985.40       435.00 o                         
  11   4   9        144.59        141.24        15.33 o                         
  12   4   9       1994.01       2245.80        35.87 o                         
  13   4   9        151.85        155.37        18.66 o                         
  14   4   9      53774.47      55982.43       614.53 o                         
  15   4   9      10547.15      11125.59       129.57 o                         
  16   4   9      47799.96      47472.30       654.24 o                         
  17   4   9        338.67        368.37        24.48 o                         
  18   4   9      12926.44      13931.29       337.55 o                         
  19   4   9        156.72        170.68        26.72 o                         
  20   4   9        216.50        192.90        34.20 o                         
  21   4   9        429.13        451.77        39.19 o                         
  22   4   9        783.78        812.80        46.51 o                         
  23   4   9        486.87        599.72        55.89 o                         
   1   5   9       5021.70       4584.41        72.20 o                         
   2   5   9      26489.34      23579.93       391.94 o                         
   3   5   9        107.58        174.57        12.03 o                         
   4   5   9       7065.52       6988.36       114.25 o                         
   5   5   9      15103.21      14850.01       199.70 o                         
   6   5   9      30736.11      30291.27       661.86 o                         
   7   5   9         45.37         82.03        14.68 o                         
   8   5   9      64704.66      52839.03      5883.35 o                         
   9   5   9       1798.50       1689.64        33.06 o                         
  10   5   9       6333.32       6456.44       112.29 o                         
  11   5   9        822.88        793.56        32.49 o                         
  12   5   9      50850.50      52795.86       516.60 o                         
  13   5   9       2902.80       2708.11        49.24 o                         
  14   5   9      25983.50      27209.52       495.17 o                         
  15   5   9        989.37       1172.96        30.31 o                         
  16   5   9      51067.88      55097.78       765.94 o                         
  17   5   9       2255.59       2275.36        70.84 o                         
  18   5   9      43918.20      44385.47       650.45 o                         
  19   5   9        678.18        528.72        31.65 o                         
  20   5   9       4439.02       4386.75        75.52 o                         
  21   5   9        206.32        213.92        40.18 o                         
  22   5   9      32815.32      32612.98       553.54 o                         
  23   5   9       3770.73       3480.92        89.53 o                         
   0   6   9      16515.02      15691.57       470.31 o                         
   1   6   9         21.78         37.32        10.46 o                         
   2   6   9      12336.64      12474.86       195.76 o                         
   3   6   9       8552.35       8747.17        93.31 o                         
   4   6   9      38752.64      37771.70       752.42 o                         
   5   6   9      15718.95      15849.01       176.30 o                         
   6   6   9     207140.80     206192.77      7277.90 o                         
   7   6   9        893.09        775.73        23.86 o                         
   8   6   9         36.78         25.92        16.10 o                         
   9   6   9      31383.58      28645.67      2792.07 o                         
  10   6   9      91155.25      89899.70      2808.14 o                         
  11   6   9        268.42        287.05        11.58 o                         
  12   6   9      46434.91      48632.71       834.76 o                         
  13   6   9       4075.36       4097.70        50.32 o                         
  14   6   9         90.22        145.12        21.07 o                         
  15   6   9       2377.53       2399.20        55.34 o                         
  16   6   9      41335.89      43459.64       565.60 o                         
  17   6   9        481.19        516.07        26.79 o                         
  18   6   9       2059.24       1944.97        49.73 o                         
  19   6   9        532.72        595.76        36.10 o                         
  20   6   9      64676.93      65779.52      1308.86 o                         
  21   6   9        889.85        818.76        41.18 o                         
  22   6   9       2095.25       2036.40        54.76 o                         
   1   7   9      36047.71      35585.39       378.26 o                         
   2   7   9      16243.53      17207.40       222.07 o                         
   3   7   9        209.19        158.31        10.83 o                         
   4   7   9      39516.28      36851.79       698.58 o                         
   5   7   9       3503.39       2802.80        42.30 o                         
   6   7   9      19298.06      17584.54       494.22 o                         
   7   7   9       6296.40       5944.31       185.14 o                         
   8   7   9        177.98        194.17        18.50 o                         
   9   7   9       3283.11       2770.37       212.35 o                         
  10   7   9         17.81         50.65        22.61 o                         
  11   7   9        313.73        310.26        22.72 o                         
  12   7   9      13771.69      14345.98       620.64 o                         
  13   7   9        584.00        607.70        52.65 o                         
  14   7   9      31484.10      32251.59       651.42 o                         
  15   7   9       1064.67       1021.27        24.99 o                         
  16   7   9        285.11        195.31        20.07 o                         
  17   7   9        626.49        630.77        25.94 o                         
  18   7   9       2684.18       2777.12       118.38 o                         
  19   7   9       4254.94       4180.06       110.29 o                         
  20   7   9       1960.55       2045.67        71.77 o                         
  21   7   9         68.03         28.64        41.27 o                         
  22   7   9        187.43        162.18        38.35 o                         
   0   8   9      24963.56      23456.12       820.34 o                         
   1   8   9      13459.78      13986.17       136.41 o                         
   2   8   9      64457.84      65744.12       942.19 o                         
   3   8   9        487.21        826.26        25.25 o                         
   4   8   9      44226.48      45948.43       797.10 o                         
   5   8   9      10558.48      10349.07       121.34 o                         
   6   8   9      95251.91      95144.23      1165.63 o                         
   7   8   9       1620.35       1596.18        57.14 o                         
   8   8   9      27202.07      27263.93       524.37 o                         
   9   8   9       3551.29       3565.51        77.94 o                         
  10   8   9      23561.04      21384.31      2576.96 o                         
  11   8   9       7220.33       6939.24       128.19 o                         
  12   8   9      10761.38      10683.62       124.83 o                         
  13   8   9       4005.85       3900.42       102.89 o                         
  14   8   9        181.81        235.44        27.88 o                         
  15   8   9       2685.01       2574.31        50.99 o                         
  16   8   9      28190.97      27660.08       311.23 o                         
  17   8   9        923.44        832.78        39.06 o                         
  18   8   9      10562.60      10097.53       140.13 o                         
  19   8   9        373.85        400.15        39.04 o                         
  20   8   9       5277.17       4986.66        84.75 o                         
  21   8   9       1627.54       1548.38        64.54 o                         
  22   8   9       3483.82       3365.72       227.54 o                         
   1   9   9        964.47        737.10        29.14 o                         
   2   9   9     156757.45     158836.39      2278.89 o                         
   3   9   9      11297.85      10947.41       126.15 o                         
   4   9   9       7506.98       7601.89       213.67 o                         
   5   9   9       5390.55       5334.56        91.43 o                         
   6   9   9      31459.22      31697.59       591.74 o                         
   7   9   9        353.21        328.15        29.61 o                         
   8   9   9       7379.57       7171.30       192.46 o                         
   9   9   9       6695.98       6429.24        85.07 o                         
  10   9   9      50293.32      48679.18       773.16 o                         
  11   9   9       1010.25       1004.64        73.99 o                         
  12   9   9      92193.99      94669.77      1751.06 o                         
  13   9   9       6710.50       6516.22        90.38 o                         
  14   9   9      49203.30      49211.67      1093.31 o                         
  15   9   9       1145.54       1181.11        42.15 o                         
  16   9   9        124.32        143.09        32.23 o                         
  17   9   9       1362.08       1408.57        77.81 o                         
  18   9   9       7237.91       7174.96       292.82 o                         
  19   9   9       1103.40       1222.18        70.41 o                         
  20   9   9      21539.42      21769.47       657.88 o                         
  21   9   9        100.39        112.92        48.11 o                         
   0  10   9     176533.00     181146.30      2154.44 o                         
   1  10   9       3838.50       3807.71        57.38 o                         
   2  10   9        146.11        161.55        15.98 o                         
   3  10   9       1924.83       1913.52        33.25 o                         
   4  10   9       3178.21       3065.63        45.44 o                         
   5  10   9       2152.93       2143.78        46.63 o                         
   6  10   9      13105.12      12523.70       137.34 o                         
   7  10   9        665.06        696.18        31.36 o                         
   8  10   9       2948.30       2741.52        57.70 o                         
   9  10   9       7431.75       7449.34       150.47 o                         
  10  10   9        214.06        167.99        27.83 o                         
  11  10   9       8131.33       7917.71       159.28 o                         
  12  10   9        482.98        442.87        42.00 o                         
  13  10   9       1760.09       1752.13        51.80 o                         
  14  10   9       3508.59       3550.70        78.51 o                         
  15  10   9         13.18         22.18        29.41 o                         
  16  10   9       3793.27       3568.19       106.80 o                         
  17  10   9       1864.01       1842.68        58.42 o                         
  18  10   9       2685.21       2573.14        63.40 o                         
  19  10   9        737.34        698.53        48.73 o                         
  20  10   9      52398.58      52327.08      1758.79 o                         
  21  10   9          5.51         -2.60        52.37 o                         
   1  11   9      16567.97      16691.32       278.02 o                         
   2  11   9      47679.89      48070.60       700.86 o                         
   3  11   9         30.61         32.65        16.46 o                         
   4  11   9      55623.70      56016.37       740.69 o                         
   5  11   9       5441.88       5821.41        69.15 o                         
   6  11   9      41578.28      41832.09       896.26 o                         
   7  11   9       9255.24       9159.27       118.14 o                         
   8  11   9      30664.10      32524.02       379.38 o                         
   9  11   9        904.62        952.94        36.61 o                         
  10  11   9      37576.68      36184.88       816.70 o                         
  11  11   9        977.31        975.15        37.42 o                         
  12  11   9       1146.77       1157.73        84.09 o                         
  13  11   9        120.15         69.02        29.02 o                         
  14  11   9        827.86        818.54        38.70 o                         
  15  11   9         92.01        138.36        30.56 o                         
  16  11   9         27.76         60.08        32.11 o                         
  17  11   9        915.46        890.98        45.38 o                         
  18  11   9        307.28        317.33        41.98 o                         
  19  11   9       3758.97       3770.31       123.38 o                         
  20  11   9        174.76        149.35        46.04 o                         
   0  12   9      75600.76      79965.62       993.70 o                         
   1  12   9         16.43         19.04        18.48 o                         
   2  12   9      17433.32      18471.37       304.47 o                         
   3  12   9       6467.44       6963.25       176.02 o                         
   4  12   9     101385.69     105141.82      1733.32 o                         
   5  12   9        331.92        423.87        24.08 o                         
   6  12   9       3439.27       4101.01       140.87 o                         
   7  12   9        599.68        558.47        30.36 o                         
   8  12   9      11316.51      11424.26       243.11 o                         
   9  12   9      13880.49      13629.71       402.45 o                         
  10  12   9      78276.59      78370.82      1918.93 o                         
  11  12   9         71.76         28.01        23.57 o                         
  12  12   9       8713.80       7970.24       261.37 o                         
  13  12   9       1346.15       1226.54        59.14 o                         
  14  12   9      39483.12      39157.66      1171.43 o                         
  15  12   9       3231.51       3176.64        73.68 o                         
  16  12   9        185.49        247.00        40.36 o                         
  17  12   9        735.85        593.98        44.47 o                         
  18  12   9      17887.83      16981.67       579.36 o                         
  19  12   9        165.52        171.34        46.09 o                         
  20  12   9      10403.98      10164.41       376.72 o                         
   1  13   9         77.80         80.37        18.35 o                         
   2  13   9      29011.89      29983.16       514.32 o                         
   3  13   9       1395.12       1352.57        30.80 o                         
   4  13   9      54847.62      55613.29       590.74 o                         
   5  13   9      11817.02      12002.48       152.37 o                         
   6  13   9        480.72        473.21        19.27 o                         
   7  13   9         53.29         32.54        25.54 o                         
   8  13   9      21220.87      21150.61       428.24 o                         
   9  13   9       1332.56       1253.68        47.07 o                         
  10  13   9      15765.61      15909.17       388.60 o                         
  11  13   9        706.67        730.92        49.36 o                         
  12  13   9      11543.82      12341.89       467.97 o                         
  13  13   9       2568.59       2401.23        96.97 o                         
  14  13   9       6760.29       6257.80       110.08 o                         
  15  13   9        990.05        929.16        61.10 o                         
  16  13   9       2188.42       2039.75        67.75 o                         
  17  13   9        855.04        713.41        60.01 o                         
  18  13   9      39648.10      38072.53      1266.30 o                         
  19  13   9         40.45         48.62        48.37 o                         
   0  14   9       1209.89       1089.96        66.83 o                         
   1  14   9        351.33        417.14        24.71 o                         
   2  14   9       6138.70       6732.27       167.70 o                         
   3  14   9       1375.78       1406.96        31.15 o                         
   4  14   9       3593.15       3569.58        47.78 o                         
   5  14   9       3006.98       2989.90        50.90 o                         
   6  14   9       4330.49       4381.95        78.45 o                         
   7  14   9        261.06        246.16        16.93 o                         
   8  14   9       2396.20       2683.56        73.38 o                         
   9  14   9       1352.79       1294.28        38.56 o                         
  10  14   9          9.36         24.43        27.35 o                         
  11  14   9         33.92         31.56        36.17 o                         
  12  14   9      13558.28      13871.79       354.37 o                         
  13  14   9        274.33        304.83        40.77 o                         
  14  14   9          4.00         -3.44        34.04 o                         
  15  14   9        213.64        182.34        34.37 o                         
  16  14   9      11133.90       9209.50      1054.26 o                         
  17  14   9       1984.76       2074.09       146.01 o                         
  18  14   9       3707.26       3522.50       200.75 o                         
   1  15   9          6.33         24.77        21.13 o                         
   2  15   9      13918.97      14321.08       218.64 o                         
   3  15   9       1832.30       1906.61        45.73 o                         
   4  15   9      55400.19      56469.02       656.07 o                         
   5  15   9       5772.90       5904.61       102.89 o                         
   6  15   9      18076.33      18640.63       184.41 o                         
   7  15   9       1345.66       1334.63        40.75 o                         
   8  15   9       2441.15       2787.03       101.20 o                         
   9  15   9         38.43         11.38        27.85 o                         
  10  15   9      35325.80      34457.46       728.98 o                         
  11  15   9       4155.31       3971.05       107.17 o                         
  12  15   9      15933.53      16002.15       412.05 o                         
  13  15   9       3681.35       3431.44        77.95 o                         
  14  15   9       9687.74       8632.91       271.42 o                         
  15  15   9        806.90        775.71        49.90 o                         
  16  15   9        867.97        863.84        53.87 o                         
  17  15   9        649.10        595.49        55.81 o                         
   0  16   9     171126.95     178674.50      2821.48 o                         
   1  16   9       4401.68       4565.69        60.09 o                         
   2  16   9         30.16         68.39        23.92 o                         
   3  16   9       1453.52       1476.10        37.23 o                         
   4  16   9      56500.93      58918.01       890.21 o                         
   5  16   9       8485.71       8648.77       131.94 o                         
   6  16   9      12849.21      13277.44       315.92 o                         
   7  16   9       3633.16       3753.13        57.98 o                         
   8  16   9       7726.01       7804.27       168.13 o                         
   9  16   9        345.08        263.31        33.18 o                         
  10  16   9      24884.42      23865.84       612.72 o                         
  11  16   9       3259.43       3041.75        66.94 o                         
  12  16   9       9794.36      10204.60       363.94 o                         
  13  16   9       1219.16       1040.19        48.73 o                         
  14  16   9       8861.69       8618.79       291.89 o                         
  15  16   9        810.35        749.11        56.07 o                         
  16  16   9       1410.93       1209.51        85.84 o                         
   1  17   9        331.28        326.88        32.20 o                         
   2  17   9       3665.32       3813.86        60.53 o                         
   3  17   9        297.99        347.08        28.55 o                         
   4  17   9       9589.65      10313.29       319.53 o                         
   5  17   9       5707.39       5565.67        90.92 o                         
   6  17   9      20472.62      21806.86       314.83 o                         
   7  17   9       2008.20       2086.41        49.17 o                         
   8  17   9      24486.49      24159.27       521.99 o                         
   9  17   9        610.12        623.96        36.70 o                         
  10  17   9         96.65        108.73        36.32 o                         
  11  17   9        301.16        257.59        42.26 o                         
  12  17   9        421.17        491.10        54.55 o                         
  13  17   9       1119.82       1076.82        59.83 o                         
  14  17   9       1181.29       1224.97        54.04 o                         
  15  17   9        827.28        756.99        49.86 o                         
   0  18   9         53.50         86.47        42.06 o                         
   1  18   9          3.72         11.63        26.66 o                         
   2  18   9       2332.91       2589.33        48.25 o                         
   3  18   9       7237.78       7251.69        89.29 o                         
   4  18   9      14741.05      15965.40       161.27 o                         
   5  18   9        939.63        902.88        35.16 o                         
   6  18   9      34637.18      35769.97       691.73 o                         
   7  18   9         86.50         54.14        25.88 o                         
   8  18   9       2697.82       2793.43        63.09 o                         
   9  18   9        259.49        232.39        44.11 o                         
  10  18   9       1355.19       1368.66        63.14 o                         
  11  18   9        475.74        335.31        44.52 o                         
  12  18   9       1932.93       1730.06       123.38 o                         
  13  18   9        356.02        335.98        54.95 o                         
  14  18   9       4060.90       3796.02        98.29 o                         
   1  19   9       7821.73       8157.40       116.73 o                         
   2  19   9      37735.42      40319.37       483.11 o                         
   3  19   9        456.89        402.72        31.99 o                         
   4  19   9        110.63        133.33        32.14 o                         
   5  19   9       3688.20       3675.39       116.52 o                         
   6  19   9       4937.51       5366.73        99.88 o                         
   7  19   9       1507.26       1510.39        45.61 o                         
   8  19   9       7673.75       7325.49       231.57 o                         
   9  19   9         26.36         48.33        44.76 o                         
  10  19   9       1471.54       1269.14        52.60 o                         
  11  19   9        477.67        402.02        46.43 o                         
  12  19   9      17363.03      16582.80       520.79 o                         
  13  19   9       1419.79       1350.86        63.08 o                         
   0  20   9         27.78         66.74        44.35 o                         
   1  20   9       2189.55       2289.07        54.65 o                         
   2  20   9       7225.48       7516.54       168.39 o                         
   3  20   9         76.05         84.45        37.47 o                         
   4  20   9         33.48        127.14        34.75 o                         
   5  20   9        130.78        152.69        35.15 o                         
   6  20   9       1704.69       1823.49        47.19 o                         
   7  20   9       1111.32       1078.76        40.29 o                         
   8  20   9      18471.32      18535.08       239.86 o                         
   9  20   9        150.37         89.48        45.30 o                         
  10  20   9        688.76        617.86        49.97 o                         
  11  20   9         23.25         47.78        49.91 o                         
   1  21   9         58.23        106.91        35.31 o                         
   2  21   9       1024.38        905.37        42.25 o                         
   3  21   9        515.28        546.82        40.80 o                         
   4  21   9       4858.40       5024.58       109.43 o                         
   5  21   9        209.53        260.64        37.94 o                         
   6  21   9        171.83        117.18        41.26 o                         
   7  21   9       3922.86       4107.05       121.32 o                         
   8  21   9        256.01        251.44        44.18 o                         
   9  21   9       1014.54       1069.51        53.88 o                         
   0  22   9       6487.72       6977.02       128.57 o                         
   1  22   9        322.78        363.14        47.03 o                         
   2  22   9       1290.09       1291.97        49.68 o                         
   3  22   9        125.12        112.52        40.78 o                         
   4  22   9       1334.14       1481.48        52.54 o                         
   5  22   9        151.10        133.98        41.40 o                         
   6  22   9       2239.33       2245.59        56.36 o                         
   1   0  10        218.61        233.28        16.65 o                         
   2   0  10      10897.27      10148.25       145.01 o                         
   3   0  10       1605.63       1111.81       206.97 o                         
   4   0  10      97482.65      91924.29      2231.05 o                         
   5   0  10        940.14        965.42        23.73 o                         
   6   0  10       3838.30       3723.38        57.31 o                         
   7   0  10       6397.45       6975.59        97.66 o                         
   8   0  10      53263.89      48192.98      1083.30 o                         
   9   0  10      58547.62      64315.01      1021.57 o                         
  10   0  10      12919.48      13937.61       345.02 o                         
  11   0  10        316.75        286.93        24.25 o                         
  12   0  10     102425.97     105912.88      1312.81 o                         
  13   0  10         31.94         43.05        26.06 o                         
  14   0  10      36985.96      38640.18       788.52 o                         
  15   0  10      10407.16      10239.84       449.94 o                         
  16   0  10       6549.66       6064.77       479.59 o                         
  17   0  10        951.11        880.98        52.27 o                         
  18   0  10        504.97        422.65        70.75 o                         
  19   0  10         70.64         35.81        42.48 o                         
  20   0  10       2095.38       2278.55        91.72 o                         
  21   0  10       1942.16       2001.20        91.31 o                         
  22   0  10        471.02        312.21        65.14 o                         
  23   0  10          7.32         26.32        65.30 o                         
   1   1  10      28149.96      25148.72       290.39 o                         
   2   1  10      75635.94      69356.60       634.04 o                         
   3   1  10       2663.84       2435.36        30.62 o                         
   4   1  10         16.42         49.82        10.64 o                         
   5   1  10      14913.45      14070.00       160.30 o                         
   6   1  10       3673.76       4829.94        64.35 o                         
   7   1  10       7671.63       8325.47       117.83 o                         
   8   1  10      17913.35      16690.48       268.57 o                         
   9   1  10        946.15        918.98        20.30 o                         
  10   1  10      11416.27      11341.71       306.69 o                         
  11   1  10          6.41         12.27        13.86 o                         
  12   1  10      14615.18      15222.08       176.45 o                         
  13   1  10       2548.48       2699.93        69.42 o                         
  14   1  10      23952.23      25349.79       994.89 o                         
  15   1  10        122.00        115.47        19.65 o                         
  16   1  10      24847.46      26659.39       381.70 o                         
  17   1  10        400.04        381.07        25.53 o                         
  18   1  10       1627.00       1634.13        91.91 o                         
  19   1  10       1867.23       1859.62        43.73 o                         
  20   1  10        285.02        342.28        36.12 o                         
  21   1  10         32.97         34.67        37.94 o                         
  22   1  10       3784.35       3859.95        75.88 o                         
  23   1  10       1410.76       1415.21        50.72 o                         
   0   2  10      22238.62      25925.16       401.16 o                         
   1   2  10      22722.73      21789.38       452.33 o                         
   2   2  10        431.67        341.13        21.80 o                         
   3   2  10       8591.73       8411.87        81.87 o                         
   4   2  10      26160.63      25621.27       271.63 o                         
   5   2  10        175.90        144.44        12.13 o                         
   6   2  10     126985.23     126805.27      1080.90 o                         
   7   2  10       2437.16       2689.22        35.49 o                         
   8   2  10      17809.88      16911.53       158.99 o                         
   9   2  10       2050.25       1674.11        28.95 o                         
  10   2  10        773.72        771.06        19.18 o                         
  11   2  10       1278.03       1306.97        26.72 o                         
  12   2  10      15885.75      15958.52       194.12 o                         
  13   2  10       2830.37       3025.26        77.57 o                         
  14   2  10      52284.43      52884.20       733.08 o                         
  15   2  10       1468.76       1523.05        49.52 o                         
  16   2  10        579.77        785.96        72.22 o                         
  17   2  10          1.31        -10.58        27.62 o                         
  18   2  10       9038.56       9213.52       163.75 o                         
  19   2  10        256.63        296.37        32.89 o                         
  20   2  10       1148.64       1157.01        53.76 o                         
  21   2  10        478.57        453.61        42.78 o                         
  22   2  10       1187.25       1247.70        50.34 o                         
  23   2  10       3184.41       3231.08       110.22 o                         
   1   3  10       3912.59       3736.05        48.02 o                         
   2   3  10     110944.91     103854.97      1848.78 o                         
   3   3  10       1741.58       1445.96        21.79 o                         
   4   3  10      27271.56      25478.99       479.17 o                         
   5   3  10      17841.61      16939.37       180.05 o                         
   6   3  10      63333.45      60421.43       560.08 o                         
   7   3  10         72.05        117.11        21.52 o                         
   8   3  10      33655.60      35066.04       568.43 o                         
   9   3  10       1873.09       1866.82        58.13 o                         
  10   3  10          8.00          5.60        14.19 o                         
  11   3  10        641.87        618.28        18.59 o                         
  12   3  10       5945.65       5778.03        79.57 o                         
  13   3  10      10790.74      11016.52       120.01 o                         
  14   3  10       1522.58       1372.61        30.53 o                         
  15   3  10        491.64        462.16        27.73 o                         
  16   3  10       3008.37       3251.11        59.16 o                         
  17   3  10        127.99        153.35        26.44 o                         
  18   3  10        136.36        189.06        32.78 o                         
  19   3  10       1774.02       1816.38        41.17 o                         
  20   3  10       6744.65       6969.15       153.61 o                         
  21   3  10       1295.49       1162.30        45.54 o                         
  22   3  10        759.90        799.16        45.21 o                         
  23   3  10        704.97        702.25        55.83 o                         
   0   4  10      74752.56      75617.87      2020.61 o                         
   1   4  10       3298.19       3373.19        88.93 o                         
   2   4  10     125070.29     122785.33      2221.26 o                         
   3   4  10      14787.51      15000.60       162.88 o                         
   4   4  10      18816.82      20023.17       247.32 o                         
   5   4  10      10593.03      11065.26       110.69 o                         
   6   4  10     138224.09     131607.67      2060.32 o                         
   7   4  10       3366.81       3334.37        42.18 o                         
   8   4  10       1940.18       1533.68        60.66 o                         
   9   4  10       6242.32       5927.05        61.70 o                         
  10   4  10      13270.07      13361.05       309.06 o                         
  11   4  10       9334.11       9350.21       158.95 o                         
  12   4  10       4960.36       5473.43       118.27 o                         
  13   4  10        544.16        601.21        23.34 o                         
  14   4  10         19.07         36.86        19.58 o                         
  15   4  10        480.12        589.07        48.04 o                         
  16   4  10      16927.45      17188.00       505.42 o                         
  17   4  10        973.47        996.08        36.78 o                         
  18   4  10       1982.28       2048.58        40.58 o                         
  19   4  10        284.73        253.83        29.31 o                         
  20   4  10      12095.31      11818.86       157.29 o                         
  21   4  10        686.56        677.99        45.38 o                         
  22   4  10         75.25        127.43        49.57 o                         
  23   4  10        110.16        123.18        46.58 o                         
   1   5  10      65417.94      61455.57       693.29 o                         
   2   5  10      11712.84       9972.57       123.56 o                         
   3   5  10       1310.65       1529.01        24.71 o                         
   4   5  10      10838.49      11379.90       121.21 o                         
   5   5  10        397.58        506.40        14.83 o                         
   6   5  10      33738.26      31837.55       845.56 o                         
   7   5  10       3557.57       3467.05        77.25 o                         
   8   5  10       3870.68       3518.28        48.34 o                         
   9   5  10       6405.93       6152.15        66.89 o                         
  10   5  10      17179.50      16418.59       329.29 o                         
  11   5  10        217.70        227.42        18.14 o                         
  12   5  10       4971.87       4907.75        65.29 o                         
  13   5  10       1169.96       1205.88        29.43 o                         
  14   5  10        842.18        967.16        26.77 o                         
  15   5  10       1236.21       1237.68        40.02 o                         
  16   5  10         16.36         58.02        24.77 o                         
  17   5  10        675.71        753.97        29.19 o                         
  18   5  10       7226.83       7892.69       137.12 o                         
  19   5  10       5674.56       5919.44       102.49 o                         
  20   5  10       1491.03       1592.49        52.09 o                         
  21   5  10        839.32        879.50        40.95 o                         
  22   5  10       1631.17       1788.62        95.94 o                         
   0   6  10     341320.97     377141.06     14172.20 o                         
   1   6  10        469.21        431.89        15.05 o                         
   2   6  10       6946.21       7366.69       143.29 o                         
   3   6  10      16339.38      17985.73       382.76 o                         
   4   6  10      29162.65      27823.52       453.35 o                         
   5   6  10      12462.59      12501.11       223.17 o                         
   6   6  10       9364.11       8057.43       191.39 o                         
   7   6  10        104.79         94.72        18.53 o                         
   8   6  10        836.48        907.29        88.36 o                         
   9   6  10      25627.70      24431.46       287.73 o                         
  10   6  10      13659.86      13423.56       222.93 o                         
  11   6  10        151.58        134.85        13.70 o                         
  12   6  10       6423.02       6892.82       208.10 o                         
  13   6  10         52.24         85.30        14.54 o                         
  14   6  10       8333.00       8180.31        86.52 o                         
  15   6  10       2426.15       2354.90        44.08 o                         
  16   6  10        567.37        673.16        28.48 o                         
  17   6  10        276.91        276.76        24.89 o                         
  18   6  10       4048.91       4243.57        60.74 o                         
  19   6  10        157.07        168.66        27.30 o                         
  20   6  10      11605.78      11885.89       235.90 o                         
  21   6  10         95.89         80.86        36.32 o                         
  22   6  10       8417.78       8674.90       130.26 o                         
   1   7  10         56.70         25.56         9.93 o                         
   2   7  10      38168.49      34459.36       747.66 o                         
   3   7  10       1089.46       1062.05        19.46 o                         
   4   7  10     136717.11     135874.97      2966.86 o                         
   5   7  10       2930.88       3000.33       109.45 o                         
   6   7  10       7726.34       8387.02       125.16 o                         
   7   7  10       6031.21       6121.96       187.41 o                         
   8   7  10      68873.15      67588.72      1537.66 o                         
   9   7  10        932.13        945.59        68.45 o                         
  10   7  10      23090.35      21169.06       248.86 o                         
  11   7  10       2522.21       2480.54        66.82 o                         
  12   7  10        914.11        866.50        79.39 o                         
  13   7  10       3891.35       4070.94        61.91 o                         
  14   7  10       1765.07       2115.26        45.70 o                         
  15   7  10         12.37          5.98        19.19 o                         
  16   7  10       1344.82       1232.76        46.33 o                         
  17   7  10       2412.58       2462.99        46.40 o                         
  18   7  10      99961.21     101172.97      1221.67 o                         
  19   7  10         95.91         68.29        29.54 o                         
  20   7  10       4135.52       4353.35       178.13 o                         
  21   7  10        646.97        612.47        36.64 o                         
  22   7  10      28351.38      28797.92       507.44 o                         
   0   8  10     183049.70     179872.52      4456.57 o                         
   1   8  10       1002.46       1279.39        37.09 o                         
   2   8  10      35501.76      34056.02       520.03 o                         
   3   8  10       2943.05       2505.96        65.51 o                         
   4   8  10      53763.29      49508.98      1072.56 o                         
   5   8  10        296.38        289.17        20.51 o                         
   6   8  10      38828.57      37765.54       783.78 o                         
   7   8  10       1392.58       1559.04        76.41 o                         
   8   8  10       4145.44       4464.86       222.81 o                         
   9   8  10       7386.83       7532.99        89.57 o                         
  10   8  10      11397.77      10069.37      1098.20 o                         
  11   8  10         11.90         -1.71        29.98 o                         
  12   8  10       4050.69       3831.97        61.73 o                         
  13   8  10       2172.57       2059.05        51.70 o                         
  14   8  10      34656.94      34068.90       418.12 o                         
  15   8  10         63.27         73.06        28.94 o                         
  16   8  10      11402.97      11109.41       193.06 o                         
  17   8  10        649.97        685.85        43.04 o                         
  18   8  10      12293.51      12022.42       175.47 o                         
  19   8  10        296.44        268.59        38.40 o                         
  20   8  10       6187.69       6079.63        96.42 o                         
  21   8  10          1.93         -1.23        50.80 o                         
   1   9  10       2607.08       2866.83        36.94 o                         
   2   9  10         66.05         96.08        12.04 o                         
   3   9  10        145.38        173.04        14.17 o                         
   4   9  10         45.67        126.80        12.32 o                         
   5   9  10        208.91        253.01        27.37 o                         
   6   9  10       6345.16       6223.31       145.30 o                         
   7   9  10       1342.33       1463.98        40.63 o                         
   8   9  10        548.18        587.15        38.68 o                         
   9   9  10         81.85         80.42        22.63 o                         
  10   9  10      22468.23      22861.30       367.40 o                         
  11   9  10       1107.96       1017.81        68.18 o                         
  12   9  10        708.45        748.31        60.83 o                         
  13   9  10          7.84        -36.55        25.21 o                         
  14   9  10       1953.82       1796.86        46.14 o                         
  15   9  10        727.12        663.58        37.87 o                         
  16   9  10        568.95        707.34        45.38 o                         
  17   9  10         11.21         10.43        34.81 o                         
  18   9  10        459.62        520.67        43.24 o                         
  19   9  10       4204.03       4402.09       183.11 o                         
  20   9  10        645.02        610.22        49.40 o                         
  21   9  10        258.01        338.12        47.00 o                         
   0  10  10       8279.15       8736.06       120.09 o                         
   1  10  10       1610.14       1663.52        45.39 o                         
   2  10  10       4905.17       5030.46       101.92 o                         
   3  10  10          5.92         14.57        14.38 o                         
   4  10  10       2991.38       3222.75        42.68 o                         
   5  10  10       2276.66       2369.01        38.54 o                         
   6  10  10         79.85        135.15         9.60 o                         
   7  10  10          6.02          2.39        29.22 o                         
   8  10  10      24049.35      25069.06       321.89 o                         
   9  10  10        879.55        750.60        41.46 o                         
  10  10  10      13748.93      13653.78       154.53 o                         
  11  10  10        377.60        354.25        28.40 o                         
  12  10  10      29307.93      26156.25      3303.82 o                         
  13  10  10        611.07        553.72        40.82 o                         
  14  10  10      46220.38      44928.89       491.12 o                         
  15  10  10       1163.65       1185.85        40.38 o                         
  16  10  10      17166.06      16607.06       367.81 o                         
  17  10  10         72.05         55.41        35.78 o                         
  18  10  10       6104.16       6034.57       113.02 o                         
  19  10  10       1414.30       1523.02        80.08 o                         
  20  10  10       6004.35       5516.62       121.74 o                         
  21  10  10        477.83        504.01        58.43 o                         
   1  11  10       5564.09       5542.25        78.29 o                         
   2  11  10     125041.06     128417.23      1675.26 o                         
   3  11  10        415.61        414.71        29.85 o                         
   4  11  10      29999.19      29815.88       396.38 o                         
   5  11  10        245.94        207.43        16.39 o                         
   6  11  10       5593.11       5444.69        91.62 o                         
   7  11  10      10493.50      10224.71       122.91 o                         
   8  11  10      19116.17      19509.76       525.70 o                         
   9  11  10        303.41        308.89        29.62 o                         
  10  11  10        670.08        768.82        31.67 o                         
  11  11  10        249.53        197.93        28.35 o                         
  12  11  10       8809.66       8659.34       198.47 o                         
  13  11  10         55.30         40.97        28.71 o                         
  14  11  10       1983.23       1811.90        69.67 o                         
  15  11  10        229.01        222.38        32.17 o                         
  16  11  10       1906.42       1842.61        94.81 o                         
  17  11  10       1881.49       1724.94        53.06 o                         
  18  11  10         58.97         48.20        37.88 o                         
  19  11  10        491.35        565.30        44.49 o                         
  20  11  10       1932.90       1727.53        58.31 o                         
   0  12  10       2281.06       2419.87        90.58 o                         
   1  12  10       1156.72       1207.47        25.60 o                         
   2  12  10          2.02         29.65        19.19 o                         
   3  12  10       5839.91       5777.72        66.84 o                         
   4  12  10         17.89         40.91        17.66 o                         
   5  12  10          2.00         28.70        17.87 o                         
   6  12  10      19530.02      20792.40       289.79 o                         
   7  12  10       1245.37       1178.79        34.77 o                         
   8  12  10        100.56        105.41        25.16 o                         
   9  12  10        961.07       1045.26        53.98 o                         
  10  12  10       8222.56       8498.85       175.28 o                         
  11  12  10      11918.27      11186.63       237.34 o                         
  12  12  10       5256.36       5439.62       175.72 o                         
  13  12  10       1054.97        890.78        36.40 o                         
  14  12  10        343.31        305.28        32.39 o                         
  15  12  10        109.27         66.75        35.66 o                         
  16  12  10       1501.58       1370.87        70.10 o                         
  17  12  10       1317.77       1191.68        49.77 o                         
  18  12  10         76.90        126.98        45.17 o                         
  19  12  10        438.27        396.57        45.63 o                         
   1  13  10       4292.01       4382.96        75.99 o                         
   2  13  10       7738.20       8196.97       111.90 o                         
   3  13  10       5140.87       5224.02        63.95 o                         
   4  13  10       1046.39       1123.97        48.76 o                         
   5  13  10       1844.35       1924.35        48.84 o                         
   6  13  10      28127.24      28853.73       338.07 o                         
   7  13  10       7253.61       7365.67       134.57 o                         
   8  13  10       2430.65       2648.49        79.71 o                         
   9  13  10         13.76         -6.00        31.42 o                         
  10  13  10      74789.24      75781.70      1436.16 o                         
  11  13  10       1134.84       1160.48        50.27 o                         
  12  13  10      13768.79      13892.05       476.48 o                         
  13  13  10       5704.39       5470.65       124.82 o                         
  14  13  10      42007.66      40509.55      1572.78 o                         
  15  13  10       4818.91       4147.56       379.33 o                         
  16  13  10         23.92         40.79        45.82 o                         
  17  13  10       2289.03       2058.77        84.23 o                         
  18  13  10        388.65        407.50        56.96 o                         
  19  13  10       1998.16       1940.10       103.22 o                         
   0  14  10       2019.36       1893.37        50.12 o                         
   1  14  10       9217.81       9090.01       142.16 o                         
   2  14  10      27176.37      28524.68       406.02 o                         
   3  14  10       1430.06       1442.51        32.37 o                         
   4  14  10      27769.11      28976.88       415.81 o                         
   5  14  10        238.90        288.72        23.04 o                         
   6  14  10      77885.69      79541.66      1301.32 o                         
   7  14  10         53.57        112.89        26.10 o                         
   8  14  10      32430.08      31743.35       353.27 o                         
   9  14  10       1947.59       2001.91        51.27 o                         
  10  14  10       5284.03       5632.33       276.54 o                         
  11  14  10       5830.86       5359.24       104.96 o                         
  12  14  10      11197.64      11658.22       487.04 o                         
  13  14  10       5207.20       4957.59        94.61 o                         
  14  14  10      11351.79      11518.14       201.04 o                         
  15  14  10        997.21       1035.26        45.85 o                         
  16  14  10       2643.55       2400.10       115.64 o                         
  17  14  10        548.58        489.46        52.32 o                         
  18  14  10       5281.67       4746.89       232.92 o                         
   1  15  10       9585.02       9401.93       155.49 o                         
   2  15  10        692.94        642.81        25.62 o                         
   3  15  10       1707.16       1741.70        34.35 o                         
   4  15  10      17832.68      18132.46       336.95 o                         
   5  15  10       2019.40       1996.99        42.18 o                         
   6  15  10       4587.08       4516.28        97.32 o                         
   7  15  10        424.36        420.56        19.82 o                         
   8  15  10       2651.33       3019.21        65.86 o                         
   9  15  10       1702.86       1788.62        80.59 o                         
  10  15  10      12974.45      12542.05       401.08 o                         
  11  15  10         27.56         -2.24        34.56 o                         
  12  15  10      22525.61      21664.97       656.25 o                         
  13  15  10        884.35        704.10        49.96 o                         
  14  15  10       6266.84       5814.12       414.17 o                         
  15  15  10        275.67        232.47        40.01 o                         
  16  15  10      14805.16      13988.05       607.29 o                         
  17  15  10         76.38         92.44        44.08 o                         
   0  16  10       1511.89       1654.09        59.12 o                         
   1  16  10          2.69         -2.54        23.11 o                         
   2  16  10       1753.09       1986.95        41.66 o                         
   3  16  10         25.73         51.52        22.12 o                         
   4  16  10      10175.68      10689.45       124.92 o                         
   5  16  10         70.75         97.73        26.73 o                         
   6  16  10         52.36         65.80        24.94 o                         
   7  16  10        230.45        242.66        19.91 o                         
   8  16  10      14659.89      14275.20       229.32 o                         
   9  16  10       5851.86       5731.65       156.95 o                         
  10  16  10       6457.41       5968.52       126.24 o                         
  11  16  10          4.96          2.20        34.91 o                         
  12  16  10      13568.50      13096.85       438.78 o                         
  13  16  10        388.61        277.00        45.11 o                         
  14  16  10       2562.75       2421.66        67.46 o                         
  15  16  10       4281.67       3941.33       142.02 o                         
  16  16  10       3445.92       3121.44       177.93 o                         
   1  17  10       4171.51       4174.89        62.03 o                         
   2  17  10       7104.24       7504.74        91.02 o                         
   3  17  10         30.64         30.13        23.05 o                         
   4  17  10        810.41        751.68        30.16 o                         
   5  17  10        225.97        216.86        27.70 o                         
   6  17  10      11984.56      12210.82       128.35 o                         
   7  17  10        715.39        835.98        30.83 o                         
   8  17  10       1237.78       1297.82        45.27 o                         
   9  17  10       2110.52       1972.85        49.50 o                         
  10  17  10      15763.92      15597.58       286.56 o                         
  11  17  10          9.23         33.70        36.29 o                         
  12  17  10       1007.83        964.22        43.90 o                         
  13  17  10        223.40        214.09        47.40 o                         
  14  17  10        341.43        287.17        43.04 o                         
  15  17  10        911.69        715.73        63.10 o                         
   0  18  10       1683.63       1728.76        61.14 o                         
   1  18  10        183.50        181.14        29.29 o                         
   2  18  10       2677.20       3046.01        50.45 o                         
   3  18  10         34.70         25.89        29.59 o                         
   4  18  10        208.09        213.94        31.93 o                         
   5  18  10        233.58        291.64        27.19 o                         
   6  18  10      13062.17      13714.35       242.29 o                         
   7  18  10        145.27        115.74        24.83 o                         
   8  18  10         47.67         50.41        33.63 o                         
   9  18  10       6466.95       6300.29       178.48 o                         
  10  18  10      14360.64      13823.84       280.48 o                         
  11  18  10        251.12        233.59        43.57 o                         
  12  18  10       7240.80       6869.90       287.23 o                         
  13  18  10        282.58        323.42        44.47 o                         
  14  18  10         24.35         67.40        48.83 o                         
   1  19  10        851.21        788.28        35.10 o                         
   2  19  10      49999.17      53564.77       633.95 o                         
   3  19  10        162.48        154.25        31.99 o                         
   4  19  10         11.57         42.32        29.76 o                         
   5  19  10       3254.47       3523.18        87.06 o                         
   6  19  10       3543.48       3773.07        80.83 o                         
   7  19  10        181.42        222.71        31.80 o                         
   8  19  10       2889.00       2829.50        71.60 o                         
   9  19  10        698.28        632.38        48.80 o                         
  10  19  10       1396.06       1260.59        51.16 o                         
  11  19  10        171.85        141.44        42.60 o                         
  12  19  10         21.88         75.86        46.83 o                         
   0  20  10      26715.88      27164.20       506.13 o                         
   1  20  10       4776.44       5179.15        97.88 o                         
   2  20  10        443.02        491.19        35.27 o                         
   3  20  10       6749.93       6711.56        85.93 o                         
   4  20  10      13126.16      13519.42       207.64 o                         
   5  20  10       2412.92       2297.47        78.34 o                         
   6  20  10        267.52        333.48        36.75 o                         
   7  20  10        239.28        226.26        33.10 o                         
   8  20  10         99.21         95.54        46.70 o                         
   9  20  10        785.94        840.83        50.03 o                         
  10  20  10         24.06         46.22        48.78 o                         
  11  20  10        740.29        748.55        51.72 o                         
   1  21  10       1336.05       1448.81        51.34 o                         
   2  21  10        245.53        295.26        38.80 o                         
   3  21  10       1758.15       1733.87        55.05 o                         
   4  21  10      14161.71      14529.52       243.36 o                         
   5  21  10       5159.52       5230.01        91.43 o                         
   6  21  10         34.63         63.10        37.31 o                         
   7  21  10        354.26        294.06        44.39 o                         
   8  21  10      11224.26      10742.04       237.62 o                         
   9  21  10        844.50        711.30        56.20 o                         
   0  22  10      30117.54      31887.73       695.24 o                         
   1  22  10        553.84        625.70        48.93 o                         
   2  22  10        799.21        885.37        46.81 o                         
   3  22  10        902.53        831.57        48.50 o                         
   4  22  10       5728.21       5900.39       115.12 o                         
   5  22  10         36.04         28.49        42.52 o                         
   6  22  10       4236.38       4189.93        72.07 o                         
   1   1  11         39.33         40.49        10.45 o                         
   2   1  11      55552.18      54031.64       726.64 o                         
   3   1  11       2414.95       2263.08        29.59 o                         
   4   1  11      27354.46      26231.94       262.00 o                         
   5   1  11       8458.99       8796.79        86.58 o                         
   6   1  11       1483.38       1665.75        28.14 o                         
   7   1  11      13962.50      15210.04       152.91 o                         
   8   1  11       3758.01       3619.40        59.58 o                         
   9   1  11       2874.49       2918.34        38.00 o                         
  10   1  11       7591.07       7683.57        93.07 o                         
  11   1  11          7.90         25.66        14.74 o                         
  12   1  11        371.91        451.94        32.17 o                         
  13   1  11          8.84         21.75        18.57 o                         
  14   1  11        589.68        474.47        22.84 o                         
  15   1  11         70.56         76.17        21.60 o                         
  16   1  11      24379.89      25490.74       422.25 o                         
  17   1  11         76.96         55.20        24.54 o                         
  18   1  11       3031.65       3026.04        80.43 o                         
  19   1  11        138.03        157.68        32.82 o                         
  20   1  11         73.18         90.85        35.57 o                         
  21   1  11        224.55        223.00        41.66 o                         
  22   1  11      26740.82      27612.05       470.41 o                         
  23   1  11       1491.48       1604.17        80.58 o                         
   0   2  11      15023.52      13721.92       420.33 o                         
   1   2  11         89.99        114.28        12.85 o                         
   2   2  11      63170.05      59724.85       703.37 o                         
   3   2  11         21.29         47.23        10.01 o                         
   4   2  11      18299.74      18346.73       210.89 o                         
   5   2  11          0.20          5.00        10.85 o                         
   6   2  11     120275.02     121559.16      1193.55 o                         
   7   2  11        211.54        197.24        29.62 o                         
   8   2  11       4444.50       5152.61        85.90 o                         
   9   2  11        262.67        238.86        17.86 o                         
  10   2  11       3777.07       3849.14        70.43 o                         
  11   2  11         54.27         70.40        16.93 o                         
  12   2  11          2.29          0.02        17.32 o                         
  13   2  11         98.38        145.76        19.28 o                         
  14   2  11       7482.27       7590.79       208.74 o                         
  15   2  11       2901.91       3068.82        64.40 o                         
  16   2  11      75911.45      79983.51       846.18 o                         
  17   2  11       2434.98       2473.26        51.72 o                         
  18   2  11       7449.79       8188.35       175.22 o                         
  19   2  11        108.66         62.85        29.72 o                         
  20   2  11      39585.50      41062.15       418.20 o                         
  21   2  11        266.36        217.79        38.90 o                         
  22   2  11        198.50        200.00        50.27 o                         
  23   2  11       1087.80       1150.52        70.35 o                         
   1   3  11      25516.71      24341.20       454.42 o                         
   2   3  11      13253.79      10974.07       172.67 o                         
   3   3  11       5378.56       5091.43        53.85 o                         
   4   3  11       6854.43       6108.29        75.96 o                         
   5   3  11       1199.89        919.00        27.26 o                         
   6   3  11      94370.23      89988.72       971.54 o                         
   7   3  11        199.86        126.73        15.75 o                         
   8   3  11       7791.24       7867.01       148.48 o                         
   9   3  11       2915.89       2890.21        38.96 o                         
  10   3  11     151703.64     153892.86      1814.88 o                         
  11   3  11         54.10         54.07        14.54 o                         
  12   3  11       4769.25       5013.02        58.95 o                         
  13   3  11        468.68        460.45        21.05 o                         
  14   3  11     106254.58     110154.18      2140.09 o                         
  15   3  11       2266.00       2507.94        43.53 o                         
  16   3  11        944.65        986.13        31.15 o                         
  17   3  11          3.28         -1.20        26.42 o                         
  18   3  11       4964.79       4987.32       152.80 o                         
  19   3  11         17.77         31.37        28.82 o                         
  20   3  11       4554.29       4618.75        96.56 o                         
  21   3  11         18.08          4.64        36.41 o                         
  22   3  11        412.73        444.45        45.93 o                         
  23   3  11        119.52         99.35        52.00 o                         
   0   4  11     190733.06     181921.22      6360.85 o                         
   1   4  11        105.87         95.35        10.80 o                         
   2   4  11      51757.99      51917.07       935.14 o                         
   3   4  11        156.26         70.63        11.66 o                         
   4   4  11      39671.00      40438.43       572.50 o                         
   5   4  11        988.22        905.87        20.42 o                         
   6   4  11      13609.83      14501.36       178.75 o                         
   7   4  11        840.40        767.57        19.15 o                         
   8   4  11       4055.07       4717.95        61.84 o                         
   9   4  11       1920.81       2054.11        50.96 o                         
  10   4  11       8027.54       7945.63        84.34 o                         
  11   4  11         45.59         49.62        14.40 o                         
  12   4  11       3643.44       3491.57        55.05 o                         
  13   4  11        175.23        216.00        19.41 o                         
  14   4  11      25474.68      26283.12       348.84 o                         
  15   4  11       3701.62       3675.21        64.25 o                         
  16   4  11       1213.12       1416.41        93.11 o                         
  17   4  11         28.96         40.19        25.11 o                         
  18   4  11        670.34        708.89        34.07 o                         
  19   4  11        430.83        426.69        31.13 o                         
  20   4  11       3060.91       3290.28        73.93 o                         
  21   4  11        142.76        205.89        38.13 o                         
  22   4  11        540.82        511.49        46.48 o                         
   1   5  11        741.03        470.66        14.84 o                         
   2   5  11     102041.30     105345.02      1761.29 o                         
   3   5  11       1005.67        870.46        19.16 o                         
   4   5  11      42472.97      39930.09       621.33 o                         
   5   5  11       8202.16       8421.10       114.37 o                         
   6   5  11      29006.05      28070.02       282.98 o                         
   7   5  11       1931.90       2050.66        46.89 o                         
   8   5  11      47308.58      47636.43       838.08 o                         
   9   5  11        457.26        456.48        14.95 o                         
  10   5  11       2995.60       3047.96        71.44 o                         
  11   5  11        195.78        227.84        27.28 o                         
  12   5  11      13956.59      14730.77       235.18 o                         
  13   5  11      14235.60      14109.95       203.98 o                         
  14   5  11       1824.90       1994.55        44.75 o                         
  15   5  11       1784.59       1808.57        68.65 o                         
  16   5  11        650.54        642.44        29.05 o                         
  17   5  11        163.99        166.65        24.25 o                         
  18   5  11      20506.79      20315.73       388.44 o                         
  19   5  11         77.38        119.35        29.07 o                         
  20   5  11       4145.07       4509.61       103.89 o                         
  21   5  11          4.17         -3.24        39.92 o                         
  22   5  11       2650.99       2406.38        73.09 o                         
   0   6  11      16562.97      17573.40       337.55 o                         
   1   6  11      12066.51      11705.01       140.78 o                         
   2   6  11       7727.07       7108.82       127.73 o                         
   3   6  11         79.10        221.09        26.20 o                         
   4   6  11      11013.11       9791.82       221.08 o                         
   5   6  11       2047.94       2378.65        45.72 o                         
   6   6  11       4326.41       4047.10        68.77 o                         
   7   6  11        440.48        475.27        21.08 o                         
   8   6  11      46083.07      47470.94      1194.25 o                         
   9   6  11      10065.25      10152.58       306.86 o                         
  10   6  11      24035.05      23775.65       228.89 o                         
  11   6  11       5122.61       5005.53        77.97 o                         
  12   6  11      66355.09      65056.44       886.63 o                         
  13   6  11       3055.63       3130.08        42.28 o                         
  14   6  11      46987.75      47364.14       646.42 o                         
  15   6  11        164.07        193.34        21.13 o                         
  16   6  11          6.98         54.57        20.79 o                         
  17   6  11        337.52        327.31        25.42 o                         
  18   6  11      36820.70      38009.52       858.76 o                         
  19   6  11         59.04         66.61        29.37 o                         
  20   6  11      22485.44      22330.72       442.31 o                         
  21   6  11       1625.41       1728.60        82.45 o                         
  22   6  11       1545.49       1480.68        84.82 o                         
   1   7  11      45633.43      44203.84       511.05 o                         
   2   7  11      48736.44      48227.88       977.72 o                         
   3   7  11       1502.80       1323.44        47.22 o                         
   4   7  11       7020.56       5679.51       428.95 o                         
   5   7  11          4.27          0.88        10.43 o                         
   6   7  11       6319.70       7226.93        73.88 o                         
   7   7  11      20544.61      20008.53       267.75 o                         
   8   7  11        515.72        592.23        24.26 o                         
   9   7  11       2790.62       2540.92        86.94 o                         
  10   7  11      24835.33      24532.70       480.90 o                         
  11   7  11       3886.68       3806.99        62.14 o                         
  12   7  11      34657.76      34235.45       613.52 o                         
  13   7  11       2149.92       2340.77        59.83 o                         
  14   7  11       3729.85       3555.40        58.59 o                         
  15   7  11       1478.47       1411.39        51.20 o                         
  16   7  11        487.82        560.48        21.13 o                         
  17   7  11       2051.81       1900.30        73.34 o                         
  18   7  11      24102.40      24287.76       486.68 o                         
  19   7  11       9400.31       9351.80       214.67 o                         
  20   7  11          3.68        -14.60        33.63 o                         
  21   7  11        400.62        443.08        36.00 o                         
  22   7  11      10551.66      10508.74       212.03 o                         
   0   8  11      37557.22      38422.02       526.33 o                         
   1   8  11       9401.25       9466.37        91.44 o                         
   2   8  11      59702.56      59886.27       796.34 o                         
   3   8  11       1098.83       1276.72        33.45 o                         
   4   8  11       4477.51       5769.67       150.97 o                         
   5   8  11       4600.37       4478.78        65.71 o                         
   6   8  11      46189.97      44446.09       918.52 o                         
   7   8  11       2488.06       2570.75        55.25 o                         
   8   8  11        142.92        252.94        29.08 o                         
   9   8  11       7437.92       7436.76       130.84 o                         
  10   8  11       2386.71       2277.30       110.49 o                         
  11   8  11       1439.84       1367.71        41.49 o                         
  12   8  11      10620.03      10942.12       220.49 o                         
  13   8  11       1180.76       1266.19        38.52 o                         
  14   8  11      13107.23      13067.25       152.16 o                         
  15   8  11       6755.12       6361.61        88.70 o                         
  16   8  11        543.47        671.35        38.47 o                         
  17   8  11       4652.69       4389.75       101.08 o                         
  18   8  11        278.96        327.20        46.08 o                         
  19   8  11        859.59        807.46        50.40 o                         
  20   8  11       8730.68       8890.88       246.29 o                         
  21   8  11       1098.70       1117.98        58.66 o                         
   1   9  11       8734.61       8150.63        91.39 o                         
   2   9  11      44209.07      43249.04       678.09 o                         
   3   9  11        871.05       1029.39        21.97 o                         
   4   9  11      78704.85      79093.05      1530.80 o                         
   5   9  11      11098.45      11362.64       181.74 o                         
   6   9  11      28640.53      30229.83      1013.22 o                         
   7   9  11        155.48        166.39        32.02 o                         
   8   9  11       6177.52       5871.35       182.29 o                         
   9   9  11       3276.74       3070.99        52.78 o                         
  10   9  11      37165.30      38287.80       552.44 o                         
  11   9  11        906.94        873.32        29.54 o                         
  12   9  11       8501.08       8241.45       114.69 o                         
  13   9  11       2319.40       2327.77        65.55 o                         
  14   9  11        302.03        411.16        64.52 o                         
  15   9  11          1.78          6.64        29.97 o                         
  16   9  11       9993.69      10100.70       177.11 o                         
  17   9  11        520.01        479.94        37.62 o                         
  18   9  11      43219.60      42533.46      1154.44 o                         
  19   9  11        704.73        642.82        48.60 o                         
  20   9  11          8.65         83.83        44.38 o                         
  21   9  11         15.91         31.35        45.92 o                         
   0  10  11      15419.30      16881.20       334.28 o                         
   1  10  11      14019.57      13731.76       155.72 o                         
   2  10  11      21522.80      21248.80       305.14 o                         
   3  10  11       3320.59       3385.23        43.97 o                         
   4  10  11       6004.73       5821.73        79.81 o                         
   5  10  11       2890.75       2882.41        38.02 o                         
   6  10  11       2001.94       1968.07        45.88 o                         
   7  10  11       1710.65       1777.32        58.67 o                         
   8  10  11       8933.23       8770.60       199.22 o                         
   9  10  11      13731.46      13733.27       183.75 o                         
  10  10  11        191.80        163.69        25.79 o                         
  11  10  11         43.72         43.84        23.83 o                         
  12  10  11      37656.43      36966.55       739.23 o                         
  13  10  11      10791.16      10120.57       158.60 o                         
  14  10  11      11325.25      11377.99       164.43 o                         
  15  10  11       2825.09       2827.61        99.17 o                         
  16  10  11       1879.22       1505.46        62.07 o                         
  17  10  11       4879.28       4784.45       101.65 o                         
  18  10  11       3514.58       3794.50       129.95 o                         
  19  10  11       2018.02       1971.10        81.10 o                         
  20  10  11        779.32        887.56        53.55 o                         
   1  11  11      34562.44      33558.96       310.28 o                         
   2  11  11      30991.19      31304.27       499.28 o                         
   3  11  11         54.85         84.13        16.09 o                         
   4  11  11        104.63        123.38        14.71 o                         
   5  11  11        541.95        627.85        21.86 o                         
   6  11  11      34257.32      34779.26       481.26 o                         
   7  11  11      13299.38      13104.47       260.35 o                         
   8  11  11         33.28         11.18        23.14 o                         
   9  11  11       9755.86       9386.04       118.43 o                         
  10  11  11      35441.82      33687.25       683.47 o                         
  11  11  11       2733.02       2602.85        78.10 o                         
  12  11  11      28481.95      28158.28       505.03 o                         
  13  11  11       1252.58       1245.87        37.65 o                         
  14  11  11      12114.82      12155.95       290.69 o                         
  15  11  11        154.27        150.27        35.46 o                         
  16  11  11       6545.48       6068.12       117.38 o                         
  17  11  11         14.67         37.04        38.87 o                         
  18  11  11       3282.72       2949.43       103.91 o                         
  19  11  11       3417.71       3593.22       105.94 o                         
  20  11  11         12.73         47.71        43.73 o                         
   0  12  11       5745.19       5682.43       109.50 o                         
   1  12  11       4528.31       4733.51        65.36 o                         
   2  12  11      22986.52      24117.80       213.90 o                         
   3  12  11        103.97        110.82        18.20 o                         
   4  12  11      64282.85      66796.62       817.33 o                         
   5  12  11       7051.71       7073.93        74.09 o                         
   6  12  11     152514.64     155145.83      2409.68 o                         
   7  12  11        122.94        116.15        25.18 o                         
   8  12  11      10854.96      10717.74       174.71 o                         
   9  12  11       1347.60       1352.95        40.98 o                         
  10  12  11      17184.43      17616.26       504.84 o                         
  11  12  11        535.25        567.95        34.13 o                         
  12  12  11        649.06        669.44        34.67 o                         
  13  12  11        481.94        393.46        30.99 o                         
  14  12  11      13572.49      12667.29       249.42 o                         
  15  12  11       6138.24       5953.95       183.49 o                         
  16  12  11         81.17         96.33        36.91 o                         
  17  12  11       1108.28       1058.66        86.28 o                         
  18  12  11         37.09         41.16        43.93 o                         
  19  12  11         63.73         62.84        45.41 o                         
   1  13  11       2091.97       2070.18        36.06 o                         
   2  13  11      93513.95      96756.15      2260.32 o                         
   3  13  11       4663.54       4682.27        54.84 o                         
   4  13  11       1461.68       1369.78        28.25 o                         
   5  13  11       7046.85       7266.59       165.23 o                         
   6  13  11       2985.32       3117.00        79.17 o                         
   7  13  11        312.06        344.04        26.92 o                         
   8  13  11         21.07         34.52        26.14 o                         
   9  13  11       1737.88       1610.21        43.90 o                         
  10  13  11       4805.21       4735.29        82.50 o                         
  11  13  11       1327.06       1402.35        42.25 o                         
  12  13  11      37596.59      36746.07       874.59 o                         
  13  13  11      30996.12      31139.33       381.86 o                         
  14  13  11       4301.80       4087.98       200.31 o                         
  15  13  11         94.87         99.86        36.96 o                         
  16  13  11       8731.88       8941.50       233.48 o                         
  17  13  11       1069.58        822.33        50.82 o                         
  18  13  11         19.44         81.16        45.80 o                         
  19  13  11        479.34        517.72        52.34 o                         
   0  14  11       5329.63       5995.12       103.80 o                         
   1  14  11       4430.72       4695.50        67.11 o                         
   2  14  11        273.41        257.24        20.70 o                         
   3  14  11         18.20         45.13        23.27 o                         
   4  14  11       7035.48       6886.33       136.06 o                         
   5  14  11       9218.26       9045.76       181.54 o                         
   6  14  11      23013.30      23148.27       373.49 o                         
   7  14  11         28.58         37.29        27.87 o                         
   8  14  11        136.05        168.86        32.09 o                         
   9  14  11        111.26        109.95        30.22 o                         
  10  14  11       1854.03       1869.33        57.71 o                         
  11  14  11          4.36         -2.95        30.25 o                         
  12  14  11        138.37        150.65        36.73 o                         
  13  14  11       2692.09       2603.11       108.51 o                         
  14  14  11      24593.75      23649.88       727.17 o                         
  15  14  11         21.97         44.39        38.53 o                         
  16  14  11       1385.45       1379.57        78.19 o                         
  17  14  11        151.03        116.34        46.04 o                         
  18  14  11        736.30        819.05        61.71 o                         
   1  15  11       2763.14       2851.87        66.59 o                         
   2  15  11      37979.86      39148.12       464.02 o                         
   3  15  11        647.06        720.12        27.65 o                         
   4  15  11         39.49         75.38        21.82 o                         
   5  15  11        824.55        890.36        29.48 o                         
   6  15  11        523.49        571.42        24.46 o                         
   7  15  11       1333.27       1270.05        28.39 o                         
   8  15  11       2571.11       2362.92        50.06 o                         
   9  15  11       2679.32       2536.65        71.68 o                         
  10  15  11        191.06        275.26        31.55 o                         
  11  15  11         88.16         49.65        31.00 o                         
  12  15  11       7130.35       6981.75       213.88 o                         
  13  15  11       3070.35       2760.68        82.38 o                         
  14  15  11       8089.98       7485.10       335.35 o                         
  15  15  11         35.47         73.40        48.67 o                         
  16  15  11       6292.90       6363.62       222.69 o                         
  17  15  11         72.97         39.07        48.74 o                         
   0  16  11       1805.16       1712.71        54.06 o                         
   1  16  11       1805.42       1927.05        36.39 o                         
   2  16  11        488.77        631.19        27.74 o                         
   3  16  11       5212.56       5142.79       105.57 o                         
   4  16  11       3577.05       3537.36        66.65 o                         
   5  16  11       3239.25       3235.95        48.41 o                         
   6  16  11        210.13        197.07        21.91 o                         
   7  16  11         23.51         33.33        16.36 o                         
   8  16  11      20341.79      19803.87       330.89 o                         
   9  16  11        386.09        410.72        36.93 o                         
  10  16  11       2326.72       2275.48        96.58 o                         
  11  16  11       1544.78       1659.12        52.61 o                         
  12  16  11      22760.70      22489.28       708.75 o                         
  13  16  11        283.19        273.79        39.32 o                         
  14  16  11         39.35          3.39        44.65 o                         
  15  16  11        183.13        160.17        46.14 o                         
  16  16  11         32.58         21.24        45.65 o                         
   1  17  11        362.66        371.67        27.30 o                         
   2  17  11       5706.46       5580.25        91.41 o                         
   3  17  11       6341.60       6310.21        97.44 o                         
   4  17  11       1808.71       1889.95        39.93 o                         
   5  17  11       1091.16       1058.67        32.50 o                         
   6  17  11       1190.41       1247.06        34.47 o                         
   7  17  11      12091.40      12602.47       135.40 o                         
   8  17  11       5976.79       6022.04        90.85 o                         
   9  17  11          7.34        -33.91        31.46 o                         
  10  17  11       8676.90       8484.83       151.12 o                         
  11  17  11        450.13        494.25        43.93 o                         
  12  17  11        413.04        405.02        40.56 o                         
  13  17  11        977.33        997.34        48.25 o                         
  14  17  11         10.37         -7.88        39.55 o                         
  15  17  11        861.03       1000.48        77.95 o                         
   0  18  11       2072.10       1983.28        90.70 o                         
   1  18  11       3217.03       3157.68        56.74 o                         
   2  18  11      17194.46      17552.76       172.75 o                         
   3  18  11        612.01        553.63        32.30 o                         
   4  18  11       2975.95       3218.53        58.71 o                         
   5  18  11       2105.83       2192.33        54.83 o                         
   6  18  11      13060.14      13393.32       233.30 o                         
   7  18  11       2340.54       2417.59        62.67 o                         
   8  18  11        766.74        613.57        45.10 o                         
   9  18  11        539.53        664.60        41.76 o                         
  10  18  11         93.47        115.95        42.15 o                         
  11  18  11       3818.29       3516.93        82.59 o                         
  12  18  11       1979.58       1924.14        72.37 o                         
  13  18  11        726.91        600.27        50.24 o                         
  14  18  11       5817.48       5516.45       179.45 o                         
   1  19  11       4016.87       4119.71        63.26 o                         
   2  19  11       5550.91       6019.76        78.01 o                         
   3  19  11        187.28        181.96        30.01 o                         
   4  19  11       4544.86       4449.32        65.19 o                         
   5  19  11        429.18        506.13        37.23 o                         
   6  19  11      22017.98      22761.75       519.72 o                         
   7  19  11       2264.98       2169.68        66.47 o                         
   8  19  11      17456.67      17000.61       395.97 o                         
   9  19  11       2336.24       2287.40        79.54 o                         
  10  19  11       1837.66       1856.98        53.19 o                         
  11  19  11        823.33        852.52        59.98 o                         
  12  19  11          0.60          1.48        43.68 o                         
   0  20  11      28435.25      28514.42       536.98 o                         
   1  20  11       2051.80       2117.25        48.16 o                         
   2  20  11       9236.92       9388.00       105.78 o                         
   3  20  11         29.73          8.86        39.23 o                         
   4  20  11        341.40        395.22        37.12 o                         
   5  20  11       8387.94       8545.42       142.01 o                         
   6  20  11       1351.34       1403.08        44.03 o                         
   7  20  11          1.51          2.12        31.16 o                         
   8  20  11         19.22         56.05        48.40 o                         
   9  20  11       2304.92       2306.88        74.71 o                         
  10  20  11         65.82         53.74        46.81 o                         
   1  21  11        136.50         89.04        35.04 o
[truncated: 704,620 more chars]
